# Supplementary material for: Genomic prediction of maize microphenotypes provides insights for optimizing selection and mining diversity
Source: Plant Biotechnol J. 2020 Jun 8;18(12):2456–65. doi: 10.1111/pbi.13420 (PMC7680549; doi:10.1111/pbi.13420)
Supplement: Supplementary file 2 — Data S1 SAM trait BLUPs for the 369‐accession training set. [file PBI-18-2456-s005.csv]

Accession	Genotype_ID	Height	Radius	Volume	HtRa	Area	Arc_length	Para_coeff	Surface_area
Ames10248	GA209	125.77377	77.23559	1200704.5	1.61565	13036.889	309.7587	0.008227132	45865.69
Ames12729	NC222	79.82908	73.29233	673930.7	1.238378	7614.831	224.8832	0.007075631	29922.06
Ames12731	NC230	138.6529	75.73143	1259572.7	1.768419	14012.689	331.9857	0.008915084	48364.81
Ames12732	NC232	102.1466	76.29667	942255.2	1.42525	10278.889	267.1365	0.007677568	38078.17
Ames12734	NC236	86.06337	72.47079	718826.7	1.30684	8184.101	233.5085	0.007359929	31160.83
Ames12735	NC238	109.16437	75.21312	970259.4	1.530296	10765.06	276.0269	0.008158215	38922.47
Ames15929	H49	121.29471	81.50741	1325695.4	1.508635	13442.949	307.3342	0.00766802	48205.88
Ames18999	Ab28A	135.43946	78.24478	1359218.4	1.677554	14426.578	328.3913	0.008364391	50077.12
Ames19000	VaW6	115.70945	73.61061	967107.2	1.57604	11115.505	285.9218	0.008106885	39386.61
Ames19002	Va17	109.21897	72.30644	908922	1.541845	10456.444	272.7652	0.008261457	37307.67
Ames19016	Va59	97.92921	83.10337	1089382.3	1.296719	10893.362	269.7537	0.006947007	41739.87
Ames19284	C103	108.27719	76.39274	1010825.2	1.457512	11068.023	277.4041	0.007670534	40091.8
Ames19288	Oh43	108.26138	72.00057	891149	1.553668	10292.997	269.8356	0.008456144	36695.31
Ames19293	Wf9	111.27648	69.77047	836489.6	1.609109	10133.925	273.4098	0.008711941	35782.18
Ames19308	A634	99.00101	70.30949	755472.5	1.467669	9004.588	251.5025	0.007961947	32681.28
Ames19309	A635	103.63967	70.61654	810403.1	1.507173	9620.848	260.5648	0.008181039	34494.23
Ames19311	A641	106.04957	80.75636	1194171.8	1.387192	11766.474	279.6579	0.007342191	43531.15
Ames19313	C123	100.02788	72.95434	834234.5	1.449523	9562.813	257.9183	0.007869044	35022.38
Ames19314	CI64	119.61859	65.04968	755363	1.785379	9900.147	282.1541	0.009733276	34036.67
Ames19316	CM174	114.4053	73.80515	979762.5	1.57324	11158.355	283.7661	0.008288307	39579.97
Ames19319	H95	114.3531	75.82721	1033483.8	1.533314	11505.172	287.2646	0.008002499	41145.57
Ames19323	OH7B	116.44316	81.74149	1285470.9	1.496306	12957.474	299.3841	0.007812683	47040.7
Ames19326	R168	86.37762	69.18471	658133.2	1.349039	7823.649	229.0396	0.007654049	29266.13
Ames19327	Tx303	113.18637	69.69376	850576.5	1.626044	10306.024	275.747	0.008677606	36131.6
Ames19328	Va22	116.51166	76.77117	1124960.9	1.541968	12136.106	292.8338	0.008182398	43275.82
Ames19330	W182B	121.02715	87.28925	1558278.9	1.446369	14604.63	315.6673	0.007385262	53366.67
Ames20140	Mt42	106.97887	79.12116	1119001.9	1.419111	11587.704	280.8569	0.007494759	42750.92
Ames20190	CM37	101.08654	82.74312	1125432	1.388032	11176.198	274.6897	0.007511719	42707
Ames21512	CI31A	118.98948	72.70548	993438.3	1.664827	11374.058	291.9219	0.008913876	40205.68
Ames22440	CI90C	123.36387	80.14607	1272276.5	1.545421	13325.55	309.2246	0.00782253	47429.17
Ames22443	A188	126.14052	79.32453	1294838.4	1.575513	13586.951	312.7732	0.007944491	47908.42
Ames22754	K55	138.50752	75.22562	1270538.6	1.78915	13939.436	331.5378	0.009117406	48205.14
Ames22763	Tx601	97.54525	73.3433	827016.7	1.432478	9299.012	254.1264	0.007805572	34543.05
Ames23405	A239	120.63964	78.69079	1206370.9	1.544791	12788.339	302.3404	0.007911719	45556.18
Ames23450	A556	109.50439	70.29583	835966.2	1.567455	10030.466	270.1978	0.008300455	35510.98
Ames23503	A680	137.0251	85.20218	1704127.4	1.581553	16278.496	341.5931	0.007803854	57465.26
Ames24575	IDS28	114.16969	68.99699	855714.5	1.650059	10371.073	277.6303	0.008887503	36324.93
Ames24576	IDS69	114.11205	74.31297	982538.2	1.549888	10976.574	280.8319	0.007815114	38877.68
Ames24577	IDS91	99.22832	71.59602	800283.9	1.447356	9238.345	252.1929	0.007770262	33547.2
Ames24734	MS153	104.66125	78.19788	1041500.7	1.406631	10997.106	273.6648	0.007466496	40455.99
Ames24752	MS1334	101.28218	62.47173	599137.4	1.649467	8063.393	245.5927	0.009441789	28350.66
Ames24989	Va99	132.76772	71.46153	1083156.3	1.784917	12682.928	314.878	0.009199965	43488.03
Ames26116	CI3A	114.0126	72.56465	964302.8	1.573871	11051.83	281.5616	0.008315963	39000.29
Ames26138	CI187-2	95.64613	76.3181	871812.1	1.375913	9549.96	255.6439	0.00751595	36042.29
Ames26604	38-11	123.31162	76.41405	1132775.9	1.613163	12522.797	304.5323	0.008277225	44259.93
Ames26769	B2	132.49202	78.20403	1301246.1	1.680233	13870.5	324.0952	0.008523014	48707.05
Ames26771	33-16	121.68717	75.29071	1090631.3	1.622749	12170.779	300.5919	0.008511342	43050.03
Ames26808	Ill.Hy	116.92016	71.34407	923876	1.629871	10984.066	285.4992	0.008589788	38508.4
Ames27038	CMV3	131.37195	81.75678	1460686.7	1.551788	14846.995	327.1563	0.007609347	52245.42
Ames27050	CO255	160.21928	103.68826	3261485.1	1.523475	24266.699	407.9699	0.007046547	86568.02
Ames27062	A6	128.53871	77.39903	1239699.3	1.629543	13437.63	315.0199	0.008257697	47013.48
Ames27064	A441-5	101.81177	72.85034	855129.9	1.450021	9738.061	259.3577	0.007735449	35326.29
Ames27065	B73Htrhm	141.83108	82.4761	1656519.4	1.613214	16488.142	349.0007	0.007905921	57357.94
Ames27066	B164	136.09436	85.70888	1633859.4	1.589296	15859.744	340.6808	0.007807666	56415.53
Ames27067	C49A	125.12209	82.07556	1469467.4	1.536084	14425.96	316.9569	0.008005687	51492.67
Ames27068	CH9	105.13274	75.17002	943121.9	1.449786	10506.305	269.9015	0.007718689	38151.62
Ames27069	CH701-30	116.92016	76.88351	1114973.3	1.529651	12103.189	292.8406	0.007902769	43042.91
Ames27070	CM7	121.23671	87.26844	1570279.1	1.4739	14676.181	317.3699	0.007627158	53898.89
Ames27071	CML5	139.91257	75.47089	1301423	1.746645	14328.352	333.7536	0.008638443	49154.72
Ames27072	CML10	126.84776	70.49916	985785.9	1.758726	11785.476	302.8679	0.009221006	40713.72
Ames27074	CML14	115.66021	76.63789	1131677.1	1.507573	12054.457	290.1052	0.007697759	42902.47
Ames27076	CML45	102.17276	70.80427	809210	1.508691	9480.155	258.4123	0.0083215	34260.47
Ames27078	CML61	84.44486	72.98306	712269.4	1.307435	8023.574	231.3855	0.007382287	30927.89
Ames27079	CML91	93.20718	68.15787	672100.7	1.468661	8044.158	235.9242	0.008049122	29382.21
Ames27080	CML92	113.31812	82.80413	1272171.1	1.446756	12691.474	295.4009	0.007542822	46618.47
Ames27081	CML103	116.63208	70.7104	921154.6	1.645075	10895.167	284.0724	0.008755466	38182.54
Ames27082	CML108	101.3346	73.78523	887139.1	1.442511	9924.203	261.9168	0.007831848	36334.77
Ames27083	CML154Q	88.34567	67.39358	645435.5	1.41466	7758.443	228.0513	0.008034374	28535.91
Ames27084	CML157Q	108.70677	76.09571	1077220.9	1.461984	11400.294	278.2346	0.007822667	41119.44
Ames27085	CML158Q	122.39479	73.24536	1061717.7	1.635153	12071.927	297.8303	0.008455618	42064.18
Ames27086	CML218	130.75073	80.82677	1388772.9	1.619241	14256.626	324.3619	0.008149264	50476.82
Ames27087	CML220	102.26127	72.94292	841013.9	1.476065	9636.1	260.2136	0.007814041	35078.32
Ames27088	CML228	103.22351	71.7468	827936.5	1.494927	9688.423	260.9768	0.00807629	34926.44
Ames27089	CML238	105.69439	64.24284	670492.2	1.650228	8722.662	254.4235	0.009150744	30445.36
Ames27090	CML258	148.98202	83.36173	1749988.3	1.698322	17249.882	360.1438	0.008128146	59554.83
Ames27091	CML261	110.84304	82.09418	1210433.1	1.411624	12280.279	289.8918	0.007320843	45098.75
Ames27093	CML311	87.3074	73.61826	748080	1.373177	8289.311	236.9019	0.00785091	32086.16
Ames27094	CML314	97.89985	74.89763	854220.6	1.419389	9555.199	257.1201	0.007746652	35595.8
Ames27095	CML321	120.86388	75.92175	1122151.2	1.561798	12398.871	299.9376	0.008063282	43678.77
Ames27096	CML322	75.89994	70.12356	589661.4	1.233566	6896.386	212.9836	0.007181634	27043.36
Ames27097	CML323	141.438	80.26338	1467635.2	1.702623	15372.858	342.6682	0.008334903	53389.06
Ames27098	CML328	120.45372	81.09087	1325516.5	1.502221	13418.13	305.5604	0.007687536	48036.52
Ames27099	CML331	102.56568	70.61647	807815.5	1.506883	9510.499	258.8192	0.008258769	34270.29
Ames27100	CML332	104.6072	71.68927	858402.8	1.500668	9931.815	263.2158	0.008082008	35594.66
Ames27101	CML333	117.23457	74.06682	1013027.1	1.579321	11552.949	289.9793	0.008214788	40794.48
Ames27102	CML341	115.97323	73.2131	972695.3	1.600187	11176.005	286.3617	0.00843366	39563.32
Ames27105	CO106	136.40044	83.98167	1651377	1.61422	16003.495	341.0177	0.008252504	56694.36
Ames27106	CO125	117.56901	77.76323	1164865	1.538154	12359.808	295.9822	0.008072343	44219.39
Ames27108	D940Y	102.89973	72.2231	845832.5	1.46455	9734.642	260.2406	0.007799019	35110.22
Ames27110	E2558W	92.64816	71.31554	742278	1.403995	8612.66	241.6505	0.007793469	31877.77
Ames27111	EP1	133.21297	84.04236	1575887.3	1.578544	15363.323	333.041	0.007815008	54545.16
Ames27112	F2834T	102.23516	81.09079	1126172	1.365302	11274.164	274.5957	0.007309704	42373.77
Ames27113	GT112	101.8061	71.25028	854669.5	1.481429	9703.473	258.4346	0.008122193	35042.1
Ames27114	H91	108.35395	73.15209	909470.6	1.518876	10373.834	270.9006	0.00804247	37104.01
Ames27115	I29	114.77546	70.98585	896502.2	1.605675	10667.648	280.919	0.008400716	37504.3
Ames27116	I137TN	122.43042	75.54191	1103720.3	1.607981	12333.758	302.5961	0.008271714	43550.85
Ames27117	Ia5125B	109.8008	79.81231	1123148.9	1.427834	11753.127	284.857	0.007366802	42976.75
Ames27118	Il14H	95.28481	75.14954	861239.1	1.386509	9412.923	252.035	0.007497219	35327.96
Ames27119	Il101T	136.96904	80.17614	1441338.3	1.624377	15064.479	334.8693	0.007919964	52350.08
Ames27120	Il677a	138.10233	92.64707	2173034.1	1.521	18499.771	355.9953	0.007635764	66682.33
Ames27121	K64	82.73664	70.10011	637121.7	1.304699	7526.605	223.8276	0.007452927	28640.12
Ames27122	K148	86.98156	70.07929	682162.5	1.362125	7952.188	230.5119	0.007686409	29831.94
Ames27123	Ki3	130.61974	73.64433	1101878.3	1.727085	12740.059	314.433	0.008819523	44198.44
Ames27124	Ki11	117.31308	79.62964	1199982.8	1.496482	12599.083	298.0278	0.007676008	45276.77
Ames27125	Ki21	100.17877	67.12695	693190.4	1.555256	8609.185	248.2221	0.008686694	30773.94
Ames27126	Ki43	114.41739	67.29034	778269.4	1.666326	9794.622	274.6288	0.008759953	34103.1
Ames27129	KUI2021	117.20658	71.1506	955741.8	1.658763	11031.795	286.3131	0.008945958	38875.67
Ames27130	Ky21	119.22314	76.76467	1118350.3	1.542753	12258.762	296.9259	0.007832387	43424.09
Ames27131	KY226	120.43767	77.10488	1132507.2	1.59795	12303.197	300.1201	0.008319205	43887.39
Ames27132	L578	103.37775	70.28791	822532.6	1.511904	9628.364	260.4157	0.008262227	34602.21
Ames27133	M37W	108.14513	77.49373	1022136.1	1.471871	11037.941	279.4862	0.007815435	40578.46
Ames27134	M162W	109.4946	72.74577	915026.8	1.501388	10538.97	273.7787	0.007886867	37513.01
Ames27135	MEF156-55-2	144.28738	75.29063	1305048.6	1.788926	14711.575	342.157	0.00890937	50185.23
Ames27136	MoG	89.47379	76.33341	824956.6	1.299801	8966.018	244.7216	0.007084204	34363.29
Ames27137	N6	98.44652	79.59569	1006325.6	1.354126	10462.127	264.9682	0.007311074	39453.28
Ames27138	N28Ht	116.52725	84.91079	1366402.6	1.431107	13392.262	304.2564	0.007308363	49161.56
Ames27139	NC33	117.44407	77.63463	1141954.5	1.529864	12261.857	295.0778	0.007903188	43766.83
Ames27140	NC260	104.57751	80.71749	1128186.7	1.427032	11426.802	277.8163	0.007800703	42701.76
Ames27141	NC290A	96.14813	74.04338	827154.7	1.394779	9325.444	253.5483	0.007649163	34794.41
Ames27143	NC294	138.03277	85.61495	1674908.8	1.582675	16262.321	342.9615	0.007689268	57283.44
Ames27144	NC296	83.965	66.66547	581106.9	1.385785	7170.851	220.2074	0.008042044	26792.71
Ames27145	NC296A	82.08181	69.41948	621337.4	1.304398	7397.777	221.8338	0.007472507	28118.95
Ames27146	NC300	115.17195	79.4199	1195016.6	1.468847	12437.588	293.7211	0.007463426	44761.44
Ames27147	NC302	97.79837	70.96855	785625.8	1.438944	9173.477	250.619	0.007902633	33338.65
Ames27148	NC304	113.31812	71.59131	902270.4	1.618463	10570.903	279.5947	0.008679867	37549.93
Ames27149	NC306	161.22793	83.80873	1909424.9	1.77548	18791.041	385.2345	0.008283238	64294.88
Ames27151	NC310	143.74314	83.47904	1639263.2	1.669553	16393.726	351.0601	0.008078835	57160.72
Ames27153	NC314	113.32153	65.23006	733247.5	1.755748	9247.144	267.1559	0.009808884	32051.74
Ames27155	NC318	86.17238	73.16313	725450.4	1.322627	8218.817	234.4634	0.007511556	31455.82
Ames27156	NC320	95.70273	66.46203	655754.3	1.495404	8243.076	240.9286	0.008402115	29684.52
Ames27158	NC324	159.98346	92.28103	2407473.3	1.646321	21020.332	391.9392	0.007614251	72996.05
Ames27159	NC326	158.07706	87.21479	2044632.3	1.70659	19321.568	383.633	0.008063174	66766.49
Ames27160	NC328	151.39176	85.0517	1882506.6	1.684215	18056.396	367.152	0.007990373	62387.69
Ames27164	NC336	107.12442	68.68745	784368.8	1.586042	9574.525	262.9968	0.008604683	33808.15
Ames27165	NC338	100.10352	72.18906	852887.9	1.449176	9634.496	256.6882	0.007926374	35075.3
Ames27166	NC340	125.07775	73.87799	1087856.4	1.649138	12407.848	304.5293	0.008620494	43210.44
Ames27167	NC342	92.71666	68.52746	679468.1	1.427595	8271.834	238.2118	0.007992628	30201.1
Ames27168	NC344	106.4424	70.10011	816986.5	1.545873	9793.873	264.9259	0.008364459	34861.35
Ames27169	NC346	92.06137	67.69769	657995.1	1.479373	7974.487	233.7314	0.008409559	29108.58
Ames27170	NC348	93.55482	67.33047	660972.5	1.461849	8168.38	238.1779	0.008243778	29685.4
Ames27172	NC352	87.94953	70.45794	684042.5	1.368268	7996.775	231.5155	0.007608609	29904.15
Ames27173	NC354	104.99237	73.13585	878849.1	1.517956	10009.073	264.7899	0.00817251	36127.57
Ames27174	NC356	119.74914	70.68689	945306.4	1.667402	11226.23	289.6184	0.00878414	39064.37
Ames27175	NC358	94.94263	72.02088	765485.9	1.411715	8856.75	247.3542	0.007692114	32815.67
Ames27176	NC360	109.00947	72.91673	905907.6	1.571879	10329.547	274.7504	0.008574942	37460.05
Ames27177	NC362	101.38694	76.90689	961768.2	1.411184	10324.979	266.4174	0.007617188	38385.48
Ames27178	NC364	101.51505	80.94005	1083566.8	1.406773	11019.065	272.9063	0.007743778	41671.61
Ames27179	NC366	100.54869	70.56957	782566.6	1.474047	9311.817	254.8821	0.008038244	33574.56
Ames27180	NC368	133.91779	79.68424	1450037.8	1.588162	15050.474	331.9246	0.008011039	52487.67
Ames27183	Oh43E	113.78721	79.38114	1154276.4	1.4614	12159.989	291.2099	0.007469148	43936.69
Ames27184	Pa762	114.07677	73.56558	971591.2	1.563383	11140.67	283.5987	0.008294509	39515.98
Ames27185	Pa875	105.47324	75.78024	948947.9	1.458027	10532.367	271.8364	0.007777529	38521.85
Ames27187	R4	95.23219	74.9169	841305	1.382207	9385.125	252.5742	0.007643019	35096.22
Ames27188	SA24	110.39178	66.73322	753934.7	1.662449	9478.995	265.8127	0.009131709	33080.97
Ames27189	SC55	123.57367	75.56142	1129205.6	1.641943	12470.692	304.3922	0.008661507	44013.12
Ames27190	T234	107.34157	69.38927	800475.6	1.569212	9711.855	264.6616	0.008461693	34363.16
Ames27191	U267Y	107.8772	70.27973	846121.9	1.606524	9812.394	265.9342	0.008767608	35028.74
Ames27192	Va14	109.99847	70.52578	852880.2	1.559692	10176.433	271.2619	0.008218258	35948.95
Ames27193	Va85	109.82598	86.71421	1360214.7	1.383091	12912.932	295.8546	0.007263282	48687.76
Ames27196	Yu796_NS	104.24208	69.37258	778965.1	1.536933	9450.858	260.0509	0.008378232	33729.3
Ames27258	CML11	140.65217	70.59302	1096894.5	1.898297	13144.573	329.0003	0.009768552	44697.34
Ames27259	Ki14	114.95559	70.61654	898253.7	1.616136	10731.044	281.1891	0.008558548	37642.8
Ames27260	Ki44	90.54251	74.4189	793364	1.33124	8848.371	248.0498	0.007385424	34079.31
Ames28184	CML69	82.81883	74.0334	721555.8	1.264087	8004.371	229.9106	0.007038099	31101.75
Ames28185	CML77	131.45798	75.89762	1210988.4	1.699345	13357.368	318.4631	0.008644754	46509.04
Ames28186	P39Goodman-Buckler	144.35232	94.30442	2379514.2	1.516615	19784.972	368.5404	0.007377975	70641.1
Ames28291	Hi27Goodman-Buckler	135.17762	73.19832	1120242.8	1.780831	13084.06	322.6167	0.009041264	45109.96
Ames28364	IA2132Goodman-Buckler	112.2837	84.55872	1319433	1.405008	12846.993	296.6331	0.007267685	47715.72
Ames28365	CI91BGoodman-Buckler	115.82	77.63463	1127913.5	1.51143	12106.107	292.0056	0.007820398	43280.79
Ames28366	N7AGoodman-Buckler	137.03744	73.85558	1191834.8	1.782725	13553.282	325.9556	0.009030441	46554.56
Ames28367	CI7Goodman-Buckler	95.0065	78.32167	934023.4	1.342282	9875.359	257.4764	0.007288167	37569.82
Ames28939	Mo44	127.45017	78.4773	1261388	1.61658	13487.576	314.7968	0.008259207	47499.13
Ames8399	W117Ht	137.40184	82.3058	1585250.1	1.651727	15591.075	339.3307	0.008348093	54922.01
CIze21	CI21E	145.47189	79.1837	1488381.7	1.771602	15613.235	348.8923	0.008730753	53897.9
CIze28	CI28A	108.82613	84.72307	1265486	1.37345	12413.94	290.8672	0.007151895	46475.62
NSL22893	F44	131.41629	76.48944	1214639	1.640731	13457.444	320.1902	0.008117187	46870.76
NSL22894	F6	110.61666	71.18886	861646.8	1.591983	10223.708	273.8511	0.00854459	36383.2
NSL242484	R109B	128.70436	78.65456	1252353.5	1.629327	13510.338	319.5305	0.008337365	47930.78
NSL243016	792	137.18127	81.14738	1577607.9	1.587654	15934.112	340.789	0.007969321	55530.34
NSL28966	Oh40B	94.73713	74.26505	824298.4	1.397803	9191.513	249.8913	0.007703673	34368.17
NSL30038	K4	131.01265	72.635	1088943.2	1.748842	12647.487	313.2407	0.008975284	43647.92
NSL30053	W22	119.70948	81.22286	1421476	1.524009	13559.837	304.4949	0.00795035	48921.98
NSL30867	M14	99.54714	71.30383	783018.2	1.480969	9198.574	253.9135	0.008114726	33516.04
NSL30894	R177	100.93083	79.9578	1036692.2	1.377061	10763.889	269.6016	0.007401072	40360.99
NSL30904	4226	122.13287	83.26779	1391243.4	1.48637	13873.858	311.2686	0.007494665	49859.02
NSL53083	SC213R	111.23502	69.70074	849571.9	1.619841	10146.361	271.7999	0.008826671	35715.26
NSL53094	SC357	94.57648	71.34407	763667.2	1.422026	8825.211	246.3309	0.007940533	32701.3
NSL65865	B10	100.15448	70.72485	796565.8	1.512118	9198.087	252.0019	0.008287998	33258.58
NSL65871	I205	110.22132	75.3577	990105.8	1.511828	11009.025	278.7415	0.008000863	39609.19
NSL65873	L317	119.33363	67.86545	849933.7	1.726873	10543.698	285.0508	0.009231126	36498.85
NSL65874	Os420	129.80774	76.13239	1197126.6	1.661647	13271.54	315.4047	0.008387684	46188.2
NSL75979	Sg18	127.4503	76.2517	1203476.4	1.651483	13089.879	311.0981	0.008488458	45759.8
NSL81599	A659	137.48261	77.28248	1312657.5	1.727227	14269.899	331.5235	0.008629945	49478.59
PI257507	F7	180.57223	91.81143	2628414.6	1.812072	23422.954	430.3559	0.008097549	79936.38
PI406112	A214N	107.85698	75.77611	977897.1	1.489582	10616.966	271.4611	0.007583516	38329.07
PI506246	Tzi8	134.37106	82.88093	1568782.5	1.59397	15466.753	334.1417	0.008019314	54534.59
PI506247	Tzi9	111.58179	70.68026	852691.3	1.588713	10161.937	273.5108	0.008307437	35896.57
PI506248	Tzi10	134.6168	84.73863	1631444.1	1.5496	15899.99	337.2744	0.007572586	56169.26
PI506253	Tzi18	92.03566	85.00473	1072753.1	1.231783	10453.599	263.3566	0.006703976	41327.51
PI506255	Tzi25	115.42489	76.54867	1093578.9	1.52197	11909.68	290.4833	0.007939306	42510.78
PI517974	Pa880	112.47281	72.8393	949846.3	1.575204	10852.72	279.5487	0.008491372	38608.37
PI520774	NC264	91.32834	67.70592	658243.4	1.440756	8011.675	235.2099	0.008199076	29454.76
PI524969	SD44	120.14546	77.65609	1158720.7	1.534498	12549.543	300.3039	0.007752955	44532.79
PI531084	NC258	103.17885	64.37322	652464.9	1.61153	8486.551	250.1852	0.008872121	29795.89
PI531085	NC262	97.51013	71.50849	792574.7	1.431063	9200.486	251.3131	0.007857928	33613.06
PI539930	RS710	99.99487	73.52938	840798.7	1.446365	9598.238	258.7918	0.007850605	35290.85
PI540745	Tzi11	125.17832	78.89396	1242151.6	1.591007	13248.272	311.1966	0.008111702	46950.81
PI540747	Tzi16	140.98873	66.51537	881728	1.908194	11671.354	327.7429	0.009832124	39450.66
PI543916	Mp339	89.59959	67.56516	633514.9	1.418659	7807.907	232.2678	0.00806243	28826.04
PI546482	FBLA	109.10905	72.76843	907740.8	1.518243	10466.406	272.966	0.007964885	37349.99
PI546483	6F629	114.57006	78.54895	1128482.1	1.504215	12042.158	291.0956	0.00783702	43372.78
PI547088	LH208	140.73083	80.42773	1437273.8	1.723467	15089.935	342.9506	0.008520732	52907.49
PI547090	LH213	93.92157	77.14165	887290.3	1.325705	9586.735	253.6264	0.007232508	36251.07
PI548830	29MIBZ2	136.04195	71.93091	1103351.3	1.83247	12933.78	322.6965	0.009465102	44489.86
PI550440	B64	87.87077	65.89871	599041.1	1.419197	7497.346	226.02	0.008145008	27468.4
PI550441	Mo18W	131.11056	90.71071	1921354.5	1.465267	16969.029	340.2441	0.007232671	61463.93
PI550454	B52	118.14438	79.57967	1251999.4	1.504999	12964.315	301.1143	0.00781764	46566.82
PI550461	B14A	89.34204	69.00204	671678.6	1.384394	8007.59	232.0704	0.007667403	29533.88
PI550465	B68	108.52754	63.98839	666932.9	1.720588	8713.369	259.0404	0.00967558	30413.1
PI550467	B37	112.78144	81.9299	1235005.6	1.42677	12520.534	293.2834	0.007364619	45748.64
PI550469	B46	114.73637	69.83473	867907.4	1.631249	10502.881	279.0066	0.008765403	36724.87
PI550472	B57	90.93542	63.26982	566082.6	1.510324	7376.479	227.7268	0.008791238	26572.58
PI550473	B73	129.53691	82.99544	1506124.1	1.527655	14979.248	326.9686	0.00766276	53242.02
PI550483	B76	96.64889	77.04449	918363.1	1.366352	9902.688	258.3532	0.007507892	37159.01
PI550490	ND246	165.7367	89.92652	2764038.2	1.622331	23503.364	411.8844	0.007844478	80748.01
PI550518	T8	104.05867	77.58766	1003721.9	1.410001	10778.805	271.3602	0.007495173	39594.54
PI550522	T232	100.30345	84.87263	1196032.6	1.32066	11522.987	277.3354	0.006944487	44428.51
PI550555	NC250	104.34734	73.53638	889930.8	1.48215	10028.814	264.2265	0.007810363	36279.11
PI550558	DE811	111.13297	72.11256	899755.6	1.540049	10493.303	274.7546	0.007972334	37130.15
PI550566	N192	125.17128	85.45067	1524420.3	1.489426	14670.349	320.0963	0.007461008	52901.03
PI558520	MO1W	120.53489	78.55003	1252045.7	1.533677	12981.251	301.7557	0.007855243	46081.31
PI558532	Mo17	93.02402	74.75384	817742.8	1.387343	9029.208	248.3993	0.007703374	34245.41
PI559382	ICI740	142.32918	80.28579	1522363.7	1.686417	15745.56	344.3751	0.008268698	54394.66
PI559916	CS405	175.84779	89.81938	2577322.8	1.78331	22870.91	420.0721	0.008194147	77875.87
PI559917	MQ305	114.39187	85.05848	1404011.9	1.421355	13380.287	301.4025	0.007375924	49435.17
PI559918	NQ508	116.763	73.45661	1001211.1	1.584931	11438.238	288.4041	0.008283412	40367.19
PI559920	OQ403	113.77685	79.01935	1150768.4	1.468961	12144.076	291.6978	0.007592963	43932.13
PI559954	PHWG5	104.53017	72.70548	865732.3	1.500326	9957.317	266.3282	0.008131189	36167.58
PI560316	CS608	147.22695	76.13239	1406650.9	1.822513	15289.164	347.9046	0.00898783	52154.34
PI564682	B97	99.84364	76.1626	904401.5	1.420698	9951.081	262.8245	0.007701227	37142.63
PI573098	Oh603	142.24999	82.07073	1558061.3	1.707705	15756.754	347.1716	0.008402941	55219.67
PI583350	Mo45	117.53501	73.11505	967739.6	1.635894	11193.334	289.5786	0.008653441	39687.97
PI583351	Mo46	99.23838	76.78634	942642.6	1.386061	10108.955	260.9263	0.007317569	37518.68
PI583352	Mo47	109.56239	75.78887	994115.8	1.500556	11001.316	278.1512	0.007944183	39692.35
PI583774	ML606	109.62901	84.0339	1279273.5	1.401351	12506.996	291.1235	0.007232029	46616.06
PI587124	CM105	120.77072	76.97737	1155150.1	1.561409	12542.828	300.0862	0.007997222	44333.88
PI587127	H105W	126.14786	70.81354	979348.5	1.726478	11758.21	301.8812	0.009100219	40584.64
PI587128	H84	96.47115	76.54119	916229.3	1.365373	9853.062	257.3052	0.00739113	36941.03
PI587129	H99	139.54241	75.87513	1280963.1	1.782353	14142.337	334.2635	0.009018677	48883.49
PI587130	4722	96.93178	74.09271	840573.6	1.434758	9312.938	251.5488	0.007773236	34557.24
PI587131	HP301	95.23219	68.04543	682708.9	1.477581	8378.178	241.6523	0.008309579	30394.43
PI587132	Sg1533	125.59044	78.03361	1271875.2	1.614509	13301.368	310.516	0.00831888	46984.39
PI587136	KY228	111.07782	75.47267	1064113.5	1.507149	11408.944	280.2689	0.007990131	40868.48
PI587137	MS71	89.69753	68.62047	653789.8	1.415937	7931.117	233.2799	0.008051813	29372.21
PI587138	A554	172.03295	88.05611	2282107.7	1.796686	21327.904	409.4044	0.008166597	72671.39
PI587139	A619	117.23449	75.663	1062475.7	1.554017	11841.267	291.9485	0.008044048	41987.8
PI587140	A632	111.47316	71.85007	893658	1.57726	10493.899	275.9196	0.0083959	37221.32
PI587141	A654	106.23113	71.33484	845296.4	1.498578	9902.84	265.0114	0.007934849	35306.03
PI587142	A679	131.96493	83.26411	1511389.9	1.574312	15079.39	329.4215	0.007859833	53343.42
PI587143	A682	88.22185	73.48717	765987	1.314204	8543.183	237.9213	0.007216587	32346.22
PI587144	Mo24W	134.9049	69.20335	1010834.4	1.813865	12384.52	317.1373	0.009196131	42155.04
PI587147	Pa91	137.6661	70.40522	1066608.4	1.897072	12738.494	323.9752	0.009941285	43633.87
PI587148	CI66	112.20527	75.16995	1006717.3	1.524324	11209.582	282.5505	0.008023156	40182.74
PI587149	Va26	114.59978	77.95043	1113150.5	1.497644	11947.241	289.7776	0.00765179	42851.13
PI587150	Va35	111.25041	79.06477	1115997.5	1.457514	11747.375	286.7561	0.007527	42884.39
PI587151	Va102	95.13247	71.01635	775480.3	1.428983	8917.815	245.5654	0.007904908	32676.72
PI587152	W64A	120.1683	78.01016	1175212	1.552285	12587.815	300.6879	0.007970823	44818.17
PI587154	W153R	141.04508	80.61546	1522296.2	1.672361	15661.293	341.9972	0.008151568	54210.41
PI592734	R229	154.82324	82.02376	1731743.3	1.8322	17292.698	370.4408	0.008966982	59628.34
PI594046	B103	103.22351	71.22929	817194.8	1.529161	9526.77	260.8733	0.00838692	34554.74
PI594047	B104	97.5961	66.28882	663111.1	1.519138	8215.678	240.9516	0.008249427	29325.41
PI594048	B105	107.09934	82.48623	1179238.5	1.378763	11882.586	284.4473	0.007144875	44264.27
PI595534	CML38	100.70015	69.2625	741843	1.524575	8984.346	252.9839	0.008389899	32386.69
PI595541	CML247	108.57202	74.81963	964201.7	1.522608	10762.873	274.9202	0.008253425	38815.71
PI595542	CML254	104.87555	67.83763	738194.5	1.566987	9166.854	258.4763	0.008460133	32512.83
PI595544	CML264	104.92324	68.48063	777599.8	1.546181	9480.907	260.6078	0.008416572	33665.16
PI595550	CML277	103.87542	68.12848	749046.4	1.553879	9236.393	257.284	0.008525779	32794.37
PI595561	CML52	124.2634	64.68648	748168	1.820399	9827.348	290.0282	0.009729556	33642.88
PI595565	CML287	84.39894	70.97717	666298.3	1.338262	7688.182	226.6774	0.007518385	29345.34
PI595616	ZS01250	94.1574	72.42389	778778.3	1.390221	8949.107	247.0248	0.007679483	33181.5
PI597927	B109	148.4454	84.4125	1752375.2	1.662383	17313.636	362.0728	0.007875224	60126.33
PI600729	LP1NRHT	107.55277	71.99385	866873.1	1.537855	10135.975	268.9123	0.008244821	36232.91
PI600751	SeagullSeventeen	104.8183	76.364	968279.9	1.458024	10573.042	270.8109	0.007812788	38764.38
PI600772	FR19	138.63526	74.67711	1254526.8	1.78699	13955.282	330.1082	0.009053874	47948.57
PI600791	LH38	123.39929	75.44386	1107344.5	1.627436	12385.173	302.7473	0.008388266	43505.16
PI600944	LH39	125.48721	76.7578	1205367.3	1.578229	13162.515	310.4283	0.008077787	46120
PI600955	LH51	116.71066	77.82236	1133223.6	1.521286	12183.761	294.0768	0.007861302	43588.51
PI600956	MDF-13D	88.76135	72.79928	740345.7	1.328938	8464.358	238.0636	0.00741375	31901.46
PI600957	LH74	133.47489	77.25911	1262316.6	1.704428	13748.785	324.307	0.008624915	47997.68
PI600958	FAPW	123.9402	76.32019	1322079.3	1.599397	13317.864	304.6815	0.008280514	46687.69
PI600959	LH145	127.95353	81.04857	1356138	1.558574	14040.518	320.1581	0.007723171	49898.19
PI600981	PHG39	96.64572	75.05264	870771.6	1.372119	9631.177	255.6792	0.007462051	35827.97
PI601003	LH143CMS	129.33712	73.45836	1104865.7	1.679476	12711.939	311.2652	0.008436769	43915.39
PI601005	207	144.86947	86.5538	1836343.1	1.637529	17353.848	356.9913	0.007904679	60870.35
PI601006	PHG50	119.14665	78.73776	1184974.4	1.528125	12612.305	299.5136	0.007829668	44999.58
PI601007	BO9	116.15915	75.87343	1085119.8	1.520767	11895.604	291.0213	0.007778594	42295
PI601008	PHG35	150.8119	84.27906	1875799.1	1.661715	17993.329	368.0318	0.007896945	62302.56
PI601026	F42	180.08426	92.70623	2754199.5	1.765866	24068.045	432.5464	0.007989465	82231.62
PI601037	G80	103.50827	66.35703	700752.1	1.570562	8859.785	253.3953	0.00852578	31244.06
PI601079	LH123HT	109.89028	77.75069	1064486.3	1.454026	11422.599	281.3552	0.007479245	41367.07
PI601080	CR1HT	127.82178	84.92993	1537645.3	1.500143	14960.217	324.6146	0.007397256	53551.78
PI601150	PHG71	131.53656	69.41941	985927.2	1.843457	11974.974	310.5095	0.009723215	41105.48
PI601170	LH82	130.91076	79.12399	1316302.2	1.653936	13872.992	322.4627	0.0084015	48960.17
PI601171	LH93	118.39954	71.61842	946292.8	1.634552	11131.031	288.6086	0.0085053	39029.7
PI601172	HBA1	129.07425	72.35341	1056494.3	1.733126	12380.885	309.194	0.00891996	42773.5
PI601190	Q381	129.44115	77.86933	1230479.4	1.665494	13342.582	318.3773	0.008478489	47121.63
PI601191	DJ7	144.7123	85.84964	1779039.8	1.635364	17150.262	355.7958	0.007854642	59978.01
PI601209	MBNA	127.94792	75.73335	1188540.3	1.647196	13096.43	311.3047	0.008361023	45594.11
PI601210	78004	108.1713	76.36701	1005553.2	1.46822	10995.095	276.9472	0.007766056	39894.5
PI601211	78010	136.95927	73.29926	1163326.3	1.804758	13309.486	325.9609	0.00924516	45819.24
PI601229	PHG83	144.21448	79.95827	1508971.3	1.73578	15699.178	347.2511	0.008509882	54269.95
PI601230	LH150	101.54322	77.3533	976891.3	1.405386	10463.551	266.5981	0.007551543	38728.7
PI601269	5707	85.51321	73.05756	733271.8	1.289268	8248.299	233.3381	0.007251008	31467.44
PI601300	4676A	131.48423	80.68587	1372825.3	1.610642	14314.789	325.277	0.008018028	50494.57
PI601316	LH54	105.70907	68.29276	760119.1	1.571649	9401.037	261.2885	0.008580274	33342.75
PI601317	LH57	123.56029	80.71809	1320859.6	1.515077	13623.564	311.0783	0.007555907	48475.72
PI601318	PHG47	138.58277	75.26389	1228229.3	1.82498	13706.229	333.3454	0.009375538	47833.63
PI601319	PHG72	118.0042	76.90854	1117195	1.525849	12195.916	295.5117	0.007753996	43352.69
PI601320	PHG84	105.34539	82.14283	1159484.5	1.405727	11570.579	281.1329	0.007509354	43561.55
PI601321	PHJ40	120.16822	83.92505	1362895.1	1.471301	13617.398	310.1516	0.007450292	49591.02
PI601322	PHZ51	153.38258	71.71967	1227914	2.001596	14588.963	354.6172	0.010051359	49161.56
PI601360	LH52	98.29604	75.94459	900581.2	1.37826	9897.297	259.1292	0.00745025	36705.07
PI601361	PHR36	147.98646	83.26779	1679148	1.710517	16837.91	358.5244	0.008230377	58375.32
PI601362	PHW17	115.58451	76.15499	1085823.3	1.553947	11854.77	289.7748	0.008286386	42258.27
PI601374	764	140.79426	83.60921	1647305	1.630434	16310.259	345.8125	0.00799098	56901.42
PI601375	778	142.67301	85.29591	1774087.9	1.616978	17041.812	352.7149	0.007959765	59690.27
PI601376	779	152.52272	81.65412	1694908.8	1.744583	17274.925	365.558	0.008382487	59198.93
PI601378	LP5	153.38266	87.86831	2051785.9	1.661155	18977.547	373.8528	0.007823705	65768.15
PI601402	LH146Ht	138.50752	74.8807	1214221.8	1.766267	13813.841	331.074	0.008859011	47566.32
PI601404	LH60	97.175	64.63359	628986.9	1.568405	8019.362	239.3092	0.008885487	28580.11
PI601405	LH85	127.80542	90.79236	1850243.8	1.479623	16410.064	334.745	0.007567964	60077.15
PI601417	NS701	184.50715	76.91961	1821381.1	2.032213	19920.188	425.4908	0.009588879	66101.96
PI601430	807	138.57518	82.49797	1595341.2	1.637856	15940.647	342.571	0.008319635	55868.59
PI601438	78371A	109.69684	70.61357	847252.9	1.592826	10038.733	269.3777	0.008532749	35513.45
PI601439	FBHJ	111.07879	75.49865	1039564.4	1.488338	11357.635	281.3154	0.007808741	40708.69
PI601441	PB80	143.84481	88.42233	1920028.6	1.584441	17836.817	358.699	0.007673073	62816.47
PI601442	PHG86	141.49033	79.06639	1475302	1.697051	15433.462	341.1636	0.00829417	53212.55
PI601492	793	106.67939	78.61845	1073347.5	1.428049	11274.828	278.4273	0.007553203	41537.7
PI601496	PHK76	106.18041	75.38127	978017.3	1.465311	10700.383	272.2259	0.007844923	38896.04
PI601497	PHN11	123.74819	79.9407	1261870.7	1.574513	13221.775	310.9307	0.008064445	47347.06
PI601499	PHT77	132.76772	82.28212	1476000.6	1.59463	14897.962	328.959	0.007900382	52513.69
PI601500	PHV63	91.59033	82.35239	1008865.3	1.253173	10079.066	258.2616	0.006852303	39433.14
PI601501	PHW65	120.04801	76.7578	1149414.9	1.546539	12511.416	299.7715	0.00799633	44270.87
PI601558	11430	125.85674	75.57063	1163034.2	1.627116	12850.029	307.5726	0.008308469	44870.53
PI601560	2MA22	129.41904	73.29948	1099647.7	1.664027	12675.96	311.2784	0.00829982	43716.95
PI601562	78551S	105.10657	74.27807	955337.5	1.450722	10550.795	268.6859	0.007747336	38106.83
PI601564	HB8229	98.21746	63.6219	619656.1	1.622902	7969.704	241.891	0.009502546	28522.81
PI601566	MBST	116.44783	76.22022	1081635.2	1.568634	11795.314	291.3218	0.008243786	42165.34
PI601567	PHH93	127.05734	72.2361	1076833.7	1.742722	12236.822	305.7435	0.009194106	42579.89
PI601583	NS501	114.64126	70.45219	888600.8	1.634412	10597.667	280.5052	0.00874039	37320.88
PI601610	H8431	148.86389	83.44033	1753833.5	1.655904	17425.515	362.2283	0.007879969	60116.81
PI601611	S8324	161.37178	86.57739	2069989.1	1.830779	19201.459	388.8007	0.008851153	66591.26
PI601612	S8326	109.87388	78.69086	1092494	1.447045	11591.62	283.0413	0.007569911	42141.71
PI601683	CR14	145.04515	77.93582	1436472.8	1.745374	15485.148	347.081	0.008626478	53087.48
PI601689	WIL500	104.89196	69.86457	817761.6	1.51594	9683.091	261.3477	0.008092125	34460.66
PI601724	E8501	117.07733	79.32453	1174018.1	1.523122	12368.938	297.5527	0.007897791	44713.72
PI601726	L127	139.34243	78.94908	1421180.2	1.696751	14997.465	336.6186	0.008360419	51889.46
PI601792	PHW43	130.6616	80.3473	1418609.6	1.567234	14520.096	323.6531	0.007723228	50951.98
PI601808	2FACC	131.64131	77.79884	1329597.5	1.633939	14081.354	321.3778	0.00817497	49031.01
PI606329	DE1	86.36906	68.4287	714288	1.380293	7979.407	225.9839	0.007944757	29634.37
PI606330	DE2	104.55649	67.82337	765363.6	1.590237	9280.978	258.6594	0.008913757	33031.31
PI606768	SD40	139.5619	81.32082	1521646	1.648012	15613.346	340.7901	0.00809473	54278.82
PI607521	A661	117.23449	71.06248	941689.4	1.656868	11012.813	285.844	0.008879527	38647.64
PI608765	B77	101.30835	71.6258	822003.6	1.463588	9585.146	258.2649	0.00794361	34690.69
PI608766	B79	103.6627	69.3896	771278.1	1.538233	9171.828	255.2455	0.008266086	32657.5
PI608767	B84	105.7614	67.33047	746220.8	1.588557	9295.426	260.1126	0.008723639	32860.25
PI608774	B75	115.40148	79.03604	1161504.7	1.48227	12270.166	293.4243	0.007564306	44149.4
PI644100	Florida32	115.89528	77.2678	1116603.7	1.543785	12059.813	292.062	0.008217454	43149.98
PI644101	LH1	134.47674	83.69367	1555788.4	1.572176	15439.341	335.1408	0.007669484	54574.32
