# Supplementary material for: Genomic prediction of maize microphenotypes provides insights for optimizing selection and mining diversity
Source: Plant Biotechnol J. 2020 Jun 8;18(12):2456–65. doi: 10.1111/pbi.13420 (PMC7680549; doi:10.1111/pbi.13420)
Supplement: Supplementary file 3 — Data S2 Predicted genetic effects and U values for the entire selection candidates of 2687 maize accessions. [file PBI-18-2456-s004.csv]

Accession	Line_name	Height(um)	Radius(um)	Volume(um^3)	Height/Radius	Area(um^2)	Para_coeff	Surface_area(um^2)	Arc_length(um)	Replicate
Ames10249	GA212	97	70	739536	1.384615385	8993.762232	0.019837749	32627.35507	249.3702468	G91
Ames10249	GA212	153	91	1997344	1.672268908	18575.02908	0.018321617	64792.98903	371.0248875	G93
Ames10252	GA222	96	48	340564	2.016129032	6078.986333	0.042396623	20595.0982	222.3127488	G91
Ames10252	GA222	98	65	655471	1.505882353	8534.112427	0.023098126	30382.95457	246.2830886	G93
Ames10254	GE54	108	67	773910	1.602272727	9732.653216	0.02373878	34220.13035	266.1533633	G92
Ames10254	GE54	91	75	810037	1.214285714	9147.501757	0.01615472	34341.694	247.5041309	G93
Ames10264	L605	113	78	1083986	1.441176471	11761.07369	0.018421357	42273.47091	286.9574665	G91
Ames10264	L605	107	87	1257991	1.230088496	12320.34043	0.014192619	46084.50983	287.6117287	G92
Ames10264	L605	78	66	534691	1.186046512	6880.628144	0.017980754	26007.96174	214.1935976	G93
Ames12815	89S4098	133	74	1160376	1.793814433	13238.85566	0.024110733	45630.39714	318.302783	G91
Ames12815	89S4098	122	66	833489	1.848837209	10725.68505	0.028028823	36792.69417	288.6334326	G92
Ames12815	89S4098	163	88	1987181	1.843478261	19123.31443	0.020899929	65628.74155	385.1387732	G93
Ames12821	89S4145	100	72	820414	1.393617021	9658.920995	0.019329482	34986.68347	258.6793406	G91
Ames12821	89S4145	88	63	548064	1.402439024	7396.753693	0.022298455	26752.99242	226.5793695	G92
Ames12821	89S4145	117	76	1055893	1.535353535	11803.4305	0.020219846	41853.54463	290.6821282	G93
Ames12823	89S4157	100	71	803051	1.408602151	9556.166516	0.019747405	34528.00975	257.7196493	G91
Ames12823	89S4157	97	69	723372	1.4	8894.92968	0.020281037	32184.77681	248.4077711	G92
Ames12823	89S4157	91	74	770780	1.229166667	8885.517056	0.016693376	33243.46089	244.2233503	G93
Ames14114	Va14A	73	81	756556	0.896226415	7898.760307	0.011023424	32950.46366	227.882631	G91
Ames14114	Va14A	76	81	788411	0.933962264	8231.339688	0.011487568	33771.01125	232.3763572	G92
Ames14114	Va14A	49	76	444587	0.646464646	4969.865472	0.008513619	24322.06506	187.0999655	G93
Ames18999	Ab28A	183	84	2012597	2.19266055	20434.02232	0.026227056	68505.88033	417.6381007	G91
Ames18999	Ab28A	159	73	1324108	2.178947368	15424.93758	0.029903896	51750.76333	362.1693644	G92
Ames18999	Ab28A	140	86	1627021	1.633928571	16076.76179	0.019020402	56317.27906	343.4658732	G93
Ames19013	Va46	97	81	1011396	1.198113208	10559.39536	0.014736577	39795.4148	265.5957626	G91
Ames19013	Va46	129	81	1312786	1.6	13836.55728	0.019867139	48662.7821	317.2626924	G92
Ames19013	Va46	114	84	1254715	1.366972477	12739.2022	0.016350759	46357.44789	296.2448618	G93
Ames19014	Va52	91	77	843438	1.19	9334.185467	0.015514993	35247.68198	249.5590433	G91
Ames19014	Va52	99	77	914315	1.29	10118.5708	0.016818774	37363.50034	262.0114131	G92
Ames19014	Va52	84	66	571386	1.26744186	7352.828115	0.019214728	27278.4341	222.8842959	G93
Ames19287	Mo17TRf	146	84	1629465	1.727272727	16393.65347	0.020472594	56860.13383	351.0800103	G92
Ames19288	Oh43	105	87	1239891	1.212389381	12143.06935	0.013988409	45608.0362	285.1318858	G91
Ames19288	Oh43	105	80	1050251	1.317307692	11175.92223	0.016514237	41044.6726	276.0805178	G92
Ames19288	Oh43	110	87	1294193	1.265486726	12674.8826	0.01460104	47042.4074	292.6019929	G93
Ames19308	A634	127	72	1033346	1.755319149	12165.81652	0.024346295	42081.49302	303.5612833	G91
Ames19308	A634	117	67	815433	1.747126437	10372.71165	0.026182416	35907.28106	279.9901735	G92
Ames19308	A634	108	68	791599	1.584269663	9843.251548	0.023208322	34684.80131	267.0559282	G93
Ames19309	A635	98	62	595232	1.580246914	8132.507136	0.025435751	28670.88619	242.6153015	G92
Ames19309	A635	86	61	508047	1.4	7028.092587	0.022816167	25429.94711	220.8006382	G93
Ames19311	A641	141	84	1549447	1.688073395	15731.63225	0.020191541	54782.60595	342.1488566	G92
Ames19313	C123	73	70	557587	1.043956044	6781.011207	0.014957033	26698.33793	211.0625414	G91
Ames19313	C123	77	71	605903	1.097826087	7288.508517	0.015557878	28216.37829	219.2805417	G92
Ames19313	C123	94	72	770312	1.308510638	9069.063224	0.018149056	33364.27619	248.4823944	G93
Ames19326	R168	97	81	992404	1.20952381	10459.77842	0.015018611	39312.38625	264.5689151	G91
Ames19326	R168	97	81	1003433	1.188679245	10476.25051	0.014620541	39573.21415	264.3641888	G92
Ames19326	R168	95	87	1142187	1.087719298	11088.07107	0.012439892	43055.76081	270.353151	G93
Ames20136	H21W	93	84	1018930	1.110091743	10345.25816	0.013278133	39906.82056	261.4194577	G91
Ames20136	H21W	97	70	745405	1.395604396	9065.141297	0.019995192	32824.87172	250.6542	G92
Ames22012	C7	97	59	529490	1.636363636	7610.106504	0.02770727	26650.99439	236.3669609	G91
Ames22012	C7	107	69	803746	1.555555556	9883.2552	0.022534486	34952.10781	266.6445463	G92
Ames22012	C7	58	67	411654	0.852272727	5176.9432	0.012627011	22061.97896	184.9062734	G93
Ames22013	C7e	184	110	3478478	1.678321678	26920.10464	0.015301845	93841.24751	447.0215223	G91
Ames22013	C7e	161	95	2288593	1.693548387	20425.39408	0.017806582	71087.07062	390.1503603	G92
Ames22013	C7e	126	90	1591188	1.401709402	15050.78578	0.015619846	54443.14263	323.2043044	G93
Ames22015	C12-1	91	102	1491957	0.894736842	12414.46667	0.008770984	51823.79739	285.7276873	G91
Ames22015	C12-1	107	64	700152	1.666666667	9224.37152	0.02586867	32195.71999	261.2562226	G92
Ames22015	C12-1	65	66	445576	0.988372093	5733.856787	0.014983962	23021.42041	193.8753625	G93
Ames22016	C15	78	81	797048	0.971428571	8400.76692	0.012062191	33947.36679	234.6727103	G93
Ames22017	C18	158	93	2137686	1.702479339	19551.58882	0.018344299	67983.08256	382.1599836	G91
Ames22017	C18	184	98	2787001	1.875	24096.31744	0.019098354	82481.94924	434.1851426	G92
Ames22017	C18	155	94	2166045	1.642276423	19488.83799	0.017407876	68205.30228	378.5718956	G93
Ames22019	C27	143	96	2070940	1.496	18335.00717	0.015603651	65366.90076	360.5909709	G91
Ames22019	C27	143	92	1898372	1.55	17507.48064	0.016840504	61959.7591	354.6651131	G92
Ames22020	C31	131	87	1547601	1.513274336	15156.6778	0.017459985	53905.04131	328.5227063	G92
Ames22020	C31	144	95	2048836	1.516129032	18285.59089	0.01594113	65007.4989	360.9717222	G93
Ames22021	C38	141	94	1941080	1.508196721	17607.88196	0.01611769	62666.93495	353.8813372	G91
Ames22021	C38	148	94	2069538	1.569105691	18620.52343	0.016632277	65737.64103	366.6316769	G92
Ames22021	C38	137	85	1554433	1.603603604	15497.88542	0.018835566	54482.07905	335.9253202	G93
Ames22024	C90	79	57	399767	1.391891892	5978.585011	0.024523272	21662.04515	203.4651377	G91
Ames22024	C90	106	65	706680	1.623529412	9200.83996	0.024902668	32269.3255	259.4777985	G92
Ames22024	C90	114	65	763010	1.752941176	9934.240247	0.026887663	34370.26669	274.2195306	G93
Ames22027	IaEv3004	79	85	899475	0.927927928	8967.877516	0.010899232	36887.34133	242.5835191	G91
Ames22027	IaEv3004	72	80	720610	0.903846154	7668.151019	0.011330937	31877.34326	224.465893	G92
Ames22027	IaEv3004	98	91	1263223	1.084745763	11847.35607	0.011985346	46045.6029	279.4221087	G93
Ames22029	Ia2076	91	71	707887	1.282608696	8515.287179	0.01817653	31490.94167	240.1900744	G91
Ames22029	Ia2076	106	99	1627663	1.069767442	13963.6277	0.010811957	54522.28884	303.1725473	G92
Ames22029	Ia2076	145	91	1865227	1.601694915	17493.3617	0.017697113	61511.13886	356.8142886	G93
Ames22031	Ia5145	117	79	1142942	1.475728155	12280.33678	0.018679867	43909.63947	294.3937545	G92
Ames22031	Ia5145	108	77	999367	1.41	11059.8332	0.018383312	39951.81455	277.3022112	G93
Ames22032	IP39	115	71	899856	1.630434783	10824.5176	0.023105759	37933.69812	281.6958831	G91
Ames22032	IP39	144	84	1583131	1.724770642	16073.62425	0.020630487	55763.98464	347.5208663	G92
Ames22032	IP39	138	90	1746426	1.538461538	16519.15512	0.017143734	58550.73605	344.0209103	G93
Ames22034	M23	129	82	1363273	1.570093458	14100.11075	0.019131383	49772.63481	319.0726131	G91
Ames22034	M23	156	90	1969580	1.735042735	18629.93605	0.019334322	64567.06834	374.6487487	G92
Ames22034	M23	137	79	1345964	1.737864078	14461.71239	0.021998001	50107.14484	330.204898	G93
Ames22036	Ma32	146	98	2206376	1.484375	19076.25131	0.01511953	68123.1132	367.3041384	G91
Ames22036	Ma32	90	75	796423	1.193877551	8993.762232	0.015883213	33929.91344	245.03442	G92
Ames22036	Ma32	66	61	390108	1.075	5396.571093	0.017519557	21037.04389	188.4860347	G93
Ames22037	Me1	111	61	657740	1.8125	9098.869867	0.029538787	31309.13525	264.5380489	G91
Ames22037	Me1	135	76	1222613	1.777777778	13667.13005	0.023412453	47175.31112	322.7162597	G92
Ames22038	Me100	116	85	1318648	1.36036036	13147.08257	0.015978486	47898.12277	300.7438417	G91
Ames22038	Me100	114	78	1098734	1.460784314	11921.0883	0.018671988	42720.04352	289.5520891	G93
Ames22039	Me121Wa	103	84	1149201	1.218181818	11561.83981	0.014438566	43366.10666	278.3492597	G91
Ames22039	Me121Wa	148	77	1395423	1.910891089	15290.0233	0.024667163	52191.07397	347.5500039	G92
Ames22039	Me121Wa	129	95	1830875	1.35483871	16340.31526	0.014245265	59591.12151	335.0990566	G93
Ames22040	Me123	87	77	824240	1.128712871	9031.412728	0.014570241	34655.42944	244.4986913	G91
Ames22040	Me123	116	100	1808713	1.161538462	15397.48409	0.011649167	58564.12812	319.9098263	G93
Ames22041	Me135	130	84	1449366	1.536363636	14581.72335	0.018209833	51698.08131	323.1319865	G91
Ames22041	Me135	94	68	690544	1.382022472	8586.666244	0.020245557	31164.41156	243.592393	G92
Ames22041	Me135	101	74	862228	1.375	9939.730944	0.018673946	36119.23303	261.8920666	G93
Ames22042	Me244Wa	120	95	1710996	1.266129032	15270.41367	0.01331254	56667.88463	321.1910921	G91
Ames22042	Me244Wa	114	87	1363256	1.298245614	13234.14934	0.014847613	48786.63748	299.8860748	G92
Ames22043	Me244Wb	138	103	2290805	1.343283582	18919.37424	0.013069758	69142.62252	360.1550103	G92
Ames22043	Me244Wb	91	84	1020559	1.081818182	10267.60401	0.012822309	39941.42973	260.0888686	G93
Ames22044	NJ112	110	91	1435278	1.201680672	13347.88522	0.013165785	50261.15908	298.7003198	G91
Ames22044	NJ112	100	84	1123473	1.190909091	11302.99265	0.014115315	42672.73938	274.6444276	G92
Ames22044	NJ112	138	91	1806643	1.512605042	16801.53384	0.016572316	59760.5356	345.8648842	G93
Ames22047	NJ159	170	107	3040105	1.597122302	24204.56262	0.014980559	85156.29381	419.4815824	G91
Ames22047	NJ159	142	81	1473294	1.745283019	15381.79639	0.021466668	53256.7201	340.884148	G92
Ames22048	P39M96	93	66	634291	1.406976744	8162.313779	0.02133011	29499.69973	238.1371283	G91
Ames22048	P39M96	118	79	1157980	1.495145631	12441.92016	0.018925654	44362.60128	297.0025732	G92
Ames22048	P39M96	123	77	1141121	1.61	12628.60387	0.020990874	44361.48349	303.4792032	G93
Ames22049	P51	160	91	2097714	1.756302521	19508.44763	0.019242301	67473.30938	384.4661391	G91
Ames22049	P51	157	78	1511681	2.009803922	16401.49732	0.025689648	55590.33841	364.8755866	G92
Ames22049	P51	154	77	1424630	2.01	15766.1452	0.026205997	53436.2094	357.7474354	G93
Ames22050	P51wx	110	81	1138816	1.349056604	11889.71288	0.016593154	43405.97015	285.6658413	G91
Ames22050	P51wx	122	85	1388510	1.432432432	13843.61675	0.016825028	49827.22111	311.0259067	G92
Ames22053	W3647	117	101	1889493	1.159090909	15841.44619	0.01144849	60291.21093	324.4380245	G91
Ames22053	W3647	95	92	1265582	1.033333333	11671.65376	0.011227003	46117.73232	276.8456607	G92
Ames22053	W3647	140	118	3076086	1.188311688	22105.54746	0.010060378	83509.54496	384.0357403	G93
Ames22054	W3722	106	71	827867	1.5	9958.556192	0.021257298	35483.54918	265.8617861	G92
Ames22054	W3722	111	67	795865	1.647727273	10008.75685	0.024412221	35006.3527	271.473688	G93
Ames22055	W3742	110	94	1544112	1.170731707	13893.03302	0.012409575	52716.85336	304.0632786	G91
Ames22055	W3742	71	75	633054	0.948979592	7148.887928	0.012625118	29147.74477	216.5046909	G92
Ames22055	W3742	94	73	780392	1.284210526	9091.026013	0.017624518	33609.02333	248.2156849	G93
Ames22056	W5543	101	66	691953	1.534883721	8904.342304	0.023269211	31575.70476	252.4517744	G91
Ames22056	W5543	101	78	973375	1.294117647	10560.96413	0.016541627	38964.51437	267.7819353	G92
Ames22056	W5543	130	77	1221899	1.673267327	13388.67325	0.021599743	46697.0501	315.0309991	G93
Ames22057	W5552	126	84	1381029	1.504587156	14021.67222	0.017996808	49928.69437	315.6521621	G93
Ames22060	W6462	123	70	939093	1.758241758	11420.65045	0.025190793	39493.01483	294.2308231	G91
Ames22060	W6462	98	67	686680	1.471264368	8734.915072	0.02204835	31253.19041	248.1486348	G93
Ames22066	W6786	130	79	1270770	1.640776699	13653.7955	0.020769062	47792.41944	316.8015516	G91
Ames22066	W6786	81	63	500407	1.280487805	6753.55772	0.020359459	24986.7303	213.8572705	G93
Ames22067	W7151	150	99	2299959	1.511627907	19731.21306	0.015277765	70190.45925	374.768539	G91
Ames22067	W7151	127	97	1867907	1.317460317	16406.20363	0.013632378	60251.61428	334.5190566	G93
Ames22756	Os426	78	71	625276	1.096774194	7440.679272	0.015375842	28814.46328	221.5473992	G91
Ames22756	Os426	104	77	976073	1.336633663	10695.09402	0.017254233	39134.57502	270.5914299	G92
Ames22756	Os426	94	64	610133	1.452380952	8038.380896	0.022542698	28842.86687	237.5284092	G93
Ames22765	Tx738	107	67	745692	1.597701149	9485.571836	0.02394313	33369.72882	262.6009943	G91
Ames22765	Tx738	68	48	242482	1.435483871	4328.238269	0.030186396	15571.09685	173.9465221	G92
Ames22765	Tx738	54	66	372187	0.825581395	4789.456845	0.012516015	20700.60833	178.2140555	G93
Ames22794	ABPl5	84	66	576628	1.279069767	7420.285253	0.019391009	27461.5583	224.1390519	G91
Ames22794	ABPl5	104	75	925757	1.387755102	10454.28772	0.018462538	37905.42082	268.9517309	G92
Ames22794	ABPl5	83	72	676372	1.14893617	7963.079904	0.015935756	30388.20981	229.8566279	G93
Ames2328	North7	120	81	1226830	1.495238095	12930.59222	0.018566314	46104.39142	302.7833361	G91
Ames2328	North7	114	66	781069	1.73255814	10051.11366	0.026266004	34843.33947	275.0824522	G92
Ames2328	North7	82	77	758385	1.07	8392.923067	0.013950456	32768.56201	235.0295165	G93
Ames2331	Yellow3-4	177	79	1736970	2.242718447	18662.88024	0.028388482	62406.63801	401.8726284	G91
Ames2331	Yellow3-4	171	67	1223985	2.534090909	15392.77778	0.037544312	50837.61681	379.6161773	G92
Ames2331	Yellow3-4	141	65	942240	2.164705882	12267.78661	0.033203557	41190.48668	322.3504855	G93
Ames2335	Ye4	119	97	1744130	1.23015873	15319.04556	0.012729028	57300.31711	320.7179951	G91
Ames2335	Ye4	133	102	2168979	1.30075188	18047.92213	0.012751094	66498.87653	350.2976202	G92
Ames2335	Ye4	90	77	829262	1.17	9177.3084	0.015254237	34829.64075	247.1041807	G93
Ames2336	52220	99	67	692045	1.482758621	8803.156596	0.022220603	31444.28664	249.4513945	G91
Ames2336	52220	67	54	302149	1.242857143	4776.90668	0.023148764	17816.86252	179.2551818	G92
Ames23392	A90	86	62	520828	1.382716049	7115.943744	0.022256282	25823.48827	221.7633573	G91
Ames23392	A90	102	74	886954	1.371134021	10119.35519	0.018429468	36796.88486	264.1407164	G92
Ames23392	A90	97	61	576089	1.5875	7969.354987	0.025871904	28070.57509	240.387118	G93
Ames23399	A201	85	71	680448	1.193548387	8097.209796	0.016732534	30550.03147	232.4916943	G92
Ames23401	A204	116	71	925654	1.623655914	11015.12324	0.022762276	38631.84089	283.9195899	G91
Ames23401	A204	72	50	281488	1.446153846	4792.594387	0.029007198	17212.9851	183.2643348	G92
Ames23401	A204	87	58	450513	1.506666667	6647.6657	0.026191511	23664.27518	217.3793308	G93
Ames23419	A310	84	68	617559	1.235955056	7679.132413	0.018105783	28685.82634	227.162013	G91
Ames23419	A310	117	62	706838	1.87654321	9657.352224	0.030204955	33053.13064	274.9123002	G92
Ames23419	A310	125	58	667299	2.144736842	9716.965509	0.036792988	32662.12692	286.096544	G93
Ames23430	A401	100	92	1337026	1.091666667	12330.53744	0.011860785	47823.49667	285.1528331	G93
Ames23435	A427	81	57	407529	1.418918919	6094.67404	0.024999452	21983.99482	206.0401393	G91
Ames23435	A427	133	79	1308367	1.689320388	14057.75394	0.021383532	48947.2175	323.484459	G92
Ames23435	A427	114	73	953102	1.568421053	11102.97439	0.021525026	39201.17931	283.0732186	G93
Ames23442	A498	100	82	1063028	1.224299065	10994.72922	0.014917924	41180.59606	271.5677995	G91
Ames23442	A498	94	88	1152940	1.069565217	11095.13054	0.012125902	43324.7227	270.2348899	G92
Ames23442	A498	128	91	1676163	1.403361345	15588.08973	0.015375427	56371.22255	328.9830698	G93
Ames23443	A499	98	92	1306407	1.066666667	12048.15872	0.011589164	47089.09363	281.5737102	G91
Ames23443	A499	81	68	595103	1.191011236	7399.891235	0.017447391	27936.46944	222.2112632	G92
Ames23443	A499	113	82	1192864	1.373831776	12337.59691	0.01673996	44841.81635	291.7470635	G93
Ames23448	A547	106	77	997764	1.366336634	10932.76278	0.01763766	39788.37209	274.4157939	G91
Ames23448	A547	97	71	761878	1.380434783	9164.758235	0.019562876	33271.6634	251.6180511	G92
Ames23448	A547	103	88	1256049	1.165217391	12087.37799	0.013210333	45930.35358	283.5066538	G93
Ames23460	A624	117	82	1241552	1.429906542	12841.17229	0.017423224	46237.63862	299.4662913	G91
Ames23460	A624	79	69	591328	1.144444444	7271.25204	0.016578943	27781.5241	219.5808109	G93
Ames23470	A632RpRp	79	67	552563	1.183908046	7028.876972	0.017742032	26582.44572	216.4563064	G91
Ames23470	A632RpRp	68	54	317989	1.253521127	4956.530921	0.023018549	18443.48672	182.7616946	G92
Ames23470	A632RpRp	94	61	553408	1.525	7655.600853	0.024853325	27183.64593	233.7968733	G93
Ames23477	A640	97	63	605254	1.548780488	8168.588861	0.02462525	28913.59678	242.2063547	G91
Ames23477	A640	92	77	867621	1.188118812	9506.75024	0.015337096	35915.97071	251.8215261	G92
Ames23477	A640	90	56	441914	1.602739726	6699.435132	0.028624953	23553.9801	220.8229149	G93
Ames23493	A669	117	59	642952	1.987012987	9240.843612	0.033644542	31368.95007	273.012529	G91
Ames23493	A669	188	80	1878187	2.355769231	19986.13829	0.02953276	66478.1248	422.3305924	G92
Ames23493	A669	146	81	1484698	1.80952381	15648.4874	0.022468788	53860.37985	346.7960968	G93
Ames23494	A670	121	71	968565	1.698924731	11525.75809	0.023817481	40091.0478	293.2714448	G91
Ames23494	A670	98	68	718614	1.438202247	8935.717717	0.021068547	32133.06578	250.0346446	G92
Ames23494	A670	108	69	809487	1.566666667	9953.84988	0.022695446	35151.78024	267.9634824	G93
Ames23500	A676	79	77	730034	1.03	8079.168933	0.013428944	31959.10298	230.3011898	G91
Ames23500	A676	104	70	792360	1.483516484	9636.17382	0.021254731	34415.98061	261.0128313	G92
Ames23500	A676	13	33	22279	0.395348837	573.3856787	0.011987169	3905.756953	72.17759628	G93
Ames23503	A680	156	93	2116932	1.685950413	19361.76757	0.018166199	67438.96601	379.4777287	G91
Ames23503	A680	137	83	1479812	1.657407407	15163.73726	0.020008298	52979.39116	334.5787301	G92
Ames23503	A680	143	95	2037938	1.508064516	18188.32711	0.015856337	64733.94767	359.6620856	G93
Ames23505	A683	81	57	407529	1.418918919	6094.67404	0.024999452	21983.99482	206.0401393	G91
Ames23505	A683	100	71	803051	1.408602151	9556.166516	0.019747405	34528.00975	257.7196493	G92
Ames23505	A683	107	74	933636	1.443298969	10651.95283	0.01939944	38274.25908	273.1549362	G93
Ames23506	C38	157	87	1855311	1.814159292	18170.28625	0.020931561	62514.72962	373.9334614	G91
Ames23506	C38	99	70	757144	1.417582418	9207.899428	0.020310077	33220.85119	253.2295794	G92
Ames23506	C38	69	63	428920	1.097560976	5788.76376	0.017450965	22412.09806	195.4122074	G93
Ames23507	C42	115	84	1286419	1.363636364	12942.358	0.016162574	47124.65479	298.4942074	G91
Ames23507	C42	105	73	876342	1.442105263	10208.77511	0.019791467	36688.65309	267.3748183	G92
Ames23507	C42	141	93	1909390	1.520661157	17463.55506	0.016385199	62046.51837	352.9561135	G93
Ames23510	S43	107	77	1004994	1.376237624	11011.98569	0.017765469	40006.97636	275.6953309	G91
Ames23510	S43	119	83	1281401	1.435185185	13130.61048	0.017325622	47240.37957	303.0028964	G92
Ames23510	S43	134	88	1640362	1.52173913	15785.75483	0.0172523	56077.19181	335.6141102	G93
Ames23924	Tx706	91	61	521966	1.493670886	7312.040077	0.024650882	26077.10906	227.6334316	G91
Ames23924	Tx706	119	81	1234381	1.462264151	12887.45103	0.017985586	46172.78259	301.1130577	G92
Ames24704	MS1	97	84	1089168	1.154545455	10957.86311	0.013684313	41754.52573	269.744112	G91
Ames24704	MS1	103	88	1256049	1.165217391	12087.37799	0.013210333	45930.35358	283.5066538	G93
Ames24709	MS57	99	64	645140	1.535714286	8499.599472	0.023836132	30137.10845	246.6712722	G91
Ames24709	MS57	114	72	933142	1.585106383	10986.10098	0.021985442	38707.8858	282.1660052	G92
Ames24709	MS57	71	65	476241	1.094117647	6200.56606	0.016782232	24031.03153	202.2129188	G93
Ames24710	MS67	122	79	1195577	1.54368932	12845.8786	0.019540124	45499.69559	303.5579429	G91
Ames24710	MS67	127	92	1684040	1.375	15530.8296	0.014939157	56436.30162	327.3794045	G92
Ames24710	MS67	109	73	908326	1.494736842	10581.35815	0.020513784	37730.82398	273.879523	G93
Ames24711	MS68	75	72	613745	1.042553191	7225.757691	0.014460223	28462.64746	217.8674366	G91
Ames24711	MS68	109	68	797213	1.595505618	9913.061843	0.02337292	34882.87302	268.3800065	G92
Ames24711	MS68	84	70	645627	1.208791209	7851.697187	0.01731867	29515.21109	229.202187	G93
Ames24712	MS71	74	72	601219	1.021276596	7078.293248	0.014165117	28084.17944	215.5173477	G91
Ames24712	MS71	90	71	717229	1.258064516	8534.896812	0.017636995	31727.46697	239.9392868	G92
Ames24712	MS71	86	71	686578	1.204301075	8170.157632	0.016883278	30745.20813	233.7250132	G93
Ames24713	MS72	92	72	751524	1.276595745	8847.86656	0.017706396	32761.73197	244.7027517	G91
Ames24713	MS72	104	71	833702	1.462365591	9920.905696	0.020501123	35543.78861	264.1896746	G92
Ames24713	MS72	74	67	515010	1.103448276	6551.186304	0.016536263	25320.02307	207.9468534	G93
Ames24723	MS91	120	74	1047006	1.618556701	11945.40424	0.021755087	41919.35266	295.4757744	G91
Ames24723	MS91	121	78	1165101	1.549019608	12641.15403	0.019799826	44743.32579	301.3258704	G92
Ames24723	MS91	106	65	706680	1.623529412	9200.83996	0.024902668	32269.3255	259.4777985	G93
Ames24726	MS100	91	65	604263	1.388235294	7867.384893	0.021293585	28523.42403	233.3193084	G92
Ames24726	MS100	110	81	1117431	1.361904762	11777.54578	0.016910719	42896.69385	284.6913941	G93
Ames24732	MS141	135	83	1455011	1.62962963	14909.59642	0.019672964	52254.3738	330.579411	G91
Ames24732	MS141	169	80	1686535	2.115384615	17946.73643	0.026519213	60427.05248	387.2608577	G92
Ames24732	MS141	135	84	1482080	1.614678899	15047.64823	0.019313648	52829.88563	331.4740966	G93
Ames24746	MS221	132	78	1268337	1.68627451	13761.25629	0.021554241	47930.19059	319.9269978	G91
Ames24746	MS221	116	75	1027863	1.540816327	11607.33416	0.020498847	41128.38329	288.4492228	G92
Ames24746	MS221	145	86	1680366	1.6875	16603.86874	0.019644021	57823.49807	351.4810657	G93
Ames24748	MS223	104	67	746466	1.545454545	9387.523669	0.02289698	33242.60462	259.5472941	G91
Ames24748	MS223	99	64	629871	1.554216867	8398.413764	0.024413956	29706.10587	245.7550722	G92
Ames24748	MS223	78	65	522329	1.2	6800.62084	0.01840632	25617.95436	213.1629062	G93
Ames24751	MS226	114	59	621941	1.922077922	8938.855259	0.032545047	30486.09166	266.1346415	G91
Ames24751	MS226	111	53	489297	2.101449275	7847.77526	0.039707675	26445.36551	255.5811291	G92
Ames24751	MS226	131	79	1285809	1.660194175	13815.37888	0.02101485	48253.70067	319.4700645	G93
Ames24989	Va99	169	76	1528266	2.222222222	17083.91256	0.029265566	57186.12466	383.4181208	G91
Ames24989	Va99	137	84	1526551	1.618181818	15358.26483	0.019179588	53898.27828	335.0275411	G92
Ames24989	Va99	130	64	850185	2.023809524	11201.02256	0.031411956	37928.88094	302.1047513	G93
Ames2523	38-11RPARENTHB19INB	115	63	714866	1.829268293	9647.9396	0.029084941	33150.34039	273.0216104	G91
Ames2523	38-11RPARENTHB19INB	94	71	737882	1.336956522	8876.104432	0.018946722	32476.72305	246.5118623	G92
Ames26004	MINN#5	107	74	914485	1.458333333	10542.13888	0.0198057	37792.47263	272.2107259	G92
Ames26004	MINN#5	94	61	557945	1.5375	7718.35168	0.02505704	27360.53076	235.1103068	G93
Ames26022	Tr	102	78	980749	1.303921569	10640.97143	0.016666942	39182.70433	269.0435027	G91
Ames26022	Tr	100	71	803051	1.408602151	9556.166516	0.019747405	34528.00975	257.7196493	G92
Ames26022	Tr	117	75	1034670	1.551020408	11684.20393	0.020634601	41345.43344	289.765342	G93
Ames26114	CI1	119	67	850752	1.761363636	10699.01595	0.026095823	36986.66798	284.9004856	G91
Ames26114	CI1	100	67	697409	1.494252874	8871.39812	0.022392856	31635.65991	250.7564756	G92
Ames26114	CI1	120	68	875811	1.752808989	10890.40597	0.025677292	37678.86316	287.1103046	G93
Ames26118	CI11B	87	72	707685	1.20212766	8331.741011	0.016673523	31369.61046	235.9866346	G91
Ames26118	CI11B	74	57	376479	1.310810811	5630.317923	0.023094732	20704.08413	195.8163613	G92
Ames26118	CI11B	89	67	622304	1.333333333	7916.016784	0.019981317	28983.5507	232.7107045	G93
Ames26119	CI19	158	77	1460068	2.06	16158.33787	0.026857888	54588.32093	364.6686724	G92
Ames26119	CI19	118	82	1249667	1.439252336	12925.10152	0.017537101	46471.35392	300.7600924	G93
Ames26131	CI70	64	58	339791	1.092105263	4947.902683	0.01873508	19187.72131	180.6116287	G91
Ames26131	CI70	100	75	884915	1.326530612	9993.069147	0.017648014	36635.57686	261.2949839	G92
Ames26131	CI70	93	70	710189	1.32967033	8636.866905	0.019050537	31644.7302	242.9894385	G93
Ames26137	CI91C	103	86	1191370	1.196428571	11772.05508	0.013927507	44383.72607	280.4005046	G92
Ames26137	CI91C	91	78	870138	1.156862745	9440.861872	0.014787212	35952.11193	250.4098678	G93
Ames26744	WXB14	84	64	537100	1.325301205	7161.438093	0.020818102	26260.69338	221.1623921	G91
Ames26744	WXB14	80	63	495641	1.268292683	6689.238123	0.020165559	24812.08754	212.6021852	G92
Ames26744	WXB14	79	65	527450	1.211764706	6867.293593	0.018586774	25796.59999	214.3983738	G93
Ames26746	WXHy	110	75	980213	1.469387755	11069.24582	0.019548569	39616.36381	279.2912756	G91
Ames26746	WXHy	97	84	1080592	1.145454545	10871.58072	0.013576562	41526.14161	268.5263508	G93
Ames26752	WXK64	97	64	620106	1.530120482	8268.205799	0.024035445	29338.608	243.1241369	G91
Ames26752	WXK64	90	67	627669	1.344827586	7984.258308	0.02015357	29170.905	233.9825214	G92
Ames26752	WXK64	72	61	426397	1.175	5898.577707	0.019149283	22357.74731	198.1604259	G93
Ames26756	WXOs420	135	74	1173714	1.81443299	13391.02641	0.024387868	46070.62162	321.0167397	G91
Ames26756	WXOs420	141	62	855645	2.271604938	11690.47901	0.036563892	39036.14274	319.3146773	G92
Ames26767	W64Aae	94	67	654492	1.402298851	8325.465928	0.021014834	30112.71378	240.3829282	G91
Ames26767	W64Aae	74	73	620476	1.021052632	7228.110847	0.014012937	28680.83747	217.7859411	G92
Ames26767	W64Aae	87	66	592354	1.313953488	7622.656669	0.019919855	28013.20258	227.9219243	G93
Ames26772	H5	102	85	1161458	1.198198198	11579.88068	0.014073766	43640.44097	278.1385071	G91
Ames26772	H5	90	80	896930	1.125	9544.400736	0.0141034	36661.81992	251.2957719	G92
Ames26772	H5	98	87	1179032	1.122807018	11445.75078	0.012841179	43992.32144	275.1630184	G93
Ames26784	H42	60	74	509499	0.8125	5873.477376	0.011034605	25570.78286	197.5994653	G92
Ames26784	H42	117	86	1351405	1.357142857	13353.37591	0.015798366	48677.85206	302.9937584	G93
Ames26793	H71	108	82	1144175	1.317757009	11834.02152	0.016056696	43457.82669	284.1069701	G91
Ames26793	H71	113	87	1330394	1.300884956	13029.42477	0.015009461	48006.58444	297.6312588	G92
Ames26793	H71	91	75	803230	1.204081633	9070.631995	0.016018966	34135.58587	246.2677334	G93
Ames26796	H93	134	81	1393657	1.650943396	14550.34793	0.020306307	50872.66741	327.4672976	G91
Ames26796	H93	137	82	1452535	1.672897196	15023.33229	0.020384033	52400.50199	333.6956253	G92
Ames26796	H93	140	81	1449403	1.716981132	15132.36185	0.02111856	52539.39464	336.844058	G93
Ames26797	H96	109	58	581328	1.868421053	8465.086517	0.032052787	28991.44824	257.0965415	G91
Ames26797	H96	140	84	1569432	1.663636364	15789.67676	0.01971834	55128.69388	341.6908563	G92
Ames26797	H96	120	73	997879	1.642105263	11624.59064	0.022536269	40683.49292	292.3599727	G93
Ames26806	H124w	150	91	1924441	1.652542373	18048.70652	0.018258926	63092.84941	364.7964332	G91
Ames26806	H124w	71	74	613532	0.948453608	6999.854715	0.012748204	28546.22994	214.2365514	G92
Ames26806	H124w	130	69	970237	1.877777778	11930.50092	0.027202344	40829.14833	305.6148522	G93
Ames26812	C3	173	106	3050511	1.637681159	24463.40978	0.015472301	85659.33828	423.9002581	G91
Ames26812	C3	148	81	1537004	1.820754717	16046.95515	0.022394956	55177.77083	351.7165349	G92
Ames26813	C5	148	100	2311799	1.484615385	19680.22801	0.014889333	70277.52388	373.0848626	G91
Ames26813	C5	83	74	720233	1.113402062	8217.220752	0.014965283	31667.7529	233.018767	G92
Ames26815	C30	149	96	2148462	1.552	19021.34433	0.016187744	67299.89372	369.7742428	G91
Ames26815	C30	107	87	1257991	1.230088496	12320.34043	0.014192619	46084.50983	287.6117287	G93
Ames26909	Mo41	86	75	762388	1.142857143	8609.413419	0.015204443	32908.36583	238.9158664	G91
Ames26909	Mo41	79	66	539933	1.197674419	6948.085283	0.018157036	26188.17891	215.4247884	G92
Ames26909	Mo41	85	83	917649	1.027777778	9403.211376	0.012407381	37224.96366	248.449296	G93
Ames27019	CH732-12	170	81	1726938	2.104761905	18201.66166	0.026134748	61323.73546	389.4325921	G91
Ames27019	CH732-12	126	72	1027083	1.744680851	12092.0843	0.024198741	41869.11377	302.2118152	G92
Ames27019	CH732-12	109	73	908326	1.494736842	10581.35815	0.020513784	37730.82398	273.879523	G93
Ames27020	CH741-6	150	99	2299959	1.511627907	19731.21306	0.015277765	70190.45925	374.768539	G91
Ames27020	CH741-6	148	92	1969816	1.608333333	18166.36432	0.017474287	63827.01581	363.9196521	G92
Ames27020	CH741-6	100	84	1123473	1.190909091	11302.99265	0.014115315	42672.73938	274.6444276	G93
Ames27032	CM145	88	67	631203	1.306818182	7937.979573	0.019361417	29212.86317	232.4297781	G91
Ames27032	CM145	101	70	774752	1.450549451	9422.036624	0.020782404	33817.10572	257.1107662	G92
Ames27032	CM145	106	81	1078360	1.314285714	11365.74348	0.016319435	41766.31383	278.3340283	G93
Ames27036	CM182	127	84	1389450	1.513761468	14107.17022	0.018106545	50169.07008	316.9612617	G91
Ames27036	CM182	101	67	724511	1.5	9111.420032	0.022223539	32465.09982	254.3002575	G92
Ames27036	CM182	116	87	1390889	1.324561404	13502.40913	0.015148578	49519.76564	303.6802815	G93
Ames27046	CO236	125	73	1042655	1.715789474	12146.20689	0.023547512	42176.55752	301.7313762	G91
Ames27046	CO236	122	70	933224	1.747252747	11349.27139	0.02503335	39287.36657	292.8809537	G92
Ames27046	CO236	114	69	855416	1.655555556	10518.60732	0.023983131	36757.63596	278.5848699	G93
Ames27057	CSJ3	128	74	1090850	1.739583333	12575.26566	0.023625371	43563.66057	307.9830351	G91
Ames27057	CSJ3	151	75	1340986	2.010204082	15143.34325	0.026743529	51324.64533	350.6192849	G92
Ames27057	CSJ3	124	88	1518507	1.408695652	14613.09876	0.015970701	52798.72877	318.7127285	G93
Ames27065	B73Htrhm	137	62	827744	2.197530864	11309.26774	0.035371591	37904.98482	310.8971004	G91
Ames27065	B73Htrhm	143	81	1453441	1.771428571	15319.04556	0.02199576	52908.33565	341.3756824	G92
Ames27065	B73Htrhm	157	77	1482186	2.02970297	16240.69833	0.026200872	54973.0035	364.0768453	G93
Ames27070	CM7	97	81	984589	1.2	10377.41796	0.014900354	39091.75735	263.3338754	G91
Ames27070	CM7	73	71	569909	1.032608696	6855.527813	0.014633647	27094.62706	212.1533363	G92
Ames27070	CM7	127	100	2006931	1.259541985	16954.48898	0.012535625	63006.21726	338.2461621	G93
Ames27083	CML154Q	69	51	286351	1.343283582	4729.84356	0.026139516	17285.65563	180.048341	G91
Ames27083	CML154Q	76	62	460374	1.222222222	6289.985988	0.019672964	23570.3424	205.3554097	G92
Ames27083	CML154Q	73	58	388917	1.25	5663.262107	0.021443766	21089.49382	195.3023649	G93
Ames27096	CML322	91	72	738999	1.255319149	8700.402117	0.017411289	32361.95019	242.1973183	G91
Ames27096	CML322	93	69	694667	1.344444444	8541.95628	0.019476234	31210.68829	242.0089911	G92
Ames27096	CML322	73	67	521429	1.079545455	6557.461387	0.015994214	25526.59593	207.8185595	G93
Ames27114	H91	91	58	483076	1.552631579	7034.367669	0.026635414	24886.43335	224.8656249	G91
Ames27114	H91	77	53	337446	1.449275362	5412.2588	0.027384603	19429.21068	194.8248238	G92
Ames27114	H91	81	65	542812	1.247058824	7067.311853	0.019128136	26335.08239	218.1256056	G93
Ames27120	Il677a	133	94	1825037	1.418032787	16555.23685	0.015154132	59724.68491	339.5845278	G91
Ames27120	Il677a	130	91	1677718	1.440677966	15734.76979	0.015918038	56560.73957	331.9028712	G92
Ames27121	K64	107	79	1045190	1.349514563	11230.04482	0.017082247	40994.27633	277.6394196	G91
Ames27121	K64	62	67	444587	0.920454545	5591.098656	0.013637172	23072.05297	191.5606774	G92
Ames27121	K64	102	92	1357438	1.108333333	12518.78992	0.012041866	48315.77337	287.5540363	G93
Ames27122	K148	86	66	587112	1.302325581	7555.199531	0.019743573	27828.94982	226.6579192	G91
Ames27122	K148	67	61	389263	1.113924051	5453.046837	0.018383709	21011.96035	189.8153751	G92
Ames27122	K148	61	62	367370	0.975308642	5019.281748	0.015698628	20252.45931	181.377824	G93
Ames27141	NC290A	100	73	837962	1.378947368	9761.675473	0.018924688	35447.84147	259.6437633	G91
Ames27141	NC290A	103	58	548577	1.763157895	7988.180235	0.030246996	27610.60242	246.2283164	G92
Ames27141	NC290A	103	89	1277988	1.155172414	12192.48562	0.01298355	46451.32856	284.5496873	G93
Ames27142	NC292	115	84	1286419	1.363636364	12942.358	0.016162574	47124.65479	298.4942074	G91
Ames27142	NC292	140	87	1685648	1.605263158	16363.84682	0.018358873	57514.92581	345.2567164	G92
Ames27142	NC292	134	71	1072778	1.88172043	12765.8713	0.026380121	43674.26775	316.3046211	G93
Ames27144	NC296	113	77	1062835	1.455445545	11645.76904	0.018787943	41767.16987	286.0124661	G91
Ames27144	NC296	82	61	485366	1.3375	6714.338453	0.021797588	24564.55666	214.4057838	G92
Ames27144	NC296	66	59	361398	1.116883117	5194.199677	0.018911311	19997.65659	185.2830565	G93
Ames27147	NC302	83	68	606331	1.213483146	7539.511824	0.017776587	28310.29042	224.6799442	G91
Ames27147	NC302	102	76	923906	1.343434343	10328.00168	0.017692365	37743.59653	266.0884234	G92
Ames27147	NC302	112	81	1140873	1.39047619	12024.62716	0.017265489	43578.98184	288.5333952	G93
Ames27149	NC306	146	92	1939198	1.583333333	17883.9856	0.017202666	63025.32595	359.9445462	G91
Ames27149	NC306	186	91	2388281	2.050847458	22398.90758	0.022659796	75714.78926	428.8191576	G93
Ames27152	NC312	146	77	1373733	1.881188119	15052.35455	0.024283735	51498.90466	343.44393	G91
Ames27152	NC312	123	90	1562081	1.376068376	14775.46652	0.015334118	53681.434	319.3535484	G92
Ames27152	NC312	192	100	2994558	1.923076923	25492.52333	0.019286701	86936.08087	449.5262376	G93
Ames27154	NC316	152	87	1823815	1.736842105	17705.14574	0.019863699	61351.15857	365.3175448	G91
Ames27154	NC316	115	76	1042000	1.515151515	11648.1222	0.019953795	41416.06268	288.0576809	G92
Ames27154	NC316	122	67	872707	1.806818182	10975.11958	0.026769263	37784.16619	290.3175389	G93
Ames27156	NC320	94	69	706149	1.366666667	8683.14564	0.019798155	31599.33281	244.5606305	G91
Ames27156	NC320	90	67	642181	1.329545455	8076.031392	0.019698137	29590.57746	234.9629091	G92
Ames27156	NC320	85	64	555121	1.321428571	7313.608848	0.02051016	26838.59918	223.4152577	G93
Ames27159	NC326	152	87	1823815	1.736842105	17705.14574	0.019863699	61351.15857	365.3175448	G91
Ames27159	NC326	164	91	2111951	1.813559322	19807.29844	0.020038001	68150.43103	390.3850481	G92
Ames27159	NC326	190	100	2970601	1.907692308	25288.58315	0.019132407	86341.36556	446.7843065	G93
Ames27160	NC328	107	85	1222588	1.261261261	12189.34808	0.01481449	45281.26843	286.8349158	G91
Ames27160	NC328	117	88	1424772	1.32173913	13711.05563	0.014984855	50312.1746	305.9332019	G92
Ames27160	NC328	154	89	1916982	1.732758621	18288.72843	0.019475325	63398.72749	371.0892968	G93
Ames27161	NC330	108	68	791599	1.584269663	9843.251548	0.023208322	34684.80131	267.0559282	G91
Ames27161	NC330	160	82	1695976	1.953271028	17541.20921	0.023800351	59687.23915	374.424963	G92
Ames27161	NC330	143	74	1214958	1.9375	14005.98451	0.026313288	47712.79873	333.8472484	G93
Ames27162	NC332	81	75	721546	1.081632653	8148.194843	0.014389919	31698.63455	231.6863071	G91
Ames27162	NC332	78	72	638795	1.085106383	7520.686576	0.015050437	29226.48649	222.6170191	G92
Ames27162	NC332	86	75	762388	1.142857143	8609.413419	0.015204443	32908.36583	238.9158664	G93
Ames27163	NC334	65	69	487989	0.944444444	6000.5478	0.013681652	24511.23407	198.3599337	G91
Ames27163	NC334	110	77	1020630	1.44	11295.1488	0.018774446	40606.22238	281.1774017	G92
Ames27163	NC334	83	63	514704	1.317073171	6946.516512	0.020941158	25512.92349	217.641985	G93
Ames27167	NC342	64	64	415090	0.988095238	5468.734544	0.015336426	21959.22763	189.3380132	G91
Ames27167	NC342	77	67	536469	1.149425287	6824.1524	0.017225274	26038.50889	212.7865535	G92
Ames27167	NC342	53	64	345075	0.821428571	4546.297392	0.012749559	19694.46865	173.6925418	G93
Ames27168	NC344	98	61	580625	1.6	8032.105813	0.026075619	28248.68983	241.7119046	G91
Ames27168	NC344	77	67	541833	1.16091954	6892.393924	0.017397526	26219.35441	214.0061117	G92
Ames27168	NC344	104	68	763528	1.528089888	9494.200075	0.022385332	33698.09529	260.4658833	G93
Ames27171	NC350	146	104	2503901	1.404411765	20375.19342	0.013463569	73669.97397	376.1725585	G91
Ames27171	NC350	130	78	1253589	1.666666667	13601.24168	0.021303611	47472.2606	317.2501839	G92
Ames27171	NC350	123	94	1687896	1.31147541	15311.20171	0.014015383	56295.78181	322.9734973	G93
Ames27175	NC358	93	69	694667	1.344444444	8541.95628	0.019476234	31210.68829	242.0089911	G91
Ames27175	NC358	113	70	862792	1.615384615	10492.7226	0.023144041	36835.21698	276.8122678	G92
Ames27175	NC358	72	67	504281	1.08045977	6414.703256	0.016191757	24963.86344	205.5511395	G93
Ames27177	NC362	114	88	1387278	1.286956522	13350.23837	0.014590517	49327.28842	300.8816024	G91
Ames27177	NC362	79	83	851512	0.953703704	8725.502448	0.011513155	35507.83659	239.1866703	G92
Ames27177	NC362	94	76	847493	1.232323232	9473.806056	0.016229087	35418.99042	252.2456457	G93
Ames27181	NC370	105	59	575716	1.779220779	8274.480881	0.030126158	28557.52634	251.1416314	G91
Ames27181	NC370	86	64	560122	1.333333333	7379.497216	0.020694936	27019.14834	224.6841745	G92
Ames27181	NC370	82	67	587293	1.215909091	7385.772299	0.018014536	27717.23352	222.4190525	G93
Ames27182	NC372	111	79	1090306	1.40776699	11714.79495	0.01781961	42333.32034	285.326683	G91
Ames27182	NC372	128	78	1231467	1.637254902	13361.21977	0.020927664	46786.96067	313.2467023	G92
Ames27182	NC372	169	87	2026461	1.929824561	19672.38416	0.022070777	67054.0627	395.2501991	G93
Ames27187	R4	79	64	502921	1.240963855	6705.710215	0.019493314	25021.44396	212.3611303	G91
Ames27187	R4	92	64	600131	1.428571429	7906.60416	0.022173146	28475.61931	234.9381256	G92
Ames27187	R4	77	64	505110	1.202380952	6654.725168	0.018662398	25053.99918	210.9011694	G93
Ames27188	SA24	87	69	648738	1.255555556	7977.19884	0.018188549	29670.40592	231.9150233	G91
Ames27188	SA24	88	70	674973	1.263736264	8208.592513	0.018105882	30477.30198	235.4238346	G92
Ames27188	SA24	99	64	629871	1.554216867	8398.413764	0.024413956	29706.10587	245.7550722	G93
Ames27192	Va14	79	68	578260	1.157303371	7190.460351	0.016953597	27379.1035	218.5343835	G92
Ames27192	Va14	65	56	321048	1.164383562	4867.110993	0.020795906	18498.33148	179.8668688	G93
Ames27445	Il767b	113	81	1148688	1.4	12106.98762	0.017383746	43807.05733	289.8184744	G91
Ames27445	Il767b	97	79	947438	1.223300971	10179.75286	0.015484626	38136.88718	261.2858361	G92
Ames27447	Il779a	119	91	1555721	1.302521008	14467.98747	0.014270606	53289.55755	313.6836094	G91
Ames27447	Il779a	98	80	981257	1.230769231	10441.73756	0.015429361	39051.50245	264.7875942	G92
Ames27447	Il779a	97	70	739536	1.384615385	8993.762232	0.019837749	32627.35507	249.3702468	G93
Ames27451	A632.75A1A2C1R1-rB1Pl1	89	66	608080	1.348837209	7825.028085	0.020448701	28568.10526	231.7316136	G91
Ames27451	A632.75A1A2C1R1-rB1Pl1	102	65	681076	1.564705882	8867.476193	0.024000397	31323.07417	252.8537971	G92
Ames27451	A632.75A1A2C1R1-rB1Pl1	86	67	614737	1.272727273	7730.901845	0.018856336	28649.05611	228.6522729	G93
Ames28184	CML69	75	70	575195	1.076923077	6995.148403	0.015429361	27252.42224	214.6209808	G91
Ames28184	CML69	79	67	565338	1.170454545	7109.668661	0.017341095	26979.41561	217.4928602	G92
Ames28184	CML69	107	71	833866	1.510869565	10030.71964	0.021411337	35686.34322	267.1702033	G93
Ames28186	P39	153	91	1973786	1.694915254	18511.49387	0.018727104	64416.90619	371.4860916	G91
Ames28186	P39	138	71	1103429	1.935483871	13130.61048	0.027133839	44737.4022	323.1556458	G93
Ames28362	Mo403	89	68	651244	1.303370787	8097.994181	0.019093371	29822.09042	234.6841288	G91
Ames28362	Mo403	147	77	1360840	1.92	15060.1984	0.025032595	51371.05876	345.3573317	G92
Ames28362	Mo403	110	82	1160405	1.336448598	12001.87999	0.016284451	43917.775	286.644478	G93
Ames28364	Ia5145	120	61	707637	1.95	9789.12896	0.031779661	33317.21587	279.5732239	G91
Ames28364	IA2132	87	81	890819	1.085714286	9389.09244	0.013481273	36480.65013	248.7522964	G92
Ames28367	CI7	109	81	1130853	1.339622642	11806.56804	0.016477118	43177.50648	284.3928007	G91
Ames28367	CI7	131	80	1310898	1.644230769	13949.50877	0.020612661	48808.52357	320.356605	G92
Ames28367	CI7	115	70	880400	1.648351648	10706.8598	0.023616368	37445.40863	280.8059461	G93
Ames28411	NC258A	77	57	388123	1.351351351	5804.451467	0.023809002	21181.53171	199.6259933	G91
Ames28411	NC258A	86	58	458512	1.473684211	6676.687957	0.025281071	23880.38928	217.0060943	G92
Ames28411	NC258A	84	62	506877	1.345679012	6925.338108	0.021660132	25298.11762	217.929596	G93
Ames28412	NC262A	69	66	471786	1.046511628	6071.14248	0.015865371	23883.25434	199.7212306	G91
Ames28412	NC262A	88	80	881598	1.105769231	9381.248587	0.013862316	36233.52677	248.883626	G93
Ames28413	NC262B	103	75	912143	1.367346939	10300.5482	0.01819103	37480.79721	266.3897038	G91
Ames28413	NC262B	131	85	1493303	1.540540541	14888.41801	0.018094842	52756.20325	326.6795659	G92
Ames28413	NC262B	130	92	1735072	1.416666667	16001.4608	0.015391859	57739.68275	333.8051753	G93
Ames28418	NC276	94	71	737882	1.336956522	8876.104432	0.018946722	32476.72305	246.5118623	G91
Ames28418	NC276	129	85	1467105	1.513513514	14627.2177	0.017777388	52020.28653	322.7419832	G92
Ames28420	NC278A	171	97	2509296	1.76984127	22039.6591	0.018313376	76130.97085	409.3896553	G91
Ames28420	NC278A	143	97	2137741	1.472440945	18628.36728	0.015116067	66639.97891	362.4593916	G92
Ames28420	NC278A	170	99	2606620	1.713178295	22362.04147	0.0173148	77670.55484	409.2837659	G93
Ames28422	NC282	151	95	2146919	1.588709677	19160.96492	0.01670427	67480.94361	372.8266115	G91
Ames28422	NC282	123	71	980826	1.720430108	11671.65376	0.024118968	40509.83224	295.9585211	G92
Ames28422	NC282	155	79	1518909	1.961165049	16319.92125	0.02482456	55500.13479	361.5448421	G93
Ames28423	NC284	120	67	856241	1.772727273	10768.04186	0.026264183	37185.77084	286.2523905	G91
Ames28424	NC286	100	67	697409	1.494252874	8871.39812	0.022392856	31635.65991	250.7564756	G91
Ames28425	NC288	74	51	308622	1.447761194	5097.720281	0.028172589	18304.32869	189.0445633	G91
Ames28425	NC288	112	89	1392435	1.25862069	13284.35001	0.014146256	49377.06624	299.3749858	G92
Ames28425	NC288	110	74	960311	1.484536082	10956.29434	0.01995371	39125.05904	278.3550015	G93
Ames28426	NC290	97	67	691579	1.431818182	8697.264576	0.021213378	31307.03907	246.4977037	G91
Ames28426	NC290	93	70	710189	1.32967033	8636.866905	0.019050537	31644.7302	242.9894385	G92
Ames28426	NC290	104	78	1002871	1.333333333	10880.99334	0.017042888	39839.45852	272.8433574	G93
Ames28927	Mo27W	90	80	896930	1.125	9544.400736	0.0141034	36661.81992	251.2957719	G91
Ames28927	Mo27W	130	82	1371388	1.579439252	14184.03998	0.01924526	50010.37959	320.3939647	G92
Ames28927	Mo27W	139	88	1696603	1.573913043	16326.98071	0.017843808	57605.70528	343.5125375	G93
Ames28928	Mo28W	94	73	786789	1.294736842	9165.54262	0.017768982	33811.90034	249.4747604	G92
Ames28928	Mo28W	94	80	942926	1.182692308	10033.85718	0.014826651	37958.45538	258.6096238	G93
Ames28933	Mo33W	114	82	1200979	1.38317757	12421.52614	0.016853837	45073.66023	293.028276	G91
Ames28933	Mo33W	76	65	506966	1.164705882	6600.60258	0.017864957	25084.68684	209.4782324	G92
Ames28933	Mo33W	59	52	252357	1.132352941	4107.041605	0.021710885	15743.70784	164.8910587	G93
Ames28942	Mo506W	85	71	680448	1.193548387	8097.209796	0.016732534	30550.03147	232.4916943	G91
Ames28942	Mo506W	114	77	1056069	1.49	11687.34147	0.019426336	41702.76102	287.6785107	G92
Ames28942	Mo506W	90	71	701887	1.27173913	8443.123728	0.018022492	31294.90219	238.9342835	G93
Ames28943	Mo508W	119	87	1427734	1.359649123	13860.08884	0.015549865	50502.22678	308.7700896	G91
Ames28943	Mo508W	84	64	532217	1.313253012	7096.334111	0.020628847	26082.53335	219.8955179	G92
Ames28943	Mo508W	109	87	1307989	1.245614035	12697.62978	0.014245683	47330.56181	292.3606157	G93
Ames28944	Mo510W	74	49	281603	1.515625	4869.464149	0.030875672	17312.73768	186.2401136	G91
Ames28944	Mo510W	95	70	727797	1.362637363	8851.004101	0.019522864	32233.29592	246.8100093	G92
Ames28947	Mo512BW	104	77	963929	1.36	10667.64053	0.017731421	38867.40462	270.8886581	G91
Ames28947	Mo512BW	104	81	1083070	1.283018868	11307.69897	0.015780902	41814.20436	276.8046098	G92
Ames28947	Mo512BW	92	74	783844	1.25	9036.11904	0.016976315	33649.71867	246.7139641	G93
Ames28977	AD316DS	76	55	363753	1.375	5591.098656	0.024898595	20317.06858	196.4047403	G91
Ames28977	AD316DS	142	83	1529415	1.712962963	15672.01896	0.020678968	54435.14322	342.6171308	G92
Ames28977	AD316DS	110	72	901829	1.531914894	10617.43987	0.021247675	37665.47303	275.573894	G93
Ames28989	ADH10	97	81	992404	1.20952381	10459.77842	0.015018611	39312.38625	264.5689151	G91
Ames28989	ADH10	109	76	986426	1.434343434	11026.88902	0.018889593	39677.02059	277.640221	G92
Ames28989	ADH10	82	74	698928	1.114583333	8057.206144	0.015137214	31040.58426	230.7525376	G93
Ames28991	AD330	86	56	423029	1.534246575	6413.134485	0.027401664	22743.56207	214.221425	G91
Ames28991	AD330	83	64	540118	1.285714286	7115.943744	0.019955831	26299.12526	219.6268196	G92
Ames28991	AD330	110	77	1033915	1.415841584	11328.87737	0.018276706	40884.61417	280.8363484	G93
Ames28994	AD188LDS	112	69	838193	1.622222222	10306.82328	0.023500249	36153.73033	274.5877001	G91
Ames28994	AD188LDS	117	79	1150461	1.485436893	12361.12847	0.018802761	44135.98242	295.6971867	G92
Ames28994	AD188LDS	128	67	895903	1.91954023	11396.33451	0.028766207	38874.79203	300.4003732	G93
Ames29002	ADSA2	121	67	847621	1.816091954	10782.16079	0.027215932	37089.68662	288.1136058	G91
Ames29002	ADSA2	87	58	466700	1.5	6795.914528	0.025732519	24214.67156	219.6156741	G92
Ames29002	ADSA2	109	64	693347	1.710843373	9244.765539	0.026874277	32117.64007	263.0601116	G93
Ames29003	ADSA3	94	64	610133	1.452380952	8038.380896	0.022542698	28842.86687	237.5284092	G91
Ames29004	ADSA4	122	72	995769	1.691489362	11723.42319	0.023460975	40810.12429	295.4879246	G91
Ames29004	ADSA4	79	66	539933	1.197674419	6948.085283	0.018157036	26188.17891	215.4247884	G92
Ames29004	ADSA4	114	74	966741	1.541666667	11144.54682	0.020937455	39484.15098	282.668806	G93
Ames29006	ADSA6	148	77	1395423	1.910891089	15290.0233	0.024667163	52191.07397	347.5500039	G91
Ames29006	ADSA6	122	81	1266236	1.5	13220.03041	0.018449731	47104.57923	306.3271385	G92
Ames29006	ADSA6	111	69	832452	1.611111111	10236.2286	0.023339289	35952.87466	273.2590117	G93
Ames29008	ADSA8	68	56	336157	1.219178082	5096.151511	0.021774537	19110.19421	184.7916471	G91
Ames29008	ADSA8	107	53	469050	2.014492754	7523.039732	0.038064599	25490.20237	247.2612048	G93
Ames29013	ADSA13	98	54	444541	1.828571429	7028.092587	0.034057952	24149.98048	232.9942539	G91
Ames29013	ADSA13	93	62	562680	1.49382716	7687.760652	0.024044734	27416.43928	233.4141922	G92
Ames29013	ADSA13	76	55	363753	1.375	5591.098656	0.024898595	20317.06858	196.4047403	G93
Ames29016	ADSA16	74	53	327323	1.405797101	5249.891036	0.026563065	18977.5146	190.9475869	G91
Ames29016	ADSA16	97	64	615223	1.518072289	8203.101816	0.02384619	29155.2437	241.8120762	G92
Ames29016	ADSA16	91	69	677443	1.311111111	8330.17224	0.018993352	30630.32011	238.2020693	G93
Ames29017	ADSA17	90	60	504523	1.5	7158.300552	0.025072711	25505.89712	225.3964377	G91
Ames29017	ADSA17	107	72	870515	1.478723404	10248.77877	0.020509909	36629.49599	269.032103	G92
Ames29017	ADSA17	78	58	417574	1.342105263	6080.555104	0.023023833	22226.80217	204.1277886	G93
Ames29019	ADSA19	59	77	545754	0.77	6039.767067	0.010039113	26968.13383	201.3488019	G91
Ames29019	ADSA19	117	81	1218454	1.443396226	12721.16134	0.017753514	45708.5833	298.5176775	G92
Ames29027	ADSg1501-5	94	65	624746	1.435294118	8134.075907	0.022015402	29263.6999	238.4747003	G91
Ames29027	ADSg1501-5	138	87	1629054	1.592920354	15954.39768	0.018378931	56159.22284	340.3788159	G92
Ames29394	1497-2	148	87	1746707	1.707964602	17106.65973	0.019706299	59448.39557	357.7223562	G91
Ames29394	1497-2	104	75	918950	1.37755102	10377.41796	0.018326784	37692.94579	267.6695246	G92
Ames29394	1497-2	139	88	1696603	1.573913043	16326.98071	0.017843808	57605.70528	343.5125375	G93
Ames30531	MR14(LongfellowFlint)	86	71	686578	1.204301075	8170.157632	0.016883278	30745.20813	233.7250132	G92
Ames30533	MR19(SantoDomingo)	76	74	646671	1.03125	7454.798208	0.01400546	29476.69193	221.2272276	G91
Ames30533	MR19(SantoDomingo)	77	70	586933	1.098901099	7137.906533	0.015744245	27624.56463	217.0137225	G93
Ames30537	MR25(Pororo)S5	140	81	1429999	1.742857143	15071.96418	0.02164099	52196.21911	337.3243069	G92
Ames30537	MR25(Pororo)S5	131	67	938572	1.943181818	11803.4305	0.028789585	40192.81283	306.7100295	G93
Ames30856	CML336	133	76	1201773	1.747474747	13434.1676	0.023013377	46503.58409	318.6625147	G91
Ames30856	CML336	142	76	1285133	1.868686869	14366.01738	0.02460968	49200.05095	334.9514463	G92
Ames30856	CML336	113	67	806842	1.670454545	10146.80867	0.024748941	35400.78277	274.1450578	G93
Ames30857	CML337	120	91	1549422	1.330508475	14531.52269	0.014700776	53233.79276	315.2282128	G92
Ames30857	CML337	133	91	1736385	1.453781513	16148.14086	0.015927838	57929.46045	336.7377011	G93
Ames30862	NC44	76	63	471812	1.207317073	6367.640136	0.019196061	23944.89662	206.378151	G91
Ames30862	NC44	71	53	310450	1.333333333	4979.278096	0.025193835	18231.03249	184.5515294	G92
Ames31534	CI90C	99	61	585161	1.6125	8094.85664	0.026279335	28427.03736	243.0388531	G91
Ames31534	CI90C	122	103	2023544	1.186567164	16712.11391	0.011544953	63161.66634	333.8651711	G92
Ames31534	CI90C	107	87	1267042	1.238938053	12408.97597	0.014294724	46323.37476	288.8555238	G93
Ames31536	A214N	142	63	881669	2.256097561	11899.12551	0.035871427	39762.94303	321.4702145	G91
Ames31536	A214N	119	64	775169	1.845238095	10212.69704	0.028640313	35043.4917	281.508023	G92
Ames31536	A214N	106	57	535610	1.864864865	8010.143024	0.032856423	27441.26495	249.9704234	G93
CIze127	CI127	65	54	295203	1.214285714	4667.092733	0.022616609	17521.27245	176.7706349	G93
CIze27	CI27	110	75	980213	1.469387755	11069.24582	0.019548569	39616.36381	279.2912756	G91
CIze27	CI27	130	75	1150389	1.724489796	12990.98989	0.022942418	45070.70627	312.4081142	G92
CIze27	CI27	110	78	1054490	1.401960784	11441.04447	0.017920096	41383.90663	281.7936121	G93
CIze317	CI317B	92	69	688925	1.333333333	8471.3616	0.019315274	31016.87947	240.7372347	G91
CIze317	CI317B	117	70	892139	1.67032967	10849.61793	0.023931253	37853.29497	283.4773782	G92
CIze317	CI317B	107	67	745692	1.597701149	9485.571836	0.02394313	33369.72882	262.6009943	G93
CIze40	CI40A	137	74	1162702	1.854166667	13403.57658	0.025181533	45958.45269	322.8981142	G91
CIze40	CI40A	122	72	995769	1.691489362	11723.42319	0.023460975	40810.12429	295.4879246	G92
CIze40	CI40A	114	74	966741	1.541666667	11144.54682	0.020937455	39484.15098	282.668806	G93
CIze42	CI42A	91	58	474434	1.586666667	7000.6391	0.027582211	24660.97485	225.2770131	G91
CIze42	CI42A	117	74	992869	1.583333333	11445.75078	0.021503332	40336.20861	287.9454208	G92
CIze42	CI42A	110	80	1096248	1.375	11665.37868	0.017237489	42389.93321	283.7211784	G93
CIze49	CI49A	87	62	525478	1.395061728	7179.478956	0.022454999	25999.26806	223.0470739	G91
CIze49	CI49A	114	66	775826	1.720930233	9983.656523	0.026089722	34649.41843	273.7363459	G92
CIze64	CI64	120	79	1173019	1.514563107	12603.50354	0.019171442	44816.65066	299.6191074	G91
CIze64	CI64	84	57	423054	1.472972973	6326.852099	0.025951812	22631.51354	211.2254536	G92
CIze64	CI64	127	74	1084318	1.729166667	12499.96467	0.023483902	43347.04862	306.6358354	G93
CIze7	CI7	130	78	1253589	1.666666667	13601.24168	0.021303611	47472.2606	317.2501839	G92
CIze7	CI7	110	78	1054490	1.401960784	11441.04447	0.017920096	41383.90663	281.7936121	G93
CIze82	CI82A	120	79	1173019	1.514563107	12603.50354	0.019171442	44816.65066	299.6191074	G91
CIze82	CI82A	101	81	1051215	1.245283019	10975.11958	0.015316758	40912.88096	271.7959827	G92
CIze83	CI83A	122	67	872707	1.806818182	10975.11958	0.026769263	37784.16619	290.3175389	G91
CIze83	CI83A	99	67	708045	1.465909091	8904.342304	0.021718459	31884.78988	250.388411	G92
CIze83	CI83A	125	63	776822	1.987804878	10484.09437	0.031605636	35587.344	290.8329114	G93
CIze85	CI85B	96	77	903772	1.237623762	9902.864833	0.015976142	36978.82367	258.0087422	G91
CIze85	CI85B	88	67	631203	1.306818182	7937.979573	0.019361417	29212.86317	232.4297781	G92
CIze85	CI85B	94	61	544083	1.556962025	7621.872284	0.025695411	26949.84703	234.1947818	G93
CIze88	CI88A	104	79	1022632	1.32038835	10987.66975	0.016713565	40329.29546	273.8272563	G91
CIze88	CI88A	166	84	1818916	1.981651376	18467.56829	0.023703113	62713.24058	385.6839763	G92
CIze88	CI88A	91	65	604263	1.388235294	7867.384893	0.021293585	28523.42403	233.3193084	G93
NSL15405	5261	126	87	1510635	1.438596491	14664.86819	0.016452761	52731.98017	320.3427978	G91
NSL15405	5261	133	104	2267931	1.272058824	18455.01812	0.012194751	68399.93555	353.2908767	G92
NSL15405	5261	97	92	1296200	1.058333333	11954.03248	0.011498624	46845.39568	280.3868845	G93
NSL197104	H116	128	67	895903	1.91954023	11396.33451	0.028766207	38874.79203	300.4003732	G91
NSL197104	H116	98	79	962477	1.242718447	10341.33623	0.015730414	38572.21002	263.772614	G92
NSL197104	H116	91	64	590128	1.404761905	7774.827424	0.021803593	28109.57664	232.358202	G93
NSL22628	K47	51	62	311567	0.827160494	4256.859204	0.013314026	18382.83508	167.9856615	G91
NSL22628	K47	102	87	1203690	1.17699115	11788.52717	0.013579988	44660.29668	280.2041898	G92
NSL22628	K47	60	55	286593	1.083333333	4405.108032	0.019617075	17128.13491	170.3465045	G93
NSL22629	Oh7B	118	67	845263	1.75	10629.99004	0.025927462	36787.75089	283.5501888	G92
NSL22629	Oh7B	119	84	1305241	1.422018349	13252.19021	0.017009178	47777.83773	303.9540156	G93
NSL250299	MP307	128	66	875426	1.941860465	11265.34216	0.029439078	38364.23413	299.5822112	G91
NSL250299	MP307	71	59	386612	1.194805195	5556.585701	0.020230705	20958.05979	192.6013425	G92
NSL250299	MP307	109	59	596727	1.844155844	8576.469235	0.031225653	29431.66214	257.9317501	G93
NSL28966	Oh40B	75	61	444541	1.225	6149.581013	0.019964146	23029.44982	203.0951091	G91
NSL28966	Oh40B	107	79	1045190	1.349514563	11230.04482	0.017082247	40994.27633	277.6394196	G92
NSL28966	Oh40B	91	74	777312	1.239583333	8960.818048	0.016834845	33446.38481	245.4671662	G93
NSL28967	Oh56A	144	85	1641760	1.693693694	16368.55314	0.019893744	56967.0713	349.2640649	G91
NSL28967	Oh56A	110	86	1271388	1.276785714	12562.7155	0.014862937	46515.16856	291.5990716	G92
NSL28967	Oh56A	117	77	1084420	1.53	12001.0956	0.019947849	42584.95147	292.9155816	G93
NSL29282	R901	74	71	594626	1.043010753	7075.940092	0.014622124	27868.27267	215.5991298	G91
NSL29282	R901	110	72	895566	1.521276596	10543.70765	0.021100122	37457.74635	274.261396	G92
NSL29282	R901	84	75	741967	1.112244898	8378.804131	0.014797181	32301.19271	235.2850437	G93
NSL29285	R903B	96	88	1171687	1.086956522	11275.53917	0.012323072	43793.8142	272.6203541	G92
NSL29285	R903B	112	75	993827	1.489795918	11222.98535	0.019820077	40047.01953	281.8977604	G93
NSL29319	R222	101	65	675955	1.552941176	8800.80344	0.023819943	31134.54266	251.5352602	G91
NSL29319	R222	125	82	1322699	1.523364486	13680.4646	0.018561996	48587.62622	312.49149	G92
NSL29319	R222	120	79	1173019	1.514563107	12603.50354	0.019171442	44816.65066	299.6191074	G93
NSL30046	B41	122	91	1569160	1.347457627	14716.63762	0.014888048	53742.00936	317.7715845	G91
NSL30046	B41	123	89	1525956	1.379310345	14558.19179	0.015502746	52862.23544	317.1052847	G92
NSL30046	B41	130	94	1793389	1.393442623	16268.15181	0.014891344	58928.47316	335.7223092	G93
NSL30053	W22	110	77	1041145	1.425742574	11408.10029	0.018404515	41104.80393	282.1271627	G91
NSL30053	W22	113	74	960209	1.53125	11069.24582	0.020795985	39271.76086	281.3544482	G92
NSL30067	W22R	110	74	940613	1.5	10843.34285	0.020371578	38636.15185	277.423315	G91
NSL30067	W22R	120	97	1755382	1.238095238	15417.87811	0.012811151	57566.642	321.9616432	G92
NSL30067	W22R	85	76	771080	1.121212121	8619.610428	0.014765808	33144.79496	238.7577375	G93
NSL30068	W374B	82	74	698928	1.114583333	8057.206144	0.015137214	31040.58426	230.7525376	G91
NSL30068	W374B	129	67	901268	1.931034483	11464.57603	0.02893846	39073.923	301.772578	G92
NSL30068	W374B	77	78	744779	0.990196078	8080.737704	0.012656851	32422.07999	230.1742242	G93
NSL30871	R061	123	81	1258086	1.533333333	13260.03406	0.019039341	47031.16949	308.023688	G93
NSL30877	R84	91	68	668087	1.337078652	8307.425065	0.019587165	30395.29185	238.4853413	G91
NSL30877	R84	88	79	864725	1.116504854	9291.044273	0.014132794	35774.35155	247.8218737	G92
NSL30877	R84	104	81	1075106	1.273584906	11224.55412	0.015664866	41588.28675	275.5485669	G93
NSL30884	R134	112	75	993827	1.489795918	11222.98535	0.019820077	40047.01953	281.8977604	G91
NSL30884	R134	99	77	914315	1.29	10118.5708	0.016818774	37363.50034	262.0114131	G93
NSL30885	R138	120	69	901344	1.744444444	11083.36476	0.025270816	38377.27599	289.3210386	G91
NSL30885	R138	117	77	1098986	1.504950495	12041.88364	0.019426988	42876.83455	292.5291312	G92
NSL30885	R138	115	84	1263136	1.376146789	12824.7002	0.016460495	46593.37717	297.524439	G93
NSL30891	R168	81	58	433949	1.394736842	6319.008245	0.023926728	22884.47342	209.2435127	G93
NSL30905	5120B	88	97	1294032	0.912698413	11365.74348	0.009444118	47061.64594	273.2149456	G91
NSL30905	5120B	109	80	1088582	1.365384615	11583.8026	0.017116947	42164.87331	282.4419093	G92
NSL30905	5120B	92	78	884886	1.176470588	9600.87648	0.015037843	36377.26357	252.8562596	G93
NSL30909	R909	130	81	1320600	1.60952381	13918.91774	0.019985395	48896.82724	318.5893084	G91
NSL30909	R909	123	71	965845	1.75	11618.31556	0.024800181	40208.09963	296.4409685	G92
NSL30909	R909	153	87	1801009	1.761061947	17638.47299	0.02031893	60978.21535	365.805339	G93
NSL30910	R914	91	78	877512	1.166666667	9520.869176	0.014912527	36164.45517	251.6314933	G91
NSL30910	R914	107	77	985192	1.39	10902.95613	0.018122555	39517.08519	274.7298659	G93
NSL30911	R917A	107	67	768421	1.590909091	9663.627307	0.02357042	34024.1455	264.828112	G91
NSL30911	R917A	126	74	1071254	1.708333333	12349.36269	0.023200963	42914.40981	303.9460548	G92
NSL30911	R917A	114	74	966741	1.541666667	11144.54682	0.020937455	39484.15098	282.668806	G93
NSL32725	ND211	91	61	535264	1.475	7404.597547	0.024038462	26478.75576	228.5673947	G91
NSL32725	ND211	70	55	334358	1.263888889	5139.292704	0.022886587	19080.81884	186.2703955	G92
NSL32725	ND211	130	78	1246215	1.656862745	13521.23438	0.021178295	47243.61167	315.9141055	G93
NSL42806	R839	138	80	1379892	1.730769231	14683.69344	0.021697538	50911.67364	332.4171989	G91
NSL42806	R839	179	103	2978046	1.746268657	24595.18651	0.016990685	85148.34403	431.1196025	G92
NSL42806	R839	137	80	1372226	1.721153846	14602.11737	0.021576996	50677.18028	331.0712544	G93
NSL437877	AusTRCF305801	94	66	644775	1.430232558	8297.228056	0.021682674	29874.55992	240.7178912	G91
NSL437877	AusTRCF305801	92	67	643763	1.379310345	8188.98288	0.020670328	29735.00743	237.8146809	G92
NSL437877	AusTRCF305801	89	74	757716	1.208333333	8734.915072	0.016410437	32838.87241	241.7448554	G93
NSL437878	AusTRCF305802	76	48	278498	1.571428571	4892.211324	0.032520614	17266.3403	187.9551481	G91
NSL437878	AusTRCF305802	109	77	1006455	1.42	11138.27173	0.01851369	40169.64682	278.5917494	G92
NSL437878	AusTRCF305802	74	62	446424	1.185185185	6099.380352	0.019076813	23059.86588	201.6509808	G93
NSL437879	AusTRCF305803	114	69	855416	1.655555556	10518.60732	0.023983131	36757.63596	278.5848699	G91
NSL437879	AusTRCF305803	117	71	911854	1.652173913	10968.8445	0.023413836	38345.34784	284.361456	G92
NSL437879	AusTRCF305803	110	77	1033915	1.415841584	11328.87737	0.018276706	40884.61417	280.8363484	G93
NSL437890	AusTRCF305816	107	63	662443	1.695121951	8940.424029	0.026952046	31110.51363	258.1593649	G91
NSL437890	AusTRCF305816	114	75	1007441	1.510204082	11376.72487	0.020091585	40478.7717	284.5124126	G92
NSL437890	AusTRCF305816	95	64	620135	1.476190476	8170.157632	0.022912251	29211.27559	240.1287174	G93
NSL437893	AusTRCF305819	166	109	3101290	1.528169014	24170.04966	0.01403097	85786.68433	415.6208521	G91
NSL437893	AusTRCF305819	170	100	2688072	1.687022901	22708.73979	0.01679014	79087.87268	411.0317862	G93
NSL437896	AusTRCF305822	122	74	1060343	1.639175258	12097.575	0.022032222	42352.84061	298.1372045	G91
NSL437896	AusTRCF305822	131	83	1413675	1.583333333	14486.02834	0.019114073	51050.51402	323.9449827	G92
NSL437896	AusTRCF305822	153	82	1614829	1.859813084	16701.9169	0.022661578	57241.2759	360.7259785	G93
NSL437903	AusTRCF305829	106	79	1037671	1.339805825	11149.25313	0.016959353	40772.26726	276.3662911	G91
NSL437903	AusTRCF305829	107	66	733890	1.627906977	9443.999413	0.024679467	33105.39183	263.0318578	G92
NSL437903	AusTRCF305829	85	89	1058632	0.956896552	10099.74555	0.01075503	41047.47183	257.3328904	G93
NSL437908	AusTRCF305834	81	67	563292	1.206896552	7165.36002	0.018086537	26947.34239	218.9208368	G91
NSL437908	AusTRCF305834	110	80	1096248	1.375	11665.37868	0.017237489	42389.93321	283.7211784	G92
NSL437908	AusTRCF305834	110	82	1160405	1.336448598	12001.87999	0.016284451	43917.775	286.644478	G93
NSL437913	AusTRCF305839	144	75	1279723	1.918367347	14451.51538	0.025521743	49300.88988	338.2298825	G91
NSL437913	AusTRCF305839	150	97	2205480	1.555555556	19371.18019	0.016096061	68506.13131	373.3230965	G92
NSL437913	AusTRCF305839	164	94	2257561	1.754098361	20478.73228	0.018745574	70844.05342	393.7966765	G93
NSL437914	AusTRCF305840	156	98	2357338	1.5859375	20381.4685	0.016154024	71803.71796	384.3852775	G91
NSL437914	AusTRCF305840	133	80	1326230	1.663461538	14112.66092	0.020853745	49274.43431	323.0262017	G92
NSL437914	AusTRCF305840	150	98	2264438	1.5234375	19578.25792	0.015517413	69533.57698	373.8442064	G93
NSL437915	AusTRCF305841	101	83	1091258	1.222222222	11182.19731	0.014754723	41902.83094	273.8281513	G91
NSL437915	AusTRCF305841	95	71	743881	1.347826087	8948.267883	0.019100761	32674.95038	247.7844736	G92
NSL437915	AusTRCF305841	84	77	795319	1.089108911	8714.521053	0.014059005	33824.91221	239.6835079	G93
NSL437920	AusTRCF305846	105	84	1153665	1.256880734	11713.22618	0.015033919	43553.67849	281.0684023	G91
NSL437920	AusTRCF305846	96	85	1091596	1.126126126	10883.3465	0.013227223	41791.79645	268.365612	G92
NSL437920	AusTRCF305846	77	80	774273	0.971153846	8239.183541	0.01217473	33297.96095	232.4041773	G93
NSL437923	AusTRCF305849	116	90	1465057	1.290598291	13857.73568	0.014381688	51164.38833	306.6517425	G91
NSL437923	AusTRCF305849	97	81	1003433	1.188679245	10476.25051	0.014620541	39573.21415	264.3641888	G92
NSL437923	AusTRCF305849	106	76	958640	1.393939394	10716.27242	0.018357491	38814.52171	272.4828968	G93
NSL437925	AusTRCF306065	81	70	616280	1.153846154	7494.80186	0.016531458	28563.93441	223.0630238	G92
NSL437925	AusTRCF306065	100	91	1304798	1.092436975	12134.44111	0.011968895	47052.08847	282.8857834	G93
NSL437928	AusTRCF306068	88	77	815087	1.15	9020.431333	0.014993481	34413.44941	244.6620669	G91
NSL437928	AusTRCF306068	90	74	764248	1.21875	8810.216064	0.016551907	33040.95424	242.9825638	G92
NSL437928	AusTRCF306068	120	87	1411846	1.380530973	13827.14466	0.015928407	50197.11748	309.0795703	G93
NSL437929	AusTRCF306234	134	96	1938046	1.4	17158.42917	0.014602347	62084.83181	345.0327505	G91
NSL437929	AusTRCF306234	97	69	729113	1.411111111	8965.52436	0.020441998	32380.56236	249.6952364	G92
NSL437929	AusTRCF306234	91	82	965652	1.112149533	9987.578449	0.013551396	38504.2462	256.8867587	G93
NSL437931	AusTRCF306236	94	81	961147	1.171428571	10130.33658	0.014545584	38432.53289	259.6463113	G91
NSL437931	AusTRCF306236	98	72	801626	1.361702128	9437.724331	0.018886822	34375.73912	254.8362056	G93
NSL437933	AusTRCF306238	86	70	657365	1.230769231	7994.455317	0.017633555	29898.80657	231.681334	G91
NSL437933	AusTRCF306238	68	71	545584	0.956989247	6492.357404	0.013416176	26385.31399	206.3049014	G93
NSL437936	AusTRCF306241	84	67	603760	1.25	7592.850027	0.018519616	28275.11082	226.1493231	G91
NSL437936	AusTRCF306241	75	66	513723	1.139534884	6610.799589	0.017275627	25291.68281	209.3056346	G93
NSL437939	AusTRCF306244	95	81	968961	1.180952381	10212.69704	0.01466384	38651.82326	260.8725301	G91
NSL437939	AusTRCF306244	85	71	680448	1.193548387	8097.209796	0.016732534	30550.03147	232.4916943	G92
NSL437939	AusTRCF306244	98	74	853610	1.319587629	9738.928299	0.017736631	35751.41431	257.774301	G93
NSL437946	AusTRCF306257	120	75	1068705	1.602040816	12068.55274	0.021313371	42434.36163	296.3736686	G91
NSL437946	AusTRCF306257	123	91	1579028	1.355932203	14809.19509	0.014981683	53996.63402	319.0463865	G92
NSL437946	AusTRCF306257	119	82	1257782	1.448598131	13009.03075	0.017650978	46705.36544	302.0558975	G93
NSL437956	AusTRCF306269	91	70	692581	1.296703297	8422.729709	0.01857821	31059.33984	239.1936384	G91
NSL437956	AusTRCF306269	125	74	1064722	1.697916667	12274.0617	0.023059494	42698.38859	302.6035133	G92
NSL437956	AusTRCF306269	93	72	757787	1.287234043	8921.598781	0.017853949	32962.20395	245.9598121	G93
NSL437959	AusTRCF306273	123	78	1179849	1.568627451	12801.16864	0.020050457	45195.80065	303.9628323	G91
NSL437959	AusTRCF306273	108	82	1144175	1.317757009	11834.02152	0.016056696	43457.82669	284.1069701	G92
NSL437959	AusTRCF306273	95	76	861386	1.252525253	9629.114352	0.016495137	35838.17393	254.737859	G93
NSL437962	AusTRCF306276	158	81	1640533	1.943396226	17127.83814	0.023903425	58322.46846	369.4861936	G91
NSL437962	AusTRCF306276	120	79	1180538	1.524271845	12684.29523	0.019294336	45044.07334	300.9302056	G92
NSL437962	AusTRCF306276	161	104	2752980	1.544117647	22402.04512	0.014802876	79342.86703	400.907727	G93
NSL437966	AusTRCF306280	140	92	1867753	1.525	17225.10192	0.016568883	61163.20335	350.7216432	G91
NSL437966	AusTRCF306280	128	75	1136775	1.704081633	12837.25037	0.02267091	44629.22693	309.7196777	G92
NSL437966	AusTRCF306280	82	72	670109	1.138297872	7889.347683	0.015788203	30193.33437	228.6409099	G93
NSL437971	AusTRCF306285	67	64	435095	1.035714286	5732.288016	0.016075531	22631.53572	194.0058063	G91
NSL437971	AusTRCF306285	114	88	1387278	1.286956522	13350.23837	0.014590517	49327.28842	300.8816024	G92
NSL437971	AusTRCF306285	99	92	1316613	1.075	12142.28496	0.011679704	47333.34875	282.7636718	G93
NSL437973	AusTRCF306287	90	78	862764	1.147058824	9360.854568	0.014661897	35740.24196	249.1914321	G91
NSL437973	AusTRCF306287	79	65	527450	1.211764706	6867.293593	0.018586774	25796.59999	214.3983738	G92
NSL437973	AusTRCF306287	91	75	803230	1.204081633	9070.631995	0.016018966	34135.58587	246.2677334	G93
NSL437976	AusTRCF306290	97	61	571553	1.575	7906.60416	0.025668188	27892.6974	239.0645287	G91
NSL437976	AusTRCF306290	97	64	635138	1.511904762	8367.822736	0.023466579	29765.97514	244.0472774	G92
NSL437976	AusTRCF306290	64	61	376499	1.0375	5208.318613	0.016908409	20550.5092	184.9321923	G93
NSL437979	AusTRCF306293	93	77	857613	1.21	9491.062533	0.01577575	35667.50938	252.026263	G91
NSL437979	AusTRCF306293	100	77	921402	1.3	10197.00933	0.016949153	37577.26245	263.2719315	G92
NSL437979	AusTRCF306293	94	67	654492	1.402298851	8325.465928	0.021014834	30112.71378	240.3829282	G93
NSL437980	AusTRCF306294	103	76	930853	1.353535354	10405.65583	0.01782539	37957.1138	267.3625	G91
NSL437980	AusTRCF306294	87	73	729219	1.2	8494.89316	0.016468812	32000.28209	238.2483897	G92
NSL437980	AusTRCF306294	83	69	620033	1.2	7624.22544	0.017383746	28720.47479	225.7056476	G93
NSL437981	AusTRCF306295	97	74	829568	1.322916667	9563.225984	0.0179666	35083.94896	255.5212437	G91
NSL437981	AusTRCF306295	85	74	740240	1.144329897	8445.476884	0.015380985	32268.92079	236.6509457	G92
NSL437981	AusTRCF306295	107	88	1302916	1.208695652	12538.39955	0.013703256	47134.00064	289.6542441	G93
NSL437982	AusTRCF306296	105	84	1153665	1.256880734	11713.22618	0.015033919	43553.67849	281.0684023	G91
NSL437982	AusTRCF306296	83	73	690839	1.136842105	8047.79352	0.015602033	30811.9639	230.9061139	G92
NSL437982	AusTRCF306296	82	72	670109	1.138297872	7889.347683	0.015788203	30193.33437	228.6409099	G93
NSL437983	AusTRCF306297	84	74	726902	1.12371134	8293.306129	0.01510385	31867.64313	234.2259772	G91
NSL437983	AusTRCF306297	94	71	737882	1.336956522	8876.104432	0.018946722	32476.72305	246.5118623	G92
NSL437983	AusTRCF306297	107	83	1157395	1.296296296	11859.90624	0.015648948	43737.72294	283.8339486	G93
NSL437987	AusTRCF306301	97	84	1069455	1.165137615	10858.24617	0.013936553	41260.67414	268.7009686	G91
NSL437987	AusTRCF306301	66	68	482819	0.966292135	6003.685341	0.01415543	24309.47244	198.376636	G92
NSL437987	AusTRCF306301	58	71	455927	0.826086957	5484.422251	0.011706918	23697.79545	190.7034803	G93
NSL437988	AusTRCF306302	139	97	2069150	1.42519685	18030.66566	0.014631059	64972.40526	354.6787541	G91
NSL437988	AusTRCF306302	135	93	1826373	1.454545455	16704.27006	0.015672799	59917.52732	342.5180566	G92
NSL437988	AusTRCF306302	120	87	1436945	1.368421053	13949.50877	0.015650187	50748.69408	310.0478694	G93
NSL437992	AusTRCF306306	135	77	1272511	1.742574257	13943.23369	0.022494407	48288.59807	324.4335354	G91
NSL437992	AusTRCF306306	147	84	1646617	1.745454545	16566.21824	0.020688095	57356.61988	353.7749264	G92
NSL437995	AusTRCF306309	149	98	2252826	1.515625	19477.8566	0.015437836	69250.95074	372.53314	G91
NSL437995	AusTRCF306309	99	71	773876	1.402173913	9309.085136	0.019870953	33671.1066	254.1864883	G92
NSL437995	AusTRCF306309	150	84	1672345	1.772727273	16825.0654	0.021011346	58102.76694	357.8271049	G93
NSL437996	AusTRCF306310	143	88	1752844	1.626086957	16868.20659	0.018435315	59142.92852	351.4670279	G91
NSL437996	AusTRCF306310	122	75	1082319	1.62244898	12222.29226	0.021584879	42871.58228	299.0294913	G92
NSL437996	AusTRCF306310	134	90	1697914	1.495726496	16060.2897	0.016667519	57259.43711	337.4679159	G93
NSL437998	AusTRCF306312	97	44	300423	2.172413793	5732.288016	0.048833651	19238.68535	220.569053	G91
NSL437998	AusTRCF306312	91	66	618564	1.372093023	7959.942363	0.020801265	28939.76098	234.2856467	G92
NSL437998	AusTRCF306312	106	88	1293543	1.2	12448.19524	0.013604671	46892.38013	288.4193629	G93
NSL438030	AusTRCF306344	110	69	826711	1.6	10165.63392	0.023178328	35752.24807	271.9322183	G91
NSL438030	AusTRCF306344	113	81	1170671	1.386792453	12222.29226	0.017057298	44323.19135	290.7806716	G92
NSL438030	AusTRCF306344	115	84	1286419	1.363636364	12942.358	0.016162574	47124.65479	298.4942074	G93
NSL438031	AusTRCF306345	114	64	740161	1.761904762	9751.478464	0.02734688	33709.29729	272.0097569	G91
NSL438031	AusTRCF306345	107	80	1065583	1.336538462	11339.07438	0.016755321	41491.71181	278.6179537	G92
NSL438031	AusTRCF306345	119	61	685633	1.962025316	9604.798407	0.032380396	32661.60955	277.3849941	G93
NSL438032	AusTRCF306346	95	70	727797	1.362637363	8851.004101	0.019522864	32233.29592	246.8100093	G91
NSL438032	AusTRCF306346	134	80	1341562	1.682692308	14275.81307	0.021094829	49741.19563	325.7019385	G92
NSL438032	AusTRCF306346	107	71	858223	1.505376344	10212.69704	0.021104097	36361.58795	269.4061062	G93
NSL438037	AusTRCF306351	91	70	692581	1.296703297	8422.729709	0.01857821	31059.33984	239.1936384	G92
NSL438037	AusTRCF306351	120	81	1250309	1.481132075	13053.74072	0.018217659	46638.12542	303.7162777	G93
NSL438038	AusTRCF306352	105	71	839832	1.47311828	9993.853532	0.020651866	35747.82128	265.4905135	G91
NSL438038	AusTRCF306352	99	72	807888	1.372340426	9511.456552	0.019034376	34579.05989	256.1147579	G92
NSL438038	AusTRCF306352	81	64	530115	1.261904762	6984.167008	0.019586279	25941.36022	217.1170004	G93
NSL438039	AusTRCF306353	97	67	697068	1.443181818	8766.290485	0.021381738	31499.32996	247.7921959	G91
NSL438039	AusTRCF306353	91	81	939723	1.113207547	9811.091749	0.013692253	37812.3658	254.6204716	G92
NSL438039	AusTRCF306353	123	75	1095933	1.642857143	12376.03179	0.021856386	43309.70452	301.6921762	G93
NSL438040	AusTRCF306354	97	70	745405	1.395604396	9065.141297	0.019995192	32824.87172	250.6542	G91
NSL438040	AusTRCF306354	113	60	633888	1.884615385	8993.762232	0.031501611	30762.16074	265.5893455	G92
NSL438040	AusTRCF306354	101	74	862228	1.375	9939.730944	0.018673946	36119.23303	261.8920666	G93
NSL438042	AusTRCF306356	103	73	857152	1.410526316	9985.225293	0.019358077	36066.85272	263.4987194	G91
NSL438042	AusTRCF306356	95	72	776575	1.319148936	9142.795445	0.018296609	33565.86334	249.7478288	G92
NSL438042	AusTRCF306356	109	84	1195769	1.302752294	12140.71619	0.015582602	44715.52326	287.3504438	G93
NSL438043	AusTRCF306357	102	70	780621	1.461538462	9493.415689	0.020939846	34016.44609	258.4091813	G91
NSL438043	AusTRCF306357	113	87	1354045	1.289473684	13144.72942	0.014747292	48542.9972	298.6259015	G92
NSL438043	AusTRCF306357	91	80	904596	1.134615385	9625.976811	0.014223942	36876.72233	252.5068069	G93
NSL65863	B7	97	66	660501	1.465116279	8499.599472	0.02221152	30439.09013	244.6078654	G91
NSL65863	B7	113	77	1041893	1.47	11530.4644	0.01916558	41263.29362	285.0718721	G92
NSL65863	B7	107	71	833866	1.510869565	10030.71964	0.021411337	35686.34322	267.1702033	G93
NSL65866	B14	69	53	303701	1.304347826	4871.03292	0.024646143	17934.83858	182.0178514	G91
NSL65866	B14	99	63	614785	1.573170732	8297.228056	0.025013049	29277.43767	244.8442273	G93
NSL65868	B21	117	90	1474760	1.299145299	13949.50877	0.014476931	51414.48447	307.9121746	G91
NSL65868	B21	76	78	730031	0.970588235	7920.723096	0.01240622	32017.96424	227.8671211	G92
NSL65868	B21	71	83	768841	0.861111111	7878.366288	0.010395373	33424.47681	227.9927718	G93
NSL65869	B38	97	64	615223	1.518072289	8203.101816	0.02384619	29155.2437	241.8120762	G91
NSL65869	B38	133	68	971252	1.943820225	12077.18098	0.028475459	41123.06405	310.2739446	G92
NSL65869	B38	104	97	1543289	1.062992126	13448.28654	0.010912669	52622.61774	297.4486551	G93
NSL65872	L289	127	87	1493299	1.460176991	14624.86454	0.016847354	52414.01329	320.6950128	G91
NSL65872	L289	111	74	966980	1.494845361	11032.37971	0.020092278	39338.46082	279.6602854	G93
NSL65873	L317	123	75	1089126	1.632653061	12299.16203	0.021720632	43090.53234	300.3599871	G91
NSL65873	L317	127	82	1347043	1.551401869	13932.25229	0.018903628	49297.87804	316.4349739	G92
NSL65873	L317	94	77	864701	1.22	9569.501067	0.015906128	35878.07374	253.2643888	G93
NSL65874	Os420	132	75	1170810	1.755102041	13221.59918	0.02334968	45734.38373	316.4520507	G91
NSL67796	Mo311ae	80	71	623900	1.130434783	7504.998869	0.016019993	28784.50635	222.897574	G91
NSL67796	Mo311ae	95	81	987505	1.169811321	10309.96082	0.014388469	39130.1629	261.9098458	G92
NSL67796	Mo311ae	80	67	570827	1.181818182	7178.694571	0.017509455	27163.19953	218.7191384	G93
NSL67798	Mo313ae	119	55	569512	2.152777778	8753.74032	0.038982648	29411.11595	271.8446349	G91
NSL67798	Mo313ae	106	58	550184	1.84	8118.3882	0.031986093	27869.40259	250.806527	G92
NSL67798	Mo313ae	81	59	445444	1.376623377	6402.153091	0.02330929	23257.71002	210.2080199	G93
NSL67799	Mo314ae	108	48	384157	2.274193548	6857.096584	0.047823391	22893.94005	244.6305964	G91
NSL67799	Mo314ae	71	58	376635	1.210526316	5484.422251	0.020766594	20607.9484	191.574244	G92
NSL67799	Mo314ae	84	69	625774	1.211111111	7694.82012	0.017544707	28909.61625	226.9409905	G93
NSL81597	A648	106	61	610435	1.746835443	8551.368904	0.028828997	29603.15654	254.208614	G91
NSL81597	A648	86	71	671892	1.217391304	8082.306475	0.0172523	30320.67416	232.700783	G92
NSL81597	A648	105	72	857990	1.457446809	10101.31432	0.020214802	36217.02573	266.4302986	G93
NSL81598	A657	122	80	1218905	1.528846154	12970.59587	0.019166159	46032.29533	304.4767453	G91
NSL81598	A657	95	67	680602	1.409090909	8559.212757	0.020876658	30923.36164	243.9161418	G92
NSL81598	A657	97	74	823036	1.3125	9487.924992	0.01782513	34877.93836	254.2548261	G93
NSL81600	A660	90	80	896930	1.125	9544.400736	0.0141034	36661.81992	251.2957719	G91
NSL81600	A660	74	61	440005	1.2125	6086.830187	0.01976043	22860.87061	201.8557733	G92
NSL81600	A660	72	72	588694	1	6930.828805	0.01387001	27708.13757	213.1845225	G93
NSL8583	P39A	114	76	1035053	1.505050505	11570.46805	0.01982077	41197.71541	286.7483744	G91
NSL8583	P39A	120	81	1250309	1.481132075	13053.74072	0.018217659	46638.12542	303.7162777	G92
NSL8583	P39A	82	77	758385	1.07	8392.923067	0.013950456	32768.56201	235.0295165	G93
NSL8585	P39	129	83	1388874	1.555555556	14231.88749	0.018778738	50331.03525	319.9838194	G91
NSL8585	P39	100	75	884915	1.326530612	9993.069147	0.017648014	36635.57686	261.2949839	G93
PI186183	INBRED379	115	77	1063157	1.5	11765.78	0.019556714	41922.90782	288.9848442	G92
PI186183	INBRED379	116	74	1006993	1.556701031	11488.89198	0.020923682	40624.43917	287.5340414	G93
PI186215	INBRED2-687	89	63	552830	1.414634146	7461.073291	0.022492355	26931.45091	227.8675376	G91
PI186215	INBRED2-687	130	74	1110446	1.770833333	12801.16864	0.024049779	44214.63382	312.0336407	G92
PI186215	INBRED2-687	97	62	590581	1.567901235	8068.971924	0.025237034	28490.92479	241.2939938	G93
PI186219	INBRED34-1181	93	74	806928	1.24742268	9206.330657	0.016766659	34303.00416	248.972568	G91
PI186219	INBRED34-1181	115	71	919524	1.612903226	10942.1754	0.022611533	38424.25597	282.5906378	G92
PI186219	INBRED34-1181	110	67	784887	1.625	9870.705035	0.024075501	34612.79236	268.8097177	G93
PI198895	4F-285TX15	78	60	439841	1.307692308	6240.569712	0.021858261	22962.20067	206.0967007	G91
PI198895	4F-285TX15	83	71	662057	1.161290323	7878.366288	0.016280303	29967.19782	228.8117791	G92
PI198895	4F-285TX15	85	81	883976	1.047169811	9229.077832	0.012880001	36298.3823	246.266839	G93
PI198906	4F-403JV15	91	78	877512	1.166666667	9520.869176	0.014912527	36164.45517	251.6314933	G91
PI198906	4F-403JV15	123	78	1179849	1.568627451	12801.16864	0.020050457	45195.80065	303.9628323	G92
PI200184	NY166(NevehYaar)	157	96	2270282	1.64	20099.87417	0.017105606	70361.81882	384.3491213	G91
PI200184	NY166(NevehYaar)	142	87	1674305	1.637168142	16397.57539	0.018889457	57419.92741	347.0205079	G93
PI200187	NY318(NeveyYaar)	97	98	1463176	0.984375	12650.56666	0.010026636	50868.24941	288.0031793	G91
PI200187	NY318(NeveyYaar)	84	74	718524	1.145833333	8283.10912	0.015561622	31635.74646	234.3860976	G92
PI200187	NY318(NeveyYaar)	129	101	2074737	1.272727273	17394.52915	0.012570891	64460.37625	343.0088557	G93
PI200194	NY971(NevehYaar)	115	77	1084526	1.485148515	11883.4378	0.01917137	42432.13629	289.9164568	G91
PI200194	NY971(NevehYaar)	123	82	1306470	1.504672897	13512.60614	0.018334242	48115.42192	309.8714039	G92
PI200194	NY971(NevehYaar)	125	88	1527880	1.417391304	14703.30307	0.016069285	53049.16661	320.001791	G93
PI221737	A17-1-1INBRED(POTCHEFSTROOMPEARL)	115	68	842126	1.685393258	10471.5442	0.024689704	36475.57432	279.0407215	G91
PI221737	A17-1-1INBRED(POTCHEFSTROOMPEARL)	116	75	1027863	1.540816327	11607.33416	0.020498847	41128.38329	288.4492228	G92
PI221737	A17-1-1INBRED(POTCHEFSTROOMPEARL)	105	71	821868	1.489130435	9886.392741	0.02110326	35281.02503	264.5555138	G93
PI221747	E205-1-1-1INBRED(S5SYN.ANVELD)	153	100	2383668	1.530769231	20292.04857	0.015352214	71997.3089	380.9373344	G91
PI221747	E205-1-1-1INBRED(S5SYN.ANVELD)	119	83	1281401	1.435185185	13130.61048	0.017325622	47240.37957	303.0028964	G93
PI221788	E680-2-1-3(S5)INBRED	84	62	511527	1.358024691	6988.87332	0.021858849	25472.90652	219.204567	G91
PI221788	E680-2-1-3(S5)INBRED	87	67	606210	1.298850575	7711.292212	0.019464559	28423.6183	228.9126243	G93
PI233312	42	132	86	1529222	1.535714286	15110.39906	0.017877099	53577.0817	328.9124847	G91
PI233312	42	87	76	791920	1.151515152	8852.572872	0.015164884	33759.45905	242.3974963	G92
PI233312	42	85	64	555121	1.321428571	7313.608848	0.02051016	26838.59918	223.4152577	G93
PI233313	176	123	77	1164058	1.594059406	12754.88991	0.02057727	44890.79468	304.3793916	G91
PI233313	176	91	74	786922	1.216494845	8978.074525	0.016350957	33688.18971	245.2432748	G93
PI233314	226	90	67	642181	1.329545455	8076.031392	0.019698137	29590.57746	234.9629091	G91
PI233314	226	163	91	2102082	1.805084746	19714.74097	0.019944366	67882.55797	389.0274096	G92
PI233314	226	72	81	748593	0.886792453	7815.615461	0.010907388	32747.22395	226.7708835	G93
PI233319	829	111	72	908092	1.542553191	10691.17209	0.021395229	37873.45696	276.8884037	G91
PI233319	829	169	94	2359059	1.788617886	21225.46712	0.018959073	73192.19779	402.7671892	G93
PI233320	883	145	83	1562483	1.75	16010.87342	0.02112608	55409.64959	348.0040896	G93
PI233321	908	100	71	796921	1.397849462	9483.21868	0.019596662	34325.76578	256.4327197	G91
PI233321	908	122	80	1218905	1.528846154	12970.59587	0.019166159	46032.29533	304.4767453	G93
PI233322	909	94	63	586191	1.5	7911.310472	0.023849652	28188.96322	236.9579653	G93
PI257507	F7	91	61	526389	1.506329114	7374.006519	0.024859788	26251.13196	228.9408317	G91
PI257507	F7	178	78	1710781	2.274509804	18561.69453	0.029073163	61971.39482	402.5263058	G92
PI267169	T8302INBRED	118	92	1571771	1.283333333	14495.44096	0.013943213	53598.52956	313.4191484	G91
PI267169	T8302INBRED	128	73	1068242	1.757894737	12444.27331	0.024125365	43034.15327	307.1215766	G92
PI267169	T8302INBRED	104	82	1095487	1.261682243	11330.44614	0.015373433	42086.79655	276.5526834	G93
PI303932	NO.1068INBRED	102	71	797872	1.445652174	9597.738939	0.020487106	34473.7184	259.3525167	G91
PI303932	NO.1068INBRED	67	84	746123	0.790909091	7506.56764	0.009374293	33091.92937	223.9056524	G92
PI303932	NO.1068INBRED	85	72	695160	1.180851064	8184.276568	0.016378416	30975.68034	233.5245759	G93
PI303939	NO.1197INBRED	122	70	933224	1.747252747	11349.27139	0.02503335	39287.36657	292.8809537	G92
PI303939	NO.1197INBRED	123	71	986956	1.731182796	11744.6016	0.024269712	40719.52058	297.3044689	G93
PI303943	TN53-1-2	83	66	566144	1.255813953	7285.370976	0.019038446	27095.70095	221.6327312	G91
PI303943	TN53-1-2	86	64	560122	1.333333333	7379.497216	0.020694936	27019.14834	224.6841745	G92
PI303943	TN53-1-2	86	68	628788	1.258426966	7818.753003	0.018434979	29063.01234	229.6570182	G93
PI340817	G3T5	133	85	1519502	1.567567568	15149.61833	0.018412295	53494.40614	330.6323128	G92
PI340817	G3T5	127	80	1272567	1.596153846	13541.62839	0.020009952	47647.62392	313.7104749	G93
PI340818	G3T5a	114	74	966741	1.541666667	11144.54682	0.020937455	39484.15098	282.668806	G91
PI340818	G3T5a	169	98	2554751	1.71875	22088.29099	0.017506824	76676.67693	407.0694613	G92
PI340818	G3T5a	131	85	1493303	1.540540541	14888.41801	0.018094842	52756.20325	326.6795659	G93
PI340819	T9	134	84	1500823	1.590909091	15099.41767	0.018856336	53162.72734	331.0478567	G91
PI340819	T9	87	71	698838	1.225806452	8316.053304	0.017184765	31136.86005	236.2013432	G92
PI340819	T9	120	97	1766635	1.246031746	15516.71066	0.012893274	57833.37786	323.2075692	G93
PI340822	G6T123	230	108	4227323	2.127659574	33179.4996	0.019673773	111636.5306	527.4611418	G91
PI340822	G6T123	217	100	3442191	2.160305344	29079.51746	0.021500496	97661.49001	496.0150752	G92
PI340822	G6T123	178	91	2289591	1.966101695	21473.33289	0.02172344	73000.0095	415.0050809	G93
PI340823	G14T133	134	81	1393657	1.650943396	14550.34793	0.020306307	50872.66741	327.4672976	G92
PI340823	G14T133	115	71	899856	1.630434783	10824.5176	0.023105759	37933.69812	281.6958831	G93
PI340824	G15T134	121	82	1282126	1.476635514	13260.81845	0.01799261	47409.13509	305.955082	G91
PI340824	G15T134	99	74	860279	1.329896907	9815.013676	0.017875199	35959.81486	259.0424981	G92
PI340824	G15T134	103	96	1483989	1.072	13138.45433	0.011181226	51264.48921	294.1017753	G93
PI340825	G15T134a	104	83	1124326	1.259259259	11521.05178	0.015201836	42817.10395	278.8104555	G91
PI340825	G15T134a	143	91	1876902	1.571428571	17454.92682	0.017216795	61604.59686	355.0720433	G92
PI340825	G15T134a	116	92	1541152	1.258333333	14213.06224	0.013671592	52832.30633	309.6572569	G93
PI340826	T140	57	51	235444	1.104477612	3888.982483	0.021492491	15026.2113	160.2103006	G91
PI340826	T140	76	67	531104	1.137931034	6755.910876	0.017053021	25858.14294	211.5707781	G92
PI340830	T242	99	77	932692	1.277227723	10219.75651	0.016487378	37836.55554	263.0099699	G92
PI340830	T242	77	75	680704	1.020408163	7686.976267	0.013575395	30508.44142	224.5917342	G93
PI340841	B-15DENTSTERILE	86	58	458512	1.473684211	6676.687957	0.025281071	23880.38928	217.0060943	G91
PI340841	B-15DENTSTERILE	87	66	597596	1.325581395	7690.113808	0.020096137	28197.81728	229.1889083	G92
PI340841	B-15DENTSTERILE	96	71	749880	1.358695652	9020.431333	0.019254799	32873.52017	249.0597361	G93
PI340843	CA-15-2DENTSTERILE	91	61	521966	1.493670886	7312.040077	0.024650882	26077.10906	227.6334316	G91
PI340843	CA-15-2DENTSTERILE	91	65	604263	1.388235294	7867.384893	0.021293585	28523.42403	233.3193084	G92
PI340845	BR-15DENTSTERILE	91	64	576161	1.421686747	7682.269955	0.022332146	27698.20262	231.4023916	G91
PI340845	BR-15DENTSTERILE	109	68	797213	1.595505618	9913.061843	0.02337292	34882.87302	268.3800065	G92
PI340876	IADS53	71	39	169603	1.803921569	3680.335984	0.046116051	12673.58073	168.0324967	G91
PI340876	IADS53	58	51	234643	1.151515152	3934.476832	0.022747326	15004.20402	161.5764265	G92
PI340876	IADS53	74	56	362596	1.315068493	5496.972416	0.023487141	20196.94587	193.5626653	G93
PI340878	IA88	73	58	378750	1.266666667	5588.7455	0.022019412	20737.23607	194.2951763	G91
PI340878	IA88	69	58	358815	1.2	5294.601	0.020860495	19944.77416	188.0774258	G92
PI343952	PLS14ms	159	106	2794052	1.5	22406.75143	0.014171532	79837.98566	398.8193811	G92
PI358522	13B-587-68(A)	98	71	784661	1.376344086	9337.323008	0.019295174	33922.23157	253.8662247	G91
PI358522	13B-587-68(A)	101	78	973375	1.294117647	10560.96413	0.016541627	38964.51437	267.7819353	G92
PI358529	STRAIN451B-4-68(B)	100	80	996589	1.25	10604.88971	0.015670444	39491.68371	267.2786065	G91
PI358529	STRAIN451B-4-68(B)	70	60	392407	1.166666667	5567.567096	0.019500997	21148.0724	192.4087681	G92
PI358529	STRAIN451B-4-68(B)	84	82	884504	1.018691589	9148.286143	0.012412623	36329.92208	245.009214	G93
PI369439	S14	184	120	4192919	1.52866242	29555.63936	0.012694528	104894.7645	459.6317131	G91
PI369439	S14	177	109	3301373	1.626760563	25729.4077	0.014936193	90204.86141	434.1243489	G92
PI369439	S14	128	90	1620295	1.427350427	15326.10503	0.015905575	55207.67918	327.0724457	G93
PI369446	U123	79	68	578260	1.157303371	7190.460351	0.016953597	27379.1035	218.5343835	G91
PI369446	U123	117	61	689492	1.9	9538.125653	0.030964798	32584.79988	274.0845136	G92
PI391660	CHI-41	107	79	1045190	1.349514563	11230.04482	0.017082247	40994.27633	277.6394196	G91
PI391660	CHI-41	69	67	493985	1.022727273	6212.33184	0.015152413	24635.93576	201.9058362	G92
PI391660	CHI-41	107	68	780370	1.561797753	9703.630959	0.022879126	34289.37632	264.4137517	G93
PI391666	YING-64	143	70	1097565	2.054945055	13347.88522	0.029441739	45108.0116	331.2069895	G91
PI391666	YING-64	113	74	960209	1.53125	11069.24582	0.020795985	39271.76086	281.3544482	G92
PI391666	YING-64	131	66	896394	1.988372093	11535.17071	0.030144206	39153.60142	305.0892202	G93
PI391678	TZU-CHIAO-HSI-WU105	107	81	1093988	1.333333333	11530.4644	0.016555949	42217.41928	280.8698885	G91
PI391678	TZU-CHIAO-HSI-WU105	146	84	1629465	1.727272727	16393.65347	0.020472594	56860.13383	351.0800103	G92
PI405714	HUOBAOMI(JI0235)	52	44	162133	1.172413793	3093.615755	0.026354669	11733.63104	143.4646612	G91
PI405714	HUOBAOMI(JI0235)	104	68	757914	1.516853933	9424.38978	0.022220734	33501.51339	259.154156	G92
PI405714	HUOBAOMI(JI0235)	89	74	773584	1.195876289	8825.903771	0.016073822	33280.43352	242.7722859	G93
PI406124	A622N	114	75	1007441	1.510204082	11376.72487	0.020091585	40478.7717	284.5124126	G91
PI406124	A622N	107	91	1371781	1.177966102	12865.48824	0.013015337	48728.33384	292.7465796	G92
PI406124	A622N	63	63	390794	1	5274.206981	0.015899768	21085.27807	185.9601599	G93
PI415085	4566INBRED	84	74	733571	1.134020619	8369.391507	0.015242417	32068.0355	235.4367227	G92
PI415085	4566INBRED	117	78	1128230	1.5	12241.11751	0.019173249	43616.5933	294.7656089	G93
PI415087	4580INBRED	107	65	716922	1.647058824	9334.185467	0.025263576	32649.42872	262.1414349	G91
PI415087	4580INBRED	128	80	1280233	1.605769231	13623.20447	0.020130494	47879.34844	315.0364381	G92
PI415087	4580INBRED	133	77	1233262	1.74	13648.3048	0.022685789	47279.00287	320.8737946	G93
PI415088	4581INBRED	113	73	940309	1.547368421	10953.94118	0.0212361	38779.80047	280.4365576	G91
PI415088	4581INBRED	146	81	1484698	1.80952381	15648.4874	0.022468788	53860.37985	346.7960968	G92
PI415088	4581INBRED	117	72	958193	1.627659574	11281.02986	0.022575655	39546.1221	287.473636	G93
PI415089	4655INBRED	154	78	1482185	1.970588235	16081.4681	0.025188387	54652.67283	359.3576295	G91
PI415089	4655INBRED	123	76	1118413	1.626262626	12502.31783	0.021417073	43834.45806	302.5834508	G92
PI415089	4655INBRED	117	86	1351405	1.357142857	13353.37591	0.015798366	48677.85206	302.9937584	G93
PI415090	4659INBRED	107	84	1200658	1.272727273	12079.53413	0.015085069	44764.15018	285.8305609	G91
PI415090	4659INBRED	136	69	1016165	1.966666667	12495.25836	0.028490028	42476.7528	316.5892156	G93
PI433487	PriorC	173	94	2423397	1.837398374	21804.3435	0.019476138	74867.99602	410.9158365	G92
PI433487	PriorC	120	74	1025529	1.635416667	11822.25574	0.022210678	41406.62213	294.5824519	G93
PI459082	Shansino.60	83	67	592782	1.227272727	7454.798208	0.018182896	27902.77666	223.659181	G91
PI459082	Shansino.60	144	59	790033	2.441558442	11354.76209	0.041341005	37633.05003	322.0293845	G92
PI459082	Shansino.60	89	74	757716	1.208333333	8734.915072	0.016410437	32838.87241	241.7448554	G93
PI510674	ND261	111	73	927516	1.526315789	10804.90797	0.020947173	38359.42741	277.8076986	G91
PI510674	ND261	114	76	1035053	1.505050505	11570.46805	0.01982077	41197.71541	286.7483744	G92
PI510674	ND261	87	67	620226	1.284090909	7799.927755	0.019024696	28836.61388	229.9084159	G93
PI511309	NC252	154	93	2085800	1.661157025	19077.03569	0.017899049	66624.34254	375.4640027	G91
PI511309	NC252	85	78	818520	1.088235294	8880.810744	0.013910005	34479.43957	241.950663	G92
PI511309	NC252	153	109	2858332	1.408450704	22276.54347	0.012931769	80490.84374	393.5093309	G93
PI511310	NC254	169	87	1991065	1.946902655	19499.81939	0.022463138	66382.39155	394.4336578	G91
PI511310	NC254	181	91	2329067	2	21843.56276	0.022097982	74084.29271	420.519825	G92
PI511310	NC254	114	93	1546190	1.231404959	14141.68317	0.013268449	52881.44509	308.1759987	G93
PI517974	Pa880	119	63	738695	1.890243902	9969.537587	0.030054439	34084.55852	279.8428168	G91
PI517974	Pa880	105	57	531729	1.851351351	7952.098509	0.032618333	27272.66758	248.6063415	G92
PI517974	Pa880	100	48	356912	2.112903226	6370.777677	0.044431661	21453.66551	230.6367495	G93
PI520771	W570	85	46	283225	1.85	5224.00632	0.040199913	17918.36024	201.4537176	G91
PI520771	W570	81	66	550417	1.220930233	7082.99956	0.0185096	26549.92619	217.8977527	G92
PI520771	W570	91	65	609384	1.4	7934.057647	0.021474039	28708.02623	234.6042043	G93
PI520774	NC264	79	62	478975	1.271604938	6544.126836	0.020467831	24256.85136	210.3451393	G91
PI520774	NC264	77	64	488272	1.204819277	6510.398267	0.018925547	24496.31329	208.6395827	G92
PI520774	NC264	86	56	423029	1.534246575	6413.134485	0.027401664	22743.56207	214.221425	G93
PI531083	Pa891	97	64	615223	1.518072289	8203.101816	0.02384619	29155.2437	241.8120762	G91
PI531083	Pa891	119	58	617960	2.066666667	9118.4795	0.035926409	30792.47625	274.1848984	G92
PI531083	Pa891	106	72	864253	1.468085106	10175.04654	0.020362355	36423.1192	267.7301047	G93
PI531084	NC258	91	67	633033	1.356321839	8052.499832	0.020325823	29358.60342	235.2571537	G91
PI531084	NC258	86	60	482962	1.435897436	6852.390272	0.024001227	24650.28163	218.8919536	G92
PI531084	NC258	106	75	939371	1.408163265	10608.02725	0.018734046	38331.32931	271.5231633	G93
PI531085	NC262	90	86	1040226	1.044642857	10278.58541	0.012160585	40459.85946	259.87637	G91
PI531085	NC262	81	72	657584	1.117021277	7741.88324	0.015493097	29805.06043	226.2202266	G92
PI531085	NC262	81	74	706896	1.092783505	8065.049997	0.014688148	31269.51675	230.6151897	G93
PI535901	S3	152	102	2482415	1.488721805	20656.00337	0.014593738	73718.27355	382.4082671	G91
PI535901	S3	155	81	1608678	1.905660377	16795.25876	0.02343928	57352.04368	363.9979174	G92
PI535901	S3	143	90	1814343	1.598290598	17161.56671	0.017810435	60369.17109	353.2619495	G93
PI535906	S56	122	86	1413641	1.419642857	13968.33402	0.016525923	50379.03945	311.9778353	G91
PI535906	S56	117	75	1041477	1.56122449	11761.07369	0.020770355	41562.73367	291.0833428	G92
PI535906	S56	126	77	1162385	1.64	12863.91947	0.021382008	45031.56404	307.4693733	G93
PI535913	S17	107	80	1065583	1.336538462	11339.07438	0.016755321	41491.71181	278.6179537	G91
PI535913	S17	83	71	647896	1.173913043	7793.652672	0.016636147	29548.91408	227.7716262	G92
PI535913	S17	71	77	652069	0.92	7216.345067	0.011994785	29784.64254	217.6419655	G93
PI535919	S59A	89	80	889264	1.115384615	9462.824661	0.013982858	36447.41849	250.0880279	G91
PI535919	S59A	75	73	626873	1.031578947	7302.627453	0.0141574	28871.76826	218.9587478	G92
PI535919	S59A	71	75	633054	0.948979592	7148.887928	0.012625118	29147.74477	216.5046909	G93
PI538010	LH206	131	97	1954832	1.346456693	17034.49628	0.013822713	62217.76591	341.85094	G91
PI538010	LH206	119	80	1188240	1.490384615	12644.29157	0.018683991	45114.85897	299.2400131	G92
PI538010	LH206	120	81	1250309	1.481132075	13053.74072	0.018217659	46638.12542	303.7162777	G93
PI538237	SD63	103	64	654285	1.614457831	8723.933677	0.025360234	30629.13137	252.3705234	G91
PI538237	SD63	104	63	648146	1.658536585	8747.465237	0.026370347	30558.28837	254.1438243	G92
PI538237	SD63	82	67	574022	1.229885057	7301.843068	0.018431043	27313.97363	221.3992018	G93
PI538244	SD108	110	81	1117431	1.361904762	11777.54578	0.016910719	42896.69385	284.6913941	G91
PI538244	SD108	153	74	1333765	2.06185567	15217.07547	0.027713486	51402.44154	353.9770311	G92
PI538244	SD108	143	76	1299026	1.888888889	14521.32568	0.024875731	49651.8228	337.6846291	G93
PI539920	LH160	107	84	1192082	1.263636364	11993.25175	0.014977319	44530.13845	284.5772852	G91
PI539920	LH160	136	92	1806516	1.475	16660.34448	0.016025641	59577.20047	342.8781511	G92
PI539920	LH160	132	84	1475094	1.563636364	14840.57051	0.018533085	52429.29958	327.0824995	G93
PI539924	LH202	203	92	2704670	2.208333333	24943.4536	0.023993191	83554.9201	462.4219391	G91
PI539924	LH202	165	87	1980406	1.885964912	19225.28452	0.021569168	65750.92295	388.3997632	G92
PI539924	LH202	182	88	2221519	2.060869565	21378.42226	0.023364544	72219.5909	419.513787	G93
PI539926	LH192	137	79	1345964	1.737864078	14461.71239	0.021998001	50107.14484	330.204898	G91
PI539926	LH192	160	89	1993280	1.801724138	19016.63802	0.020250462	65498.3468	381.904008	G92
PI539926	LH192	133	73	1113019	1.831578947	12965.88956	0.025136608	44542.03532	316.6113347	G93
PI543840	PHJ65	161	70	1232560	2.307692308	14989.60372	0.033062915	49966.87523	363.3628252	G91
PI543840	PHJ65	161	81	1640982	2	17295.6966	0.024833923	58659.81953	374.1867503	G92
PI543840	PHJ65	173	65	1157317	2.658823529	15068.04225	0.040782629	49555.98302	381.82025	G93
PI543843	PHN34	148	94	2036024	1.581967213	18469.13706	0.016906055	65098.45975	365.7240196	G92
PI543843	PHN34	164	94	2294721	1.739837398	20646.59074	0.018442007	71522.85014	394.6586685	G93
PI543849	PHW51	103	80	1027253	1.288461538	10931.19401	0.016152612	40376.82794	272.2928428	G91
PI543849	PHW51	123	70	944963	1.769230769	11492.02952	0.025348235	39698.84966	295.5822537	G92
PI543849	PHW51	107	67	768421	1.590909091	9663.627307	0.02357042	34024.1455	264.828112	G93
PI544065	BCC03	81	69	602810	1.166666667	7412.4414	0.016900864	28155.7177	222.0201287	G91
PI544065	BCC03	91	72	745261	1.265957447	8774.134339	0.017558843	32561.64507	243.4485717	G92
PI544065	BCC03	102	75	905336	1.357142857	10223.67843	0.018055276	37268.98048	265.1123033	G93
PI547086	LH128	121	92	1612596	1.316666667	14871.94592	0.014305374	54625.46783	318.4661659	G91
PI547086	LH128	110	89	1373360	1.24137931	13102.37261	0.013952472	48885.18856	296.878588	G92
PI547086	LH128	108	81	1122889	1.330188679	11723.42319	0.016361082	42949.38985	283.1220892	G93
PI547089	LH212Ht	83	81	843934	1.028571429	8894.92968	0.012771732	35203.22862	241.6437302	G91
PI547089	LH212Ht	79	72	645058	1.095744681	7594.418797	0.01519799	29418.81962	223.8142939	G92
PI547089	LH212Ht	113	80	1126912	1.413461538	11991.68298	0.017719656	43293.40133	288.8605133	G93
PI548800	PHK93	135	77	1272511	1.742574257	13943.23369	0.022494407	48288.59807	324.4335354	G91
PI548800	PHK93	113	101	1815395	1.113636364	15220.21301	0.010999529	58652.13994	317.1593302	G92
PI548800	PHK93	137	69	1027647	1.988888889	12636.44772	0.02881195	42890.11863	319.3455311	G93
PI550440	B64	75	69	562622	1.088888889	6918.27864	0.01577414	26854.68137	213.5481968	G91
PI550440	B64	95	63	590956	1.512195122	7975.630069	0.024043551	28369.72893	238.2665502	G92
PI550440	B64	85	88	1040458	0.965217391	10012.67878	0.010942887	40559.37888	256.2094529	G93
PI550461	B14A	81	56	400366	1.452054795	6069.573709	0.025933718	21779.58988	206.3854296	G91
PI550461	B14A	127	84	1415061	1.5	14236.5938	0.017778831	50726.71847	317.8886683	G92
PI550461	B14A	127	70	968440	1.813186813	11777.54578	0.025978005	40524.00052	301.0031833	G93
PI550462	B59	109	66	744374	1.651162791	9578.913691	0.02503203	33490.12782	265.6968862	G91
PI550462	B59	107	65	716922	1.647058824	9334.185467	0.025263576	32649.42872	262.1414349	G92
PI550462	B59	141	74	1227064	1.896907216	13999.70943	0.025496407	47838.2604	331.9260796	G93
PI550465	B68	64	55	304964	1.152777778	4687.486752	0.020874579	17869.83934	176.3819517	G91
PI550465	B68	118	74	1026999	1.587628866	11717.14811	0.021339384	41270.8292	291.496751	G92
PI550465	B68	98	70	751275	1.406593407	9136.520363	0.020152634	33022.70558	251.940657	G93
PI550472	B57	96	75	850880	1.275510204	9608.720333	0.016969244	35587.07765	254.9846589	G91
PI550472	B57	103	67	718868	1.540229885	9144.364216	0.023081867	32403.82907	255.9993087	G92
PI550472	B57	88	61	508696	1.455696203	7126.140753	0.024024165	25556.69658	223.7265178	G93
PI550489	ND245	143	89	1773924	1.603448276	16923.89795	0.018021943	59496.26343	351.0354699	G91
PI550489	ND245	123	79	1203096	1.553398058	12926.67029	0.019663018	45727.88775	304.874535	G92
PI550489	ND245	139	81	1414370	1.723809524	14907.24326	0.021404477	51722.42325	334.6302573	G93
PI550490	ND246	139	96	2004493	1.448	17746.71817	0.015102999	63720.60321	352.7813331	G91
PI550490	ND246	111	87	1335622	1.271929825	12965.88956	0.014546648	48056.85286	296.1125778	G92
PI550490	ND246	145	87	1710506	1.672566372	16752.11756	0.019297878	58432.48164	352.360255	G93
PI550492	GTS1	83	74	705460	1.125	8132.507136	0.015278683	31238.47378	231.9601792	G91
PI550492	GTS1	120	90	1523272	1.341880342	14408.37419	0.014953146	52670.42573	314.2473653	G93
PI550496	H102	106	77	978104	1.38	10824.5176	0.017992177	39300.19806	273.4471225	G92
PI550496	H102	103	71	821442	1.440860215	9775.010024	0.020199636	35136.58553	261.5947291	G93
PI550514	T61	79	71	617901	1.119565217	7432.835419	0.015865955	28594.62108	221.6881226	G91
PI550514	T61	94	67	654492	1.402298851	8325.465928	0.021014834	30112.71378	240.3829282	G92
PI550514	T61	69	66	471786	1.046511628	6071.14248	0.015865371	23883.25434	199.7212306	G93
PI550517	T115	117	84	1279978	1.394495413	12995.6962	0.016679969	47066.21257	300.0900135	G91
PI550517	T115	119	76	1076733	1.565656566	12036.39294	0.020618921	42511.67783	294.6329991	G92
PI550520	T224	56	62	339468	0.901234568	4638.070476	0.014506327	19303.83972	174.5706659	G91
PI550520	T224	84	91	1085582	0.93220339	10181.32163	0.010299907	41802.36561	258.4568423	G92
PI550520	T224	67	74	568287	0.90625	6551.186304	0.012307828	27204.46779	207.4513912	G93
PI550522	T232	43	71	335946	0.608695652	4041.153237	0.00862615	20478.92105	170.6008374	G91
PI550522	T232	74	71	588495	1.032258065	7002.992256	0.014471381	27680.73583	214.421802	G92
PI550522	T232	75	73	626873	1.031578947	7302.627453	0.0141574	28871.76826	218.9587478	G93
PI550540	ND252	104	55	499701	1.888888889	7680.701184	0.03420413	26262.12115	245.5768201	G91
PI550540	ND252	153	90	1930771	1.700854701	18262.84372	0.01895335	63512.589	369.2698622	G92
PI550540	ND252	131	61	775679	2.1375	10730.39136	0.034835398	36083.39539	300.3488743	G93
PI550552	ND304W	139	78	1334704	1.774509804	14481.32202	0.022682079	50000.7579	332.0458974	G91
PI550552	ND304W	159	87	1873412	1.831858407	18347.55733	0.021135771	63028.30822	376.6523823	G93
PI550553	ND101	140	66	954057	2.11627907	12277.19924	0.032083307	41335.4359	320.3351316	G91
PI550553	ND101	160	84	1792411	1.9	18033.01881	0.022519853	61605.63726	376.8826307	G92
PI550553	ND101	144	77	1359273	1.861386139	14893.90871	0.024028117	51038.24834	340.7126131	G93
PI550571	ND259	116	64	755164	1.797619048	9949.143568	0.027901208	34280.03835	276.0708054	G91
PI550571	ND259	136	87	1601903	1.566371681	15688.49105	0.018072616	55405.59906	336.4122099	G92
PI550573	ND260	133	67	928091	1.988505747	11805.78365	0.029799723	40071.76886	308.6532977	G91
PI550573	ND260	148	82	1566141	1.803738318	16198.34152	0.021978315	55781.4083	352.5623753	G92
PI550573	ND260	158	92	2102498	1.716666667	19390.00544	0.018651311	67324.01678	381.2884648	G93
PI550900	89274	97	52	416224	1.867647059	6773.951739	0.035808863	23201.06049	229.9572142	G92
PI550900	89274	117	67	839775	1.738636364	10560.96413	0.025759102	36589.02247	282.2015225	G93
PI550905	89246	170	81	1767953	2.094339623	18458.15566	0.025760001	62226.57929	391.6054485	G92
PI550908	89260	97	62	585931	1.555555556	8005.436712	0.025038318	28311.20733	239.9749121	G91
PI550908	89260	94	60	530396	1.576923077	7525.392888	0.026358491	26541.49525	233.2848829	G92
PI550908	89260	90	69	671702	1.3	8259.57756	0.018832392	30437.58259	236.9387515	G93
PI550918	88069	137	83	1479812	1.657407407	15163.73726	0.020008298	52979.39116	334.5787301	G91
PI553054	OC1	141	79	1383561	1.786407767	14865.67084	0.02261247	51271.86945	336.9606982	G91
PI553054	OC1	104	76	944746	1.373737374	10560.96413	0.018091441	38385.16078	269.9179496	G92
PI553054	OC1	103	74	893623	1.381443299	10195.44056	0.018568036	37006.99085	265.4214424	G93
PI555651	83IBI3	103	71	803871	1.456521739	9669.902389	0.020641145	34675.1172	260.6498863	G91
PI555651	83IBI3	134	86	1555894	1.5625	15373.95253	0.018188909	54321.51979	332.86249	G92
PI555651	83IBI3	172	95	2441166	1.806451613	21787.08702	0.018993687	75009.07463	409.0408185	G93
PI555660	LH214	84	72	682634	1.159574468	8036.812125	0.01608331	30583.56522	231.0758503	G91
PI555660	LH214	59	75	524142	0.785714286	5918.971725	0.010453054	26174.50397	198.9335412	G92
PI555660	LH214	83	70	633888	1.186813187	7708.939056	0.017003785	29133.3445	226.7362288	G93
PI558527	Mo11	86	69	642997	1.244444444	7906.60416	0.018027589	29479.59086	230.6667257	G91
PI558527	Mo11	106	69	792264	1.533333333	9742.06584	0.022212565	34553.51228	264.0128135	G92
PI558527	Mo11	94	72	764050	1.29787234	8995.331003	0.018001503	33163.05424	247.2197078	G93
PI558531	Mo16W	107	72	870515	1.478723404	10248.77877	0.020509909	36629.49599	269.032103	G91
PI558531	Mo16W	117	81	1195573	1.457142857	12601.15038	0.018093287	45181.9642	297.5732619	G92
PI558531	Mo16W	86	83	925916	1.037037037	9487.924992	0.012519159	37442.41491	249.6244772	G93
PI558532	Mo17	86	77	809779	1.108910891	8872.966891	0.014314623	34239.13926	242.0841446	G91
PI558532	Mo17	97	73	812376	1.336842105	9463.609047	0.018346835	34627.08064	254.5383842	G92
PI558532	Mo17	100	76	903066	1.313131313	10095.03924	0.017293289	37105.1371	262.2812187	G93
PI559381	ICI441	142	75	1259302	1.887755102	14220.90609	0.025114481	48628.9603	334.1212546	G91
PI559381	ICI441	106	77	978104	1.38	10824.5176	0.017992177	39300.19806	273.4471225	G92
PI559381	ICI441	142	100	2215973	1.423076923	18864.46727	0.014272158	68000.08006	362.7023881	G93
PI559919	OQ101	75	61	444541	1.225	6149.581013	0.019964146	23029.44982	203.0951091	G91
PI559919	OQ101	117	81	1195573	1.457142857	12601.15038	0.018093287	45181.9642	297.5732619	G93
PI559935	PHBA6	132	71	1054388	1.849462366	12547.02779	0.025927891	43038.27258	312.209738	G91
PI559935	PHBA6	94	69	706149	1.366666667	8683.14564	0.019798155	31599.33281	244.5606305	G92
PI559935	PHBA6	96	80	958258	1.201923077	10197.00933	0.015067735	38394.36926	261.0721056	G93
PI560081	Pa778	87	69	654479	1.266666667	8047.79352	0.01834951	29861.61994	233.1664256	G91
PI560081	Pa778	90	62	544079	1.444444444	7433.619804	0.023249866	26705.50152	228.2096059	G92
PI560081	Pa778	87	74	760246	1.175257732	8673.733016	0.015796687	32874.44533	240.3139204	G93
PI561516	AR204	105	82	1111717	1.280373832	11498.3046	0.015601187	42542.29149	279.0608028	G91
PI561516	AR204	105	74	894889	1.427083333	10316.2359	0.019381293	37162.71788	268.3240227	G92
PI561516	AR204	104	84	1166354	1.236363636	11734.40459	0.014654067	43830.48904	280.832658	G93
PI561527	AR254	104	79	1015113	1.310679612	10906.87806	0.016590671	40108.34392	272.5614185	G91
PI561527	AR254	106	68	774756	1.550561798	9633.820664	0.022714528	34092.031	263.0957124	G92
PI561527	AR254	113	54	525218	2.070422535	8186.629724	0.038019401	27639.24136	259.929598	G93
PI564852	B101	93	67	664135	1.375	8352.135029	0.020371578	30350.18887	240.0629561	G91
PI564852	B101	96	74	816504	1.302083333	9412.624	0.017683661	34672.29055	252.9910832	G92
PI564852	B101	82	62	497576	1.320987654	6798.267684	0.021262698	24949.57774	215.388768	G93
PI567794	A686su	137	91	1796606	1.504201681	16708.19199	0.016480248	59498.13148	344.5559571	G91
PI567794	A686su	74	65	491604	1.129411765	6400.58432	0.017323595	24555.62175	205.8275844	G92
PI567794	A686su	140	84	1569432	1.663636364	15789.67676	0.01971834	55128.69388	341.6908563	G93
PI583350	Mo45	94	75	830459	1.244897959	9378.111045	0.016561982	34962.5573	251.2313524	G91
PI583350	Mo45	86	66	587112	1.302325581	7555.199531	0.019743573	27828.94982	226.6579192	G92
PI583350	Mo45	135	100	2108169	1.353846154	17946.73643	0.013577837	65461.31452	351.151763	G93
PI583351	Mo46	70	45	224518	1.542372881	4211.364855	0.034083329	14919.10653	173.7582535	G91
PI583351	Mo46	82	63	509938	1.304878049	6882.196915	0.020747258	25337.15587	216.3772285	G92
PI583351	Mo46	76	58	394697	1.32	5824.0611	0.022946545	21378.31407	199.3357994	G93
PI587124	CM105	131	78	1260963	1.676470588	13681.24898	0.021428926	47701.1212	318.587821	G91
PI587124	CM105	117	67	820797	1.75862069	10440.95317	0.026354669	36103.89189	281.3400723	G92
PI587124	CM105	94	54	423703	1.742857143	6698.650747	0.032461485	23198.3196	224.8671661	G93
PI587127	H105W	115	75	1021056	1.530612245	11530.4644	0.020363093	40911.58701	287.1350109	G92
PI587127	H105W	104	77	983304	1.346534653	10774.31694	0.017382042	39352.16603	271.8638095	G93
PI587129	H99	130	74	1110446	1.770833333	12801.16864	0.024049779	44214.63382	312.0336407	G91
PI587129	H99	145	94	1993827	1.549180328	18086.35702	0.016555671	64015.26364	360.4453905	G92
PI587129	H99	117	66	796795	1.76744186	10253.48508	0.026794849	35426.2497	279.1308996	G93
PI587133	P39	111	75	987020	1.479591837	11146.11559	0.019684323	39831.55248	280.593483	G91
PI587133	P39	107	88	1302916	1.208695652	12538.39955	0.013703256	47134.00064	289.6542441	G92
PI587133	P39	137	82	1452535	1.672897196	15023.33229	0.020384033	52400.50199	333.6956253	G93
PI587134	IA2132	110	72	901829	1.531914894	10617.43987	0.021247675	37665.47303	275.573894	G91
PI587134	IA2132	100	61	575047	1.64556962	8055.637373	0.027157751	28181.9766	243.4769463	G91
PI587134	IA2132	88	73	735616	1.210526316	8569.409767	0.016613275	32199.91938	239.4836209	G92
PI587138	A554	173	94	2384153	1.852459016	21627.07241	0.019796728	74165.81104	410.0777693	G91
PI587138	A554	120	74	1025529	1.635416667	11822.25574	0.022210678	41406.62213	294.5824519	G92
PI587138	A554	111	79	1090306	1.40776699	11714.79495	0.01781961	42333.32034	285.326683	G93
PI587140	A632	115	51	477251	2.23880597	7883.0726	0.04356586	26365.31251	261.0311318	G91
PI587140	A632	107	67	745692	1.597701149	9485.571836	0.02394313	33369.72882	262.6009943	G92
PI587140	A632	84	60	470026	1.397435897	6668.844104	0.023358337	24140.44076	215.0220163	G93
PI587142	A679	149	100	2323777	1.492307692	19782.19811	0.01496648	70563.48253	374.3898239	G91
PI587142	A679	128	87	1511400	1.477876106	14802.13563	0.017051564	52909.91602	323.2971009	G92
PI587142	A679	159	97	2366376	1.62992126	20620.70603	0.016732758	72267.95256	388.7949655	G93
PI587144	Mo24W	141	74	1227064	1.896907216	13999.70943	0.025496407	47838.2604	331.9260796	G91
PI587144	Mo24W	120	63	743461	1.902439024	10033.85718	0.030248339	34271.88262	281.2115942	G92
PI587144	Mo24W	97	64	630137	1.5	8301.934368	0.023281803	29580.80376	242.7387293	G93
PI587147	Pa91	117	74	1020330	1.577319588	11641.06273	0.021200817	41055.12404	290.1740028	G91
PI587147	Pa91	139	83	1496346	1.675925926	15333.1645	0.020231855	53463.81313	337.2524196	G92
PI587147	Pa91	99	68	724229	1.449438202	9005.528012	0.021233145	32327.70807	251.3304851	G93
PI587155	W182BN	86	82	908849	1.046728972	9400.073835	0.012754255	36976.2828	248.535074	G91
PI587155	W182BN	146	94	2004376	1.557377049	18182.05203	0.016643267	64285.69403	361.7628146	G92
PI587155	W182BN	123	90	1552379	1.367521368	14683.69344	0.015238875	53428.1797	318.0739366	G93
PI591022	BO46W	74	48	264278	1.564516129	4717.293395	0.03289978	16663.55718	184.4050694	G91
PI591022	BO46W	106	64	673816	1.662650602	8984.349608	0.026117256	31371.6819	257.6999151	G92
PI591022	BO46W	111	64	725158	1.726190476	9553.81336	0.026792551	33140.22744	267.9638632	G93
PI594049	B106	81	65	542812	1.247058824	7067.311853	0.019128136	26335.08239	218.1256056	G91
PI594049	B106	95	57	481273	1.675675676	7197.519819	0.029523163	25097.04756	231.0402461	G93
PI594058	N509	110	75	980213	1.469387755	11069.24582	0.019548569	39616.36381	279.2912756	G91
PI594058	N509	97	74	846941	1.309278351	9662.842921	0.017598064	35543.37235	256.5087238	G92
PI594058	N509	109	69	815228	1.577777778	10024.44456	0.022856407	35351.69704	269.2844256	G93
PI594061	N512	120	91	1539553	1.322033898	14438.96522	0.014607141	52980.21039	313.9596944	G91
PI594061	N512	97	73	812376	1.336842105	9463.609047	0.018346835	34627.08064	254.5383842	G92
PI594062	N513	123	69	918567	1.777777778	11295.1488	0.025753698	38987.86043	293.3742043	G91
PI594062	N513	118	82	1249667	1.439252336	12925.10152	0.017537101	46471.35392	300.7600924	G92
PI594062	N513	133	74	1136574	1.8125	13102.37261	0.024615656	45085.15476	317.4547758	G93
PI594065	N516	130	101	2099437	1.287878788	17601.60688	0.012720544	65023.2405	345.5218785	G91
PI594065	N516	125	77	1178518	1.613861386	12913.33574	0.020832889	45341.01466	307.0323619	G92
PI594065	N516	110	69	820970	1.588888889	10095.03924	0.023017368	35551.85427	270.607347	G93
PI594074	N526	133	77	1233262	1.74	13648.3048	0.022685789	47279.00287	320.8737946	G91
PI594074	N526	130	81	1345874	1.594339623	14051.47886	0.019610091	49452.45379	319.4895429	G92
PI594074	N526	127	68	926339	1.853932584	11518.69862	0.027158674	39496.30889	299.3217924	G93
PI594075	N528	97	75	864494	1.295918367	9762.459859	0.017240752	36005.36482	257.5007732	G91
PI594075	N528	70	67	488187	1.045977011	6209.978684	0.015674999	24433.72783	201.9894733	G92
PI594075	N528	106	68	774756	1.550561798	9633.820664	0.022714528	34092.031	263.0957124	G93
PI594081	N535	97	83	1041655	1.166666667	10673.91562	0.014084054	40544.23348	266.4371766	G91
PI594081	N535	80	72	651321	1.106382979	7668.151019	0.015345543	29611.68097	225.0153848	G92
PI594081	N535	67	70	510632	0.956043956	6209.978684	0.013697494	25247.28285	201.7682914	G93
PI595569	CML300	92	61	530813	1.518987342	7435.97296	0.025068693	26425.42219	230.250708	G91
PI595569	CML300	109	71	851863	1.543478261	10247.20999	0.021873452	36296.30123	271.1080169	G92
PI595569	CML300	140	81	1422185	1.733333333	14989.60372	0.021522733	51959.22468	335.9765848	G93
PI596357	N218	99	74	842632	1.34375	9713.827968	0.018249538	35497.03405	258.0619425	G91
PI596357	N218	142	88	1734097	1.608695652	16687.79797	0.018238146	58629.5934	348.8095335	G92
PI596357	N218	137	84	1535127	1.627272727	15444.54721	0.019287338	54143.91946	336.3572004	G93
PI596500	OC13	118	69	884121	1.711111111	10871.58072	0.024787934	37768.40273	285.2823199	G92
PI596500	OC13	140	74	1213726	1.87628866	13847.53867	0.025219273	47395.37538	329.1909711	G93
PI600755	LP1CMSHT	73	61	430933	1.1875	5961.328533	0.019352999	22525.00983	199.3883583	G91
PI600755	LP1CMSHT	84	61	498975	1.375	6902.590933	0.022408735	25082.80072	218.2338472	G92
PI600755	LP1CMSHT	92	61	530813	1.518987342	7435.97296	0.025068693	26425.42219	230.250708	G93
PI601159	6103	106	71	827867	1.5	9958.556192	0.021257298	35483.54918	265.8617861	G91
PI601159	6103	107	73	895532	1.473684211	10432.32493	0.020224857	37313.10824	271.2711516	G92
PI601159	6103	97	71	761878	1.380434783	9164.758235	0.019562876	33271.6634	251.6180511	G93
PI601208	IB014	121	82	1282126	1.476635514	13260.81845	0.01799261	47409.13509	305.955082	G91
PI601208	IB014	130	81	1328414	1.619047619	14001.2782	0.020103652	49131.10199	319.9175523	G92
PI601208	IB014	107	76	972533	1.414141414	10871.58072	0.018623542	39245.15496	275.0570733	G93
PI601468	PHK29	84	80	843267	1.057692308	8973.368213	0.013259607	35172.03439	242.9136109	G91
PI601468	PHK29	90	76	812760	1.181818182	9085.535316	0.01556396	34378.4244	246.0670884	G93
PI601470	PHV78	146	66	995993	2.209302326	12816.85635	0.033493562	42931.39644	331.5082226	G91
PI601470	PHV78	182	99	2795334	1.837209302	23981.0128	0.018568361	82343.18424	430.9295091	G93
PI601491	790	97	63	600488	1.536585366	8104.269264	0.024431351	28732.05045	240.8907827	G91
PI601491	790	108	71	845864	1.532608696	10175.04654	0.021719414	36092.7235	269.7933489	G92
PI601491	790	152	99	2335342	1.534883721	20034.77018	0.015512808	71045.3357	378.7038613	G93
PI601493	LH149	114	79	1120383	1.446601942	12037.96171	0.018311185	43232.30765	290.4954445	G91
PI601493	LH149	115	74	1000324	1.546391753	11412.8066	0.020785115	40409.46684	286.2168785	G92
PI601493	LH149	184	107	3334059	1.714285714	26355.3472	0.015964665	91530.34194	444.3963956	G93
PI601498	PHT55	134	74	1143106	1.822916667	13177.6736	0.024757126	45303.22485	318.8135712	G91
PI601498	PHT55	112	61	662276	1.825	9161.620693	0.029742503	31490.87464	265.897026	G92
PI601498	PHT55	107	68	780370	1.561797753	9703.630959	0.022879126	34289.37632	264.4137517	G93
PI601658	1538	115	74	979805	1.5625	11295.1488	0.021220393	39909.68801	285.303329	G91
PI601658	1538	120	73	997879	1.642105263	11624.59064	0.022536269	40683.49292	292.3599727	G92
PI601658	1538	90	65	599142	1.376470588	7800.71214	0.021113131	28339.14279	232.0371208	G93
PI601684	WIL900	126	71	1005346	1.76344086	11963.4451	0.024721942	41349.73575	301.3517016	G91
PI601684	WIL900	107	76	972533	1.414141414	10871.58072	0.018623542	39245.15496	275.0570733	G93
PI601685	WIL901	97	76	882226	1.282828283	9862.076796	0.016894213	36469.9402	258.4973417	G91
PI601685	WIL901	99	75	878108	1.316326531	9916.199384	0.01751226	36425.14363	260.0276283	G92
PI601685	WIL901	102	84	1140625	1.209090909	11475.55743	0.014330816	43134.55001	277.1115758	G93
PI601686	WIL903	100	71	803051	1.408602151	9556.166516	0.019747405	34528.00975	257.7196493	G91
PI601686	WIL903	95	77	878876	1.24	9726.378133	0.016166884	36300.46696	255.7494441	G92
PI601686	WIL903	111	78	1069238	1.421568627	11601.05908	0.018170727	41828.07972	284.3712304	G93
PI601777	PHK35	130	74	1127032	1.742268041	12858.42877	0.023417896	44532.99252	311.5427648	G91
PI601777	PHK35	132	71	1031835	1.869565217	12412.11351	0.026494604	42505.39443	311.3752055	G92
PI601777	PHK35	87	70	663235	1.241758242	8065.834383	0.017790997	30091.23248	232.9257163	G93
PI601779	PHM57	99	58	528108	1.697368421	7690.113808	0.029118377	26753.49982	239.4951737	G91
PI601779	PHM57	114	71	887858	1.608695652	10680.1907	0.022797682	37522.93977	279.0375452	G92
PI601779	PHM57	127	54	593104	2.338028169	9244.765539	0.042933474	30774.24403	286.5318483	G93
PI601782	PHN73	124	79	1218135	1.572815534	13088.25367	0.019908805	46185.0161	307.5130512	G91
PI601782	PHN73	114	70	874531	1.637362637	10635.48073	0.023458926	37241.78961	279.472899	G92
PI601782	PHN73	115	89	1430583	1.293103448	13648.3048	0.014533825	50365.53929	304.3963211	G93
PI601790	PHW03	157	83	1694757	1.898148148	17366.29128	0.022914532	59336.44467	369.7556126	G91
PI601790	PHW03	192	75	1701759	2.551020408	19217.44067	0.033938488	63430.94303	425.1230126	G92
PI601790	PHW03	179	44	557928	4.034482759	10645.67774	0.090691066	34154.1844	377.0341312	G93
PI603939	B42	107	88	1302916	1.208695652	12538.39955	0.013703256	47134.00064	289.6542441	G91
PI603939	B42	84	68	617559	1.235955056	7679.132413	0.018105783	28685.82634	227.162013	G92
PI603939	B42	88	79	864725	1.116504854	9291.044273	0.014132794	35774.35155	247.8218737	G93
PI604606	N527	110	74	953642	1.474226804	10880.20896	0.019815143	38911.93355	277.0517951	G91
PI604606	N527	147	92	1959610	1.6	18072.23808	0.017383746	63559.55212	362.5931694	G92
PI604606	N527	101	80	1011921	1.269230769	10768.04186	0.015911528	39933.47603	269.7804589	G93
PI606329	DE1	149	65	993449	2.282352941	12934.51415	0.035008098	43167.83472	336.3700467	G92
PI606329	DE1	110	72	901829	1.531914894	10617.43987	0.021247675	37665.47303	275.573894	G93
PI607522	A662	160	83	1727825	1.935185185	17705.14574	0.023361645	60324.66715	375.2401779	G91
PI607522	A662	173	93	2334851	1.859504132	21354.8907	0.020036249	73189.93068	407.8786126	G93
PI610493	NY5526	75	58	390710	1.306666667	5765.2322	0.022714762	21217.48687	198.0703973	G91
PI610493	NY5526	119	77	1098595	1.55	12157.97267	0.020208605	43027.61049	295.5455963	G92
PI610493	NY5526	109	70	833445	1.56043956	10135.82728	0.022356829	35822.8347	270.1937796	G93
PI619430	Tx807	145	78	1393696	1.852941176	15121.38046	0.023684602	51853.7451	342.9116132	G91
PI619430	Tx807	186	77	1756932	2.405940594	19251.16924	0.031057619	63896.5441	417.3140123	G92
PI619430	Tx807	124	77	1148209	1.62	12707.0424	0.021121252	44584.61857	304.8075806	G93
PI631444	T270	104	91	1365019	1.142857143	12694.49223	0.012521306	48523.04962	290.1262998	G91
PI631444	T270	113	90	1426248	1.256410256	13490.64335	0.014000716	50167.82005	301.6329789	G92
PI631444	T270	110	85	1248786	1.288288288	12450.5484	0.015131944	45990.53264	290.6000988	G93
PI633840	Tx714	146	84	1638041	1.736363636	16479.93585	0.020580344	57108.28076	352.4268051	G92
PI633840	Tx714	121	79	1188058	1.533980583	12765.08691	0.01941723	45271.75623	302.2431586	G93
PI633924	T272	160	64	1040226	2.476190476	13704.78054	0.038433452	45360.23661	355.438585	G92
PI634207	Mo49	90	74	780253	1.206185567	8901.989148	0.01621239	33484.09455	244.0062275	G91
PI634207	Mo49	91	77	860391	1.178217822	9427.527321	0.015209287	35704.71389	250.5931012	G92
PI634207	Mo49	106	78	1017619	1.352941176	11041.00795	0.017293519	40279.05736	275.3888652	G93
PI638550	N552	104	49	391922	2.109375	6777.08928	0.042971296	22826.65963	237.7636249	G91
PI638550	N552	100	70	763013	1.428571429	9279.278493	0.020467519	33419.30322	254.5209295	G92
PI638550	N552	110	77	1041145	1.425742574	11408.10029	0.018404515	41104.80393	282.1271627	G93
PI639931	TZSTRI107	94	74	813597	1.257731959	9282.416035	0.016905227	34508.7609	250.22156	G91
PI639931	TZSTRI107	89	65	594021	1.364705882	7734.039387	0.020932677	28155.18857	230.757687	G92
PI639931	TZSTRI107	129	75	1143582	1.714285714	12914.12013	0.022806664	44849.86755	311.0631313	G93
PI639936	TZSTRI112	75	60	422592	1.256410256	5995.841488	0.021001074	22296.80891	201.068157	G91
PI639936	TZSTRI112	105	74	894889	1.427083333	10316.2359	0.019381293	37162.71788	268.3240227	G92
PI639936	TZSTRI112	104	73	869946	1.431578947	10134.25851	0.019647004	36481.08487	266.0804933	G93
PI639937	TZSTRI113	108	63	671974	1.719512195	9069.063224	0.027339845	31479.68687	260.8457947	G91
PI639937	TZSTRI113	130	72	1064659	1.808510638	12534.47763	0.025084061	43146.14618	310.3309935	G92
PI639937	TZSTRI113	99	59	542097	1.675324675	7791.299516	0.028366967	27168.52009	240.3725447	G93
PI639938	TZSTRI114	160	71	1281204	2.247311828	15246.09772	0.031505402	50969.59718	363.451867	G91
PI639938	TZSTRI114	121	54	548731	2.257142857	8675.301787	0.042040284	28988.49765	274.5230663	G92
PI639938	TZSTRI114	159	84	1743128	1.899082569	17698.08628	0.022715484	60465.72032	373.3191162	G93
PI641070	TZEI10	104	77	983304	1.346534653	10774.31694	0.017382042	39352.16603	271.8638095	G91
PI641070	TZEI10	190	94	2659303	2.016260163	23926.89021	0.021372046	81061.6009	441.1030352	G92
PI641070	TZEI10	100	72	814151	1.382978723	9585.188773	0.019181929	34782.70986	257.3958154	G93
PI641071	TZEI11	123	74	1067012	1.649484536	12173.66037	0.022170789	42569.91631	299.4704757	G91
PI641071	TZEI11	143	76	1299026	1.888888889	14521.32568	0.024875731	49651.8228	337.6846291	G92
PI641071	TZEI11	128	66	875426	1.941860465	11265.34216	0.029439078	38364.23413	299.5822112	G93
PI641226	Hi44	91	76	826653	1.202020202	9240.843612	0.015830011	34793.34642	248.5293695	G91
PI641226	Hi44	93	63	576659	1.475609756	7782.671277	0.023461853	27828.24651	234.3480534	G92
PI641226	Hi44	129	74	1097382	1.75	12650.56666	0.023766841	43780.46387	309.3317484	G93
PI641243	Hi61	119	79	1165500	1.504854369	12522.71185	0.019048548	44589.49201	298.3098885	G91
PI641243	Hi61	66	63	409857	1.048780488	5531.485371	0.016675366	21744.07645	190.6483683	G92
PI641243	Hi61	104	70	792360	1.483516484	9636.17382	0.021254731	34415.98061	261.0128313	G93
PI641249	Hi67	120	81	1242345	1.471698113	12970.59587	0.018101623	46405.31313	302.4137003	G91
PI641249	Hi67	89	68	651244	1.303370787	8097.994181	0.019093371	29822.09042	234.6841288	G92
PI641249	Hi67	107	76	965586	1.404040404	10793.92657	0.018490517	39029.68183	273.7688478	G93
PI641253	TZEEI3	164	87	1936764	1.89380531	18968.00613	0.021850507	64831.06093	386.2042973	G91
PI641253	TZEEI3	133	72	1089710	1.85106383	12829.40651	0.025674274	44001.02449	315.772501	G92
PI641256	TZEEI6	139	72	1133549	1.925531915	13345.53206	0.026707147	45503.32862	325.3466716	G91
PI641256	TZEEI6	153	94	2133876	1.617886179	19199.3998	0.017149343	67380.68215	374.5793137	G92
PI641256	TZEEI6	81	71	643667	1.129032258	7659.52278	0.015828073	29388.59175	225.1631338	G93
PI644099	Florida56	92	67	658647	1.363636364	8283.10912	0.020203217	30159.77907	238.7838356	G92
PI644099	Florida56	84	83	909382	1.018518519	9318.49776	0.012295602	37008.11148	247.2778311	G93
PI648424	58609A632(Meth)Bc5S4	69	41	186010	1.666666667	3812.11272	0.040240153	13305.37408	167.9329756	G91
PI648424	58609A632(Meth)Bc5S4	108	87	1276092	1.247787611	12497.61152	0.01439683	46562.65007	290.1018552	G92
PI648424	58609A632(Meth)Bc5S4	119	74	1012465	1.614583333	11671.65376	0.02192774	40977.76938	291.9223089	G93
PI648426	58612InbredB73	183	91	2358674	2.025423729	22121.23517	0.022378889	74898.9449	424.6654963	G91
PI648426	58612InbredB73	144	77	1332490	1.88	14746.44427	0.024511082	50457.06031	339.8806638	G92
PI648426	58612InbredB73	213	97	3128181	2.206349206	27475.44946	0.022830128	92046.0731	485.1948204	G93
PI648427	58613B73(Meth)Bc5S4	152	99	2335342	1.534883721	20034.77018	0.015512808	71045.3357	378.7038613	G91
PI648427	58613B73(Meth)Bc5S4	141	86	1635912	1.642857143	16164.61295	0.019124338	56567.77734	344.7981354	G93
PI648428	58614B73(Meth)Bc5S4	167	100	2611254	1.676923077	22229.48035	0.016818003	77501.68638	406.1354044	G91
PI648428	58614B73(Meth)Bc5S4	146	84	1608394	1.752293578	16330.11825	0.020959697	56502.07801	351.5641848	G92
PI648428	58614B73(Meth)Bc5S4	134	87	1611958	1.535087719	15648.4874	0.0175563	55489.62038	334.6929921	G93
PI648429	58615B73(Meth)Bc5S4	166	107	3000653	1.542857143	23719.81248	0.014368198	84024.0268	412.4685037	G91
PI648429	58615B73(Meth)Bc5S4	138	84	1543703	1.636363636	15530.8296	0.019395089	54389.78447	337.6883789	G92
PI648429	58615B73(Meth)Bc5S4	160	93	2158440	1.719008264	19741.41007	0.018522399	68528.00457	384.8472672	G93
