# Supplementary material for: Genomic prediction of maize microphenotypes provides insights for optimizing selection and mining diversity
Source: Plant Biotechnol J. 2020 Jun 8;18(12):2456–65. doi: 10.1111/pbi.13420 (PMC7680549; doi:10.1111/pbi.13420)
Supplement: Supplementary file 4 — Data S3 SAM trait values for the 488‐accession validation set. [file PBI-18-2456-s006.csv]

Accession	Genotype_ID	Height	Radius	Volume	HtRa	Area	Arc_length	Para_coeff	Surface_area
Ames10249	Ames10249	10.5049	2.9761	200403	0.04441	1649.76	20.9874	-0.00043	5245.16
Ames10252	Ames10252	-8.9859	-11.2396	-362925	0.1931	-2705.79	-31.084	0.00653	-10082
Ames10254	Ames10254	-7.7929	-2.8039	-174491	-0.03422	-1326.62	-16.7661	0.000106	-4443.49
Ames10264	Ames10264	-8.7026	1.058	-73537	-0.1316	-799.26	-13.6192	-0.00189	-2048.21
Ames12815	Ames12815	22.28	0.3725	196463	0.2629	2251.62	38.3095	0.002669	6310.42
Ames12821	Ames12821	-6.8953	-3.5118	-184115	-0.01675	-1328.36	-16.8941	0.000398	-4721.3
Ames12823	Ames12823	-11.2845	-2.8264	-215205	-0.08787	-1711.42	-23.4302	-0.00064	-5623.76
Ames14114	Ames14114	-34.5214	2.6574	-290420	-0.466	-3280.58	-49.7357	-0.00586	-7835.31
Ames18999	Ab28A	38.804	3.7999	436711	0.3887	4477.77	71.8194	0.003097	13388
Ames19013	Ames19013	2.1413	4.4853	98145	-0.05704	753.91	9.455	-0.00181	3026.06
Ames19014	Ames19014	-14.8991	-1.4554	-207398	-0.1582	-1845.03	-27.4903	-0.00169	-5640.29
Ames19287	Ames19287	18.2107	3.6109	272493	0.1149	2489.95	35.6135	0.000146	7766.65
Ames19288	Oh43	-3.0225	6.3133	99475	-0.1466	466.76	2.9959	-0.003	2748.02
Ames19308	A634	5.2396	-4.4258	-131305	0.1662	-442.05	2.1767	0.00281	-2468.15
Ames19309	A635	-13.0136	-8.431	-330032	0.0181	-2577.09	-34.0004	0.002234	-9215.98
Ames19311	A641	15.5414	3.6109	234212	0.09651	2154.67	30.9502	0.00005	6743.28
Ames19313	C123	-22.6447	-3.0549	-304050	-0.2302	-2767.66	-41.6987	-0.00228	-8521.29
Ames19326	R168	-11.0263	5.1708	-9639.98	-0.2215	-532.04	-10.9314	-0.00361	-168.49
Ames20136	Ames20136	-11.209	1.0897	-113200	-0.1451	-1136.06	-17.2713	-0.00183	-2955.72
Ames22012	Ames22012	-17.9974	-7.1677	-350236	-0.08632	-2885.48	-39.3764	0.000605	-9666.16
Ames22013	Ames22013	35.9639	15.6814	1022130	0.09035	7109.67	81.296	-0.00226	24007
Ames22015	Ames22015	-17.7392	1.2865	-131964	-0.2061	-1702.35	-25.8544	-0.00208	-3865.8
Ames22016	Ames22016	-16.8174	2.0833	-127375	-0.2206	-1493.17	-23.4904	-0.00252	-3440.9
Ames22017	Ames22017	42.6768	13.3965	956725	0.1984	7295.97	90.1182	-0.00102	23833
Ames22019	Ames22019	22.2039	11.1591	600318	0.02762	4388.2	52.426	-0.00204	15062
Ames22020	Ames22020	18.659	9.0425	476740	0.03381	3568.98	43.5508	-0.00155	12174
Ames22021	Ames22021	24.3455	10.6546	583724	0.0679	4425.07	54.7488	-0.00168	14954
Ames22024	Ames22024	-8.4444	-8.9956	-319781	0.08908	-2270.72	-26.7987	0.003333	-8515.67
Ames22027	Ames22027	-21.3538	6.7702	-71913	-0.3595	-1422.89	-24.421	-0.00521	-1937.96
Ames22029	Ames22029	2.6577	7.9127	250184	-0.1081	1467.74	14.8375	-0.00268	6179.54
Ames22031	Ames22031	1.2564	1.3423	6192.1	-0.01211	172.78	3.1427	-0.00061	605.77
Ames22032	Ames22032	16.858	4.2568	257185	0.1194	2334.51	33.4982	0.000201	7351.74
Ames22034	Ames22034	23.3127	5.6278	367056	0.1556	3284.17	46.4448	0.000117	10379
Ames22036	Ames22036	-7.6698	1.7434	52674	-0.1568	-169.11	-10.5385	-0.00231	116.54
Ames22037	Ames22037	8.2819	-3.9451	-75658	0.2016	-7.9521	8.5178	0.003182	-1057.17
Ames22038	Ames22038	3.5439	3.5684	97015	-0.03094	809.08	10.6625	-0.00132	3000.27
Ames22039	Ames22039	12.4688	6.7702	292900	0.02019	2277.87	30.3721	-0.00133	8071.3
Ames22040	Ames22040	-5.8534	7.7146	166773	-0.2006	594.16	1.7824	-0.00347	3858.8
Ames22041	Ames22041	-1.7315	-0.08448	-42862	-0.02596	-259.3	-3.44	-0.00056	-902.88
Ames22042	Ames22042	4.1052	9.3822	310682	-0.1263	1921.28	20.12	-0.00313	7843.63
Ames22043	Ames22043	2.6486	10.5233	384492	-0.1593	2138.4	19.796	-0.00346	8929.87
Ames22044	Ames22044	4.2068	9.0551	290429	-0.12	1840.14	19.6987	-0.00325	7462.41
Ames22047	Ames22047	31.2532	11.1591	776382	0.1224	5646.85	67.8998	-0.00102	18721
Ames22048	Ames22048	0.5922	-0.9984	-59669	0.02702	-227.92	-0.8853	0.000276	-1090.95
Ames22049	Ames22049	35.9639	4.4853	453897	0.3332	4412.44	67.6858	0.002283	13369
Ames22050	Ames22050	3.4091	4.6436	133699	-0.05692	989.63	11.7551	-0.00179	3810.29
Ames22053	Ames22053	5.2396	19.3372	746575	-0.247	3894.78	36.5841	-0.00551	16699
Ames22054	Ames22054	-1.528	-3.9885	-161617	0.07163	-961.13	-8.6439	0.001576	-3807.18
Ames22055	Ames22055	-14.6409	3.5714	-53761	-0.2414	-1007.86	-18.7222	-0.0035	-1773.36
Ames22056	Ames22056	0.07579	-1.2269	-70955	0.02463	-323.24	-1.742	0.000309	-1335.74
Ames22057	Ames22057	8.8079	3.3456	152004	0.02988	1353.54	18.7918	-0.00049	4431.39
Ames22060	Ames22060	0.4115	-4.1318	-159145	0.09958	-842.48	-5.7742	0.001883	-3557.98
Ames22066	Ames22066	-3.069	-2.651	-112094	0.001061	-757.83	-9.7947	0.000327	-2887.05
Ames22067	Ames22067	19.9023	13.3417	663462	-0.0284	4530.42	51.48	-0.00278	16143
Ames22756	Ames22756	-14.3827	-3.2833	-236163	-0.1247	-2003.9	-28.713	-0.00096	-6408.94
Ames22765	Ames22765	-26.5176	-10.3665	-444246	-0.1312	-3908.75	-58.0616	0.001371	-13146
Ames22794	Ames22794	-15.6737	-3.0549	-244163	-0.1416	-2088.57	-30.4294	-0.00124	-6666.19
Ames2328	Ames2328	-4.0552	-0.5415	-100524	-0.02489	-695.45	-7.4554	-0.00022	-2209.42
Ames2331	Ames2331	40.6113	-3.5118	177430	0.6154	3065.7	66.8557	0.007964	7894.24
Ames2335	Ames2335	2.6577	11.34	382593	-0.1695	2114.86	19.4204	-0.00389	8934.94
Ames2336	Ames2336	-19.5622	-8.6836	-362414	-0.07478	-3096.15	-45.8685	0.001251	-10702
Ames23392	Ames23392	-12.059	-6.7107	-291809	-0.01434	-2247.83	-29.5753	0.001353	-7922.8
Ames23399	Ames23399	-14.3548	-1.8592	-181520	-0.1358	-1711.78	-26.3056	-0.00113	-5193.53
Ames23401	Ames23401	-14.6409	-10.8235	-371563	0.04261	-2939.55	-40.2332	0.003667	-10697
Ames23419	Ames23419	-1.4733	-8.7671	-289896	0.2075	-1782.67	-13.7704	0.005117	-7002.19
Ames23430	Ames23430	-5.0724	6.7118	130953	-0.1641	497.07	2.8671	-0.00259	3394.39
Ames23435	Ames23435	-0.957	-3.9688	-124308	0.06687	-725.45	-7.5314	0.001627	-3098.7
Ames23442	Ames23442	-2.5061	7.9127	174725	-0.1704	890.48	7.3306	-0.00354	4529.98
Ames23443	Ames23443	-10.2517	3.5714	-20312	-0.1863	-592.04	-11.8903	-0.00286	-683.12
Ames23448	Ames23448	-6.6371	2.2004	-39548	-0.1183	-491.58	-8.3123	-0.00192	-900.73
Ames23460	Ames23460	-8.2898	0.01445	-92127	-0.1098	-856.98	-13.7778	-0.00149	-2477.82
Ames23470	Ames23470	-23.4193	-10.1381	-428697	-0.1061	-3647.66	-53.3994	0.001162	-12509
Ames23477	Ames23477	-13.6082	-6.9392	-308699	-0.01476	-2456.63	-32.4974	0.001765	-8495.34
Ames23493	Ames23493	30.8002	-1.4554	202524	0.4243	2701.39	51.0966	0.005227	7217.5
Ames23494	Ames23494	-1.2151	-4.1973	-166440	0.07344	-936.81	-7.8707	0.001561	-3782.69
Ames23500	Ames23500	-35.0378	-10.595	-399185	-0.3613	-3987.89	-71.1566	-0.00268	-12987
Ames23503	A680	26.9273	10.1976	600747	0.1092	4673.54	59.1624	-0.00119	15516
Ames23505	Ames23505	-11.2845	-5.5682	-252608	-0.03143	-1971.54	-26.8619	0.000864	-6906.61
Ames23506	Ames23506	-1.7315	-1.4554	-33269	-0.01726	-244.5	-4.9831	-0.00024	-1109.84
Ames23507	Ames23507	7.5632	5.3993	218737	-0.01796	1629.37	19.6005	-0.00153	5766.51
Ames23510	Ames23510	7.3051	4.9423	183191	-0.01633	1456.68	18.4479	-0.00153	5137.42
Ames23924	Ames23924	-4.248	-2.4643	-115785	-0.00117	-870.78	-11.552	0.000556	-3114.73
Ames24704	Ames24704	-6.8976	6.2338	73663	-0.1912	128.99	-2.045	-0.0033	2032.21
Ames24709	Ames24709	-12.3172	-5.7967	-274536	-0.04496	-2126.66	-28.3598	0.000551	-7380.61
Ames24710	Ames24710	6.7887	4.0284	149253	0.003113	1212.56	16.0226	-0.00099	4229.81
Ames24711	Ames24711	-16.4482	-3.7403	-274032	-0.1341	-2301.71	-32.3444	-0.00096	-7384.4
Ames24712	MS71	-21.0956	-2.8264	-286637	-0.2221	-2605.43	-39.0536	-0.00227	-7956.07
Ames24713	Ames24713	-15.9319	-3.7403	-263360	-0.1352	-2218.82	-31.9895	-0.00104	-7194.62
Ames24723	Ames24723	3.9486	-2.1409	-63239	0.09459	-88.3926	3.6255	0.001333	-915.22
Ames24726	Ames24726	-7.0968	-1.6193	-129917	-0.05545	-1069.52	-15.2729	-0.00032	-3500.18
Ames24732	Ames24732	27.7019	4.7138	353562	0.2323	3463.37	52.9293	0.00114	10643
Ames24746	Ames24746	15.8253	2.8859	195368	0.1245	1970.99	30.0807	0.000367	6020.16
Ames24748	Ames24748	-13.0918	-6.9392	-312640	-0.02444	-2403.34	-31.5742	0.001183	-8449.91
Ames24751	Ames24751	6.2723	-8.0816	-190795	0.3108	-889.84	-0.2297	0.006773	-4326.28
Ames24989	Va99	26.9273	-0.5415	177872	0.3545	2391.35	45.5826	0.004052	6548.99
Ames2523	Ames2523	-4.596	-4.8335	-214028	0.06605	-1434.05	-14.7124	0.001929	-5300.43
Ames26004	Ames26004	-7.0968	-4.877	-210577	0.02308	-1534.95	-18.9397	0.001371	-5568.49
Ames26022	Ames26022	-3.2806	-0.5415	-87765	-0.03319	-567.96	-6.5275	-0.00058	-1876.95
Ames26114	Ames26114	1.8831	-5.5682	-184213	0.1472	-925.37	-4.934	0.002897	-4049.36
Ames26118	Ames26118	-21.0956	-6.9392	-359629	-0.1343	-3084.8	-45.3542	-0.00003	-10313
Ames26119	Ames26119	19.007	2.2308	189808	0.184	2103.6	35.2957	0.001252	6281.62
Ames26131	Ames26131	-19.2883	-5.3398	-303783	-0.158	-2657.14	-40.1482	-0.0009	-8722.52
Ames26137	Ames26137	-9.5331	3.7116	-19955	-0.1823	-542.38	-10.8822	-0.00274	-557.77
Ames26744	Ames26744	-22.9029	-7.8531	-395391	-0.1442	-3376.69	-49.5304	-0.00006	-11352
Ames26746	Ames26746	-4.4612	2.3837	-18371	-0.09688	-242.3	-3.9087	-0.00171	-126.93
Ames26752	Ames26752	-18.7719	-7.8531	-367525	-0.08492	-3016.13	-42.6076	0.0007	-10360
Ames26756	Ames26756	18.7234	-4.2412	-27440	0.36	770.49	26.7247	0.005219	1128.36
Ames26767	Ames26767	-19.8047	-4.6543	-320303	-0.1606	-2758.19	-39.8431	-0.001	-8886.6
Ames26772	Ames26772	-10.7681	5.8563	14661	-0.2312	-394.68	-9.5749	-0.00383	415.42
Ames26784	Ames26784	-15.45	2.527	-84869	-0.241	-1210.07	-21.2476	-0.00322	-2566.7
Ames26793	Ames26793	-5.088	4.0284	24532	-0.14	-51.4876	-3.596	-0.0026	739.34
Ames26796	Ames26796	20.4726	4.0284	273365	0.1551	2658.76	39.8246	0.00039	8236.12
Ames26797	Ames26797	9.6287	-2.5979	-7044.81	0.1874	437.95	12.5312	0.002926	541.74
Ames26806	Ames26806	4.9814	1.7434	80864	0.01894	714.64	10.8711	-0.00034	2443.59
Ames26812	Ames26812	34.3856	10.863	800365	0.1594	5957.49	73.1314	-0.00066	19521
Ames26813	Ames26813	3.0611	7.0129	297019	-0.1156	1717.18	14.9836	-0.0027	6685.5
Ames26815	Ames26815	12.5932	9.4916	417073	-0.04342	2918.16	33.6763	-0.00241	10514
Ames26909	Ames26909	-21.0956	-0.5415	-234087	-0.25	-2309.21	-35.5779	-0.00287	-6525.66
Ames27019	Ames27019	18.9235	-0.08448	118547	0.2286	1694.89	31.528	0.002224	4541.68
Ames27020	Ames27020	17.1162	11.1116	541721	-0.02173	3789.6	43.739	-0.00264	13417
Ames27032	Ames27032	-9.4772	-1.9124	-169460	-0.07967	-1361.91	-18.9544	-0.0007	-4422.78
Ames27036	Ames27036	3.174	2.6574	80042	-0.01508	649.71	8.3921	-0.00089	2365.6
Ames27046	Ames27046	7.5632	-3.2833	-84630	0.1739	-31.3575	7.9465	0.002572	-1091.5
Ames27057	Ames27057	18.4071	2.4289	188957	0.1836	2061.37	34.5396	0.001309	6219.9
Ames27065	B73Htrhm	27.1855	-1.4554	143246	0.3871	2196.56	44.5096	0.004805	5748.27
Ames27070	CM7	-8.9608	5.8563	93875	-0.22	12.2575	-7.2414	-0.00362	1630.79
Ames27083	CML154Q	-29.3576	-12.6514	-499186	-0.1417	-4391.87	-66.7598	0.001495	-15056
Ames27096	CML322	-19.2883	-4.1973	-298844	-0.1747	-2601.29	-38.3274	-0.00142	-8317.76
Ames27114	H91	-21.3538	-11.509	-443519	-0.03672	-3679.63	-52.1731	0.002691	-12895
Ames27120	Il677a	14.1987	10.2706	449343	-0.03224	3193.9	37.4121	-0.00239	11418
Ames27121	K64	-15.6737	2.6574	-80737	-0.2476	-1207.38	-21.7947	-0.00348	-2540.47
Ames27122	K148	-30.3904	-8.5386	-448308	-0.2444	-4053.61	-62.3807	-0.00123	-13282
Ames27141	NC290A	-6.6371	-1.4554	-125401	-0.02502	-1055.82	-13.1955	0.00046	-3253.2
Ames27142	Ames27142	14.7925	3.5714	212061	0.109	1996.05	30.1313	0.000206	6375.43
Ames27144	NC296	-18.2556	-6.7107	-309967	-0.1189	-2663.06	-39.9426	-0.00008	-9005.05
Ames27147	NC302	-8.9608	-0.313	-123792	-0.1098	-1068.45	-16.0357	-0.00145	-3222.65
Ames27149	NC306	39.0451	9.4916	715112	0.2289	5924.08	78.7425	0.000004529	18882
Ames27152	Ames27152	33.382	9.2836	673038	0.1889	5329.34	69.0227	-0.0002	17244
Ames27154	Ames27154	14.7925	0.8295	137171	0.1594	1557.33	25.952	0.001359	4449.3
Ames27156	NC320	-16.19	-6.0252	-311470	-0.09275	-2532.61	-35.5399	0.000024	-8583.44
Ames27159	NC326	45.0005	11.797	911651	0.2561	7211.5	92.0517	-0.00017	23132
Ames27160	NC328	11.9524	8.1412	339069	-0.02054	2528.71	31.1024	-0.00215	9025.09
Ames27161	Ames27161	20.4726	-0.5415	128372	0.2602	1824.55	34.0322	0.002726	4829.8
Ames27162	Ames27162	-22.3866	-0.9984	-257861	-0.2642	-2480.9	-38.0224	-0.00309	-7143.03
Ames27163	Ames27163	-19.0301	-3.9688	-282164	-0.1693	-2489.98	-37.0109	-0.00132	-7937.83
Ames27167	NC342	-35.5541	-7.1677	-459826	-0.3492	-4352.6	-68.0085	-0.00296	-13630
Ames27168	NC344	-13.6082	-6.9392	-315740	-0.02702	-2445.58	-32.1569	0.001211	-8549.29
Ames27171	NC350	17.3744	11.34	554468	-0.00436	3811.5	44.5215	-0.00225	13602
Ames27175	NC358	-13.8664	-4.6543	-272772	-0.08726	-2186.26	-30.0654	-0.00022	-7347.42
Ames27177	NC362	-11.5427	4.7138	-22290	-0.2247	-651.44	-12.7122	-0.00356	-587.16
Ames27181	Ames27181	-15.1573	-8.3101	-355555	-0.01747	-2792.52	-36.7388	0.001816	-9758.26
Ames27182	Ames27182	19.6981	4.0284	286234	0.1391	2669.42	38.7562	0.000189	8325.89
Ames27187	R4	-21.612	-7.8531	-383663	-0.128	-3238.54	-46.9667	0.000089	-10935
Ames27188	SA24	-14.8991	-5.3398	-299214	-0.07922	-2403.94	-32.9461	0.000166	-8130.52
Ames27192	Va14	-26.9356	-8.1348	-396036	-0.1924	-3620.29	-56.3023	-0.00044	-11930
Ames27445	Ames27445	-4.248	2.8666	-5834.69	-0.1075	-169.07	-3.8827	-0.00193	84.5519
Ames27447	Ames27447	-4.5716	3.3429	24218	-0.1169	-59.1843	-3.638	-0.0021	582.62
Ames27451	Ames27451	-14.1245	-6.4822	-311362	-0.05191	-2444.39	-32.9094	0.000693	-8456.46
Ames28184	CML69	-18.2556	-4.1973	-294125	-0.1556	-2516.82	-36.4733	-0.00116	-8114.55
Ames28186	P39	24.775	3.2722	310533	0.2277	3019.15	46.4561	0.001532	9117.67
Ames28362	Ames28362	3.6904	0.144	-1213.92	0.03857	256.98	6.2834	0.000106	617.99
Ames28364	IA2132	-5.2921	-2.4643	-166878	0.02433	-1214.12	-11.6964	0.001224	-3923.96
Ames28367	CI7	6.0141	1.058	35376	0.0561	584.78	11.1029	0.000166	1690.06
Ames28411	Ames28411	-21.8702	-11.2805	-445920	-0.05567	-3706.66	-53.0043	0.002204	-12968
Ames28412	Ames28412	-21.8638	-1.4663	-247289	-0.2447	-2423.63	-37.9415	-0.00258	-7065.95
Ames28413	Ames28413	8.3378	5.8563	235451	-0.01841	1774.23	21.6564	-0.00167	6291.77
Ames28418	Ames28418	0.2767	1.682	29392	-0.03488	239.93	2.3431	-0.00095	927.13
Ames28420	Ames28420	39.3204	15.2244	996557	0.1344	7269.13	86.5975	-0.00186	24273
Ames28422	Ames28422	25.12	4.2568	359192	0.2107	3274.31	48.0804	0.001169	10141
Ames28423	Ames28423	5.1697	-3.3251	-94743	0.1389	-275.73	3.4993	0.001999	-1679.11
Ames28424	Ames28424	-5.5075	-3.3251	-170729	0.008126	-1236.29	-15.0344	0.000677	-4413.05
Ames28425	Ames28425	-9.219	-2.8264	-126174	-0.05078	-1207.78	-19.2353	0.000484	-3923.98
Ames28426	Ames28426	-9.7353	-2.5979	-188939	-0.07406	-1490.39	-20.3704	-0.00052	-4920.3
Ames28927	Ames28927	7.0469	5.3993	192521	-0.0296	1488.66	18.6752	-0.00176	5373.98
Ames28928	Ames28928	-11.6214	0.4539	-127321	-0.1426	-1219.3	-18.6779	-0.00175	-3384.59
Ames28933	Ames28933	-21.3538	-6.2537	-297571	-0.1745	-2770.03	-44.6176	-0.0007	-9111.09
Ames28942	Ames28942	-11.0263	-1.6839	-180684	-0.1079	-1487.23	-21.1944	-0.00116	-4732.6
Ames28943	Ames28943	-5.088	2.6574	22122	-0.1168	-121.94	-5.3787	-0.00192	321.32
Ames28944	Ames28944	-18.518	-9.2759	-357493	-0.02599	-3048.95	-44.3786	0.002532	-10608
Ames28947	Ames28947	-8.1862	1.2865	-84740	-0.1229	-786.83	-12.1776	-0.00191	-2056.8
Ames28977	Ames28977	-0.957	-3.7403	-93504	0.05312	-568.16	-7.0211	0.001408	-2531.64
Ames28989	Ames28989	-11.2845	1.058	-122167	-0.1555	-1156.07	-17.655	-0.0022	-3124.11
Ames28991	Ames28991	-13.6082	-6.7107	-288584	-0.03991	-2335.06	-32.5398	0.001166	-8112.29
Ames28994	Ames28994	6.5305	-2.5979	-71608	0.1518	-18.7269	7.3049	0.002269	-857.53
Ames29002	Ames29002	-3.797	-8.5386	-285991	0.1517	-1840.69	-18.2099	0.004045	-7245.13
Ames29003	Ames29003	-8.7107	-4.5874	-212482	-0.01154	-1658.17	-21.9412	0.000728	-5788.77
Ames29004	Ames29004	-4.3134	-3.2833	-165028	0.007329	-1087.59	-12.3885	0.000541	-4004.38
Ames29006	Ames29006	12.727	0.144	77417	0.1505	1159.27	21.7233	0.001333	3133.48
Ames29008	Ames29008	-15.5989	-12.4243	-424676	0.1009	-3376.12	-43.6193	0.00509	-12187
Ames29013	Ames29013	-16.7064	-12.6514	-441651	0.07189	-3480.1	-45.7885	0.00469	-12590
Ames29016	Ames29016	-17.9974	-9.2241	-380772	-0.04011	-3108.68	-43.7073	0.001931	-10883
Ames29017	Ames29017	-14.6409	-8.3101	-338569	-0.01931	-2679.84	-36.6592	0.001769	-9493.18
Ames29019	Ames29019	-16.0817	2.2743	-113242	-0.2385	-1354.41	-21.4587	-0.00322	-2973.87
Ames29027	Ames29027	3.4091	0.4973	45188	0.02194	436.65	5.6361	-0.00002	1232.7
Ames29394	Ames29394	15.3089	5.3993	289663	0.0627	2433.58	32.3914	-0.00081	7971.73
Ames30531	Ames30531	-13.8209	-1.8592	-178587	-0.1308	-1674.84	-25.6617	-0.00108	-5097.39
Ames30533	Ames30533	-23.256	-2.0587	-286049	-0.2518	-2712.65	-41.4966	-0.00257	-8061.15
Ames30537	Ames30537	17.2668	-1.0269	79409	0.2437	1361.28	27.9568	0.002788	3420.09
Ames30856	CML336	14.5343	-1.6839	28432	0.2146	958.17	21.8823	0.002533	2105.18
Ames30857	CML337	11.0019	9.0425	376222	-0.04453	2640.23	30.6775	-0.00225	9616.05
Ames30862	NC44	-26.1751	-10.1644	-430994	-0.1339	-3846.91	-58.8271	0.001002	-13040
Ames31534	CI90C	-0.957	5.6278	170720	-0.08782	774.24	6.0468	-0.00158	3794.39
Ames31536	A214N	9.1124	-9.6811	-240816	0.3792	-1010.62	2.7747	0.007606	-5055.17
CIze127	CIze127	-23.7576	-9.2777	-367459	-0.1065	-3384.09	-53.7231	0.001087	-11532
CIze27	CIze27	4.7232	0.3725	1867.28	0.0473	342.82	8.022	0.000106	856.21
CIze317	CIze317	-4.0552	-4.6543	-207980	0.04863	-1341.58	-14.1166	0.001482	-5057.1
CIze40	CIze40	10.6615	-1.4554	-12772	0.1663	536.62	15.0617	0.001967	901.31
CIze42	CIze42	-3.5388	-3.2833	-150088	0.03498	-1013.19	-11.5297	0.001306	-3779.9
CIze49	CIze49	-7.3804	-6.6105	-263035	0.04999	-1891.57	-22.5163	0.00206	-6943.42
CIze64	CI64	-0.1824	-3.7403	-121523	0.07657	-681.44	-6.2843	0.001769	-2934.24
CIze7	CI7	6.4772	1.3423	59834	0.04635	745.01	12.5237	-0.00006	2254.15
CIze82	CIze82	-0.4194	2.8666	35620	-0.06384	265.24	3.0845	-0.00152	1333.89
CIze83	CIze83	3.6904	-6.7107	-200446	0.2083	-949.84	-2.6936	0.0041	-4308.63
CIze85	CIze85	-13.8664	-4.8828	-268538	-0.07246	-2182.9	-29.9988	0.000232	-7314.72
CIze88	CIze88	7.5632	0.3725	65608	0.07017	801.08	12.9611	0.00037	2219.7
NSL15405	NSL15405	6.2723	12.9395	463858	-0.153	2751.32	28.5899	-0.00401	11255
NSL197104	NSL197104	-3.797	-3.7403	-178214	0.04032	-1163.97	-11.6351	0.001301	-4234.12
NSL22628	NSL22628	-30.6486	-5.1113	-336310	-0.318	-3443.99	-57.0974	-0.00271	-10533
NSL22629	OH7B	5.433	-0.1385	8843.96	0.0794	355	8.5653	0.00088	838.16
NSL250299	NSL250299	-6.1207	-9.6811	-322395	0.1405	-2199.08	-23.4903	0.004263	-8403.43
NSL28966	Oh40B	-15.1573	-2.8264	-222579	-0.142	-1962.06	-29.5982	-0.00122	-6240.65
NSL28967	NSL28967	10.1451	4.9423	200503	0.0242	1709.3	23.4199	-0.00105	5817.96
NSL29282	NSL29282	-16.4482	-1.9124	-231107	-0.1754	-2048.11	-29.8679	-0.0019	-6201.67
NSL29285	NSL29285	-4.6604	3.4155	13701	-0.1109	-110.17	-2.7498	-0.00187	598.97
NSL29319	NSL29319	3.6904	-0.08448	-1413.42	0.04609	238.03	5.507	0.000338	476.03
NSL30046	NSL30046	11.1779	10.8831	418321	-0.06791	2869.34	32.8243	-0.00296	10648
NSL30053	W22	0.2767	0.2012	-36502	-0.00083	-104.99	0.3631	-0.00032	-432.72
NSL30067	NSL30067	-4.3134	4.7138	70807	-0.1311	186.72	-1.0069	-0.00242	1669.25
NSL30068	NSL30068	-11.2845	-1.6839	-203526	-0.08835	-1644.52	-20.2762	-0.00064	-4983.49
NSL30871	NSL30871	7.2064	2.0833	93188	0.04338	967.81	14.8087	-0.00014	3004.09
NSL30877	NSL30877	-12.5754	0.3725	-139241	-0.1631	-1337.44	-20.4916	-0.00213	-3687.89
NSL30884	NSL30884	-3.069	0.3106	-67772	-0.04416	-443.76	-5.2494	-0.00082	-1358.58
NSL30885	NSL30885	5.2396	0.8295	21028	0.05449	455.71	9.5243	0.000258	1297.02
NSL30891	R168	-15.2158	-7.5946	-301082	-0.02173	-2547.47	-36.7679	0.001534	-8890.41
NSL30905	NSL30905	-11.0263	6.5417	22015	-0.2291	-399.62	-8.5747	-0.00371	740.28
NSL30909	NSL30909	19.1817	2.8859	222478	0.1744	2273.73	35.4388	0.001058	6814.46
NSL30910	NSL30910	-7.5937	1.1991	-82476	-0.1155	-752.29	-11.2688	-0.00173	-1929.19
NSL30911	NSL30911	3.9486	-2.5979	-90712	0.1067	-246.87	2.3902	0.001587	-1537.86
NSL32725	NSL32725	-10.5099	-7.3962	-259546	-0.00117	-2031.33	-28.436	0.001667	-7398.68
NSL42806	NSL42806	31.5747	8.3697	624091	0.1932	4967.2	64.4979	0.000076	15910
NSL437877	NSL437877	-14.6409	-4.4258	-276558	-0.09269	-2243.69	-31.1113	-0.00023	-7486.7
NSL437878	NSL437878	-18.7719	-8.9956	-353539	-0.05424	-3021.45	-44.4132	0.002074	-10453
NSL437879	NSL437879	2.3995	-2.1409	-91991	0.07823	-332.72	0.4336	0.001174	-1645.83
NSL437890	NSL437890	-4.0552	-5.5682	-216962	0.06805	-1421.91	-15.1421	0.002043	-5414.25
NSL437893	NSL437893	40.4373	17.1917	1188169	0.09501	8141.54	91.7395	-0.0023	27507
NSL437896	NSL437896	19.1817	2.8859	222819	0.1651	2301.36	35.9427	0.000795	6953.78
NSL437903	NSL437903	-8.7026	1.7434	-84899	-0.1153	-866.95	-11.584	-0.00152	-1909.46
NSL437908	NSL437908	-7.928	0.601	-87404	-0.1168	-831.82	-13.4855	-0.00168	-2323.87
NSL437913	NSL437913	32.6075	9.0551	627171	0.2004	5072.98	67.2415	0.000096	16384
NSL437914	NSL437914	27.7019	11.34	677349	0.09017	5015.36	61.0875	-0.00149	16871
NSL437915	NSL437915	-13.35	1.058	-133731	-0.1796	-1331.91	-20.6346	-0.00243	-3527.9
NSL437920	NSL437920	-13.8664	5.1708	-38609	-0.2535	-831.03	-15.3879	-0.00395	-986.82
NSL437923	NSL437923	-3.2806	4.7138	61041	-0.1277	229.35	0.3611	-0.00254	1720
NSL437925	NSL437925	-14.0578	2.8231	-65397	-0.2165	-1074.79	-19.4104	-0.00279	-2115.43
NSL437928	NSL437928	-8.7026	2.6574	-45540	-0.1577	-624.21	-11.5858	-0.00252	-1232.95
NSL437929	NSL437929	-2.5061	4.7138	111326	-0.1156	496.36	2.434	-0.00229	2568.01
NSL437931	NSL437931	-9.682	0.6068	-114813	-0.123	-1039.99	-15.3436	-0.00163	-2877.44
NSL437933	NSL437933	-22.9079	-2.9471	-295969	-0.2334	-2748.25	-41.584	-0.00224	-8330.83
NSL437936	NSL437936	-21.1677	-5.3164	-323625	-0.1689	-2843.44	-42.4523	-0.00103	-9227.61
NSL437939	NSL437939	-13.8664	-0.08448	-164887	-0.1711	-1532.23	-23.229	-0.00218	-4383.82
NSL437946	NSL437946	7.8214	4.9423	177997	0.001453	1446.22	19.2559	-0.00121	5090.72
NSL437956	NSL437956	-5.8625	-2.3694	-161936	-0.02875	-1137.32	-13.8761	-0.00008	-3945.45
NSL437959	NSL437959	-1.4733	2.2004	1945.03	-0.06338	31.5981	0.1846	-0.00148	464.36
NSL437962	NSL437962	27.7019	8.5982	585924	0.148	4547.83	58.5509	-0.00038	14910
NSL437966	NSL437966	4.7232	2.8859	121552	-0.00804	959.35	12.0038	-0.00099	3316.41
NSL437971	NSL437971	-13.35	4.0284	-9404.79	-0.2429	-733.15	-16.4573	-0.00356	-825.85
NSL437973	NSL437973	-18.5137	-1.9124	-240572	-0.2029	-2224.15	-33.7727	-0.00216	-6686.72
NSL437976	NSL437976	-19.0301	-9.2241	-389768	-0.06689	-3184.27	-44.4525	0.001249	-11020
NSL437979	NSL437979	-11.5427	-1.2269	-181881	-0.1183	-1541.11	-22.0687	-0.00125	-4779.79
NSL437980	NSL437980	-15.1573	-1.9124	-219385	-0.1567	-1915.68	-28.2918	-0.00167	-5940.97
NSL437981	NSL437981	-11.0263	2.2004	-74501	-0.1755	-903.66	-15.3909	-0.00261	-2018.21
NSL437982	NSL437982	-15.9319	0.601	-162053	-0.2104	-1632.48	-25.9167	-0.00273	-4481.66
NSL437983	NSL437983	-12.059	0.3725	-135755	-0.1559	-1285.54	-19.7979	-0.00207	-3607.46
NSL437987	NSL437987	-28.5831	-0.7699	-285861	-0.3495	-2966.98	-47.0738	-0.00408	-8275.9
NSL437988	NSL437988	16.0834	11.5685	526861	-0.03691	3659.74	42.1841	-0.00283	13156
NSL437992	NSL437992	20.8117	3.1628	260484	0.1689	2595.3	39.7176	0.000695	7906.57
NSL437995	NSL437995	17.1162	6.0848	372002	0.07023	2886.71	36.3867	-0.00072	9529.47
NSL437996	NSL437996	17.3744	6.0848	331425	0.08325	2770.66	37.2596	-0.00065	9095.01
NSL437998	NSL437998	-9.7353	-6.4822	-235906	0.0833	-2012.39	-25.2377	0.004739	-6836
NSL438030	NSL438030	1.6249	1.7434	26000	-0.01215	299.8	4.8841	-0.00071	1136.38
NSL438031	NSL438031	2.1413	-4.8828	-167733	0.1598	-866.36	-3.5943	0.003367	-3661.91
NSL438032	NSL438032	1.1085	-1.2269	-61089	0.03636	-201.08	-0.04263	0.000372	-1063.09
NSL438037	NSL438037	-3.6163	-0.1385	-58339	-0.0466	-453.77	-6.7317	-0.00068	-1428.5
NSL438038	NSL438038	-12.059	-4.4258	-244389	-0.07102	-1924.57	-26.4003	-0.00012	-6538.88
NSL438039	NSL438039	-5.3462	-0.7699	-108728	-0.04876	-801.43	-9.7007	-0.0006	-2481.1
NSL438040	NSL438040	-5.3462	-5.1113	-228819	0.06168	-1544.86	-16.3336	0.002087	-5685.79
NSL438042	NSL438042	-6.3789	0.601	-85069	-0.08917	-722.09	-10.5966	-0.00135	-2052.61
NSL438043	NSL438043	-6.6371	2.4289	-33785	-0.1247	-471.65	-8.312	-0.00202	-790.12
NSL65863	NSL65863	-3.797	-2.8264	-156760	0.011	-1026.02	-11.5537	0.000588	-3779.5
NSL65866	NSL65866	-18.0352	-10.3512	-388020	-0.01292	-3191.53	-45.3999	0.002499	-11325
NSL65868	NSL65868	-17.481	5.6278	-49831	-0.3075	-1104.56	-20.0022	-0.00459	-1430.12
NSL65869	NSL65869	0.5922	0.601	-11659	0.03011	-103.19	1.9028	0.000679	69.6093
NSL65872	NSL65872	6.3283	2.9761	110896	0.01185	1007.12	14.1132	-0.00074	3374.62
NSL65873	L317	3.174	1.7434	30173	0.000844	418.21	7.145	-0.00068	1400.99
NSL65874	Os420	11.576	0.04117	55748	0.1307	966.87	19.2676	0.001004	2531.88
NSL67796	NSL67796	-19.8047	-1.6839	-243314	-0.2225	-2300.92	-35.3897	-0.00243	-6834.25
NSL67798	NSL67798	-6.6371	-12.423	-394181	0.2347	-2733.52	-27.8978	0.006978	-10442
NSL67799	NSL67799	-17.7392	-11.7375	-437839	0.07151	-3548.19	-45.7035	0.005326	-12459
NSL81597	NSL81597	-8.9608	-5.1113	-253561	0.005111	-1862.79	-22.6668	0.0013	-6570.49
NSL81598	NSL81598	-4.5716	-1.2269	-111217	-0.03636	-785.25	-10.0728	-0.00041	-2676.58
NSL81600	NSL81600	-24.7103	-3.0549	-306048	-0.2575	-2912.71	-44.8887	-0.00247	-8781.37
NSL8583	NSL8583	-4.0552	1.7434	-32689	-0.08341	-282.19	-4.2375	-0.0016	-500.24
NSL8585	P39	3.1959	2.0876	50549	-0.01146	525.6	7.5694	-0.00087	1795.17
PI186183	PI186183	3.3447	-0.1385	-17158	0.04254	144.04	4.7971	0.000255	172.09
PI186215	PI186215	-4.0552	-6.2537	-225803	0.08545	-1461.18	-15.5521	0.002413	-5702.97
PI186219	PI186219	-3.5388	-3.2833	-162853	0.02053	-1036.48	-10.6538	0.000723	-3791.58
PI198895	PI198895	-22.1284	-3.2833	-291320	-0.2142	-2714.96	-41.0986	-0.0018	-8285.86
PI198906	PI198906	-2.8558	1.682	-18379	-0.07169	-157.21	-2.3425	-0.0014	-108.08
PI200184	PI200184	27.5594	9.4916	591210	0.1148	4651.46	59.0548	-0.00098	15265
PI200187	PI200187	-5.6043	10.6546	263791	-0.2416	1054.08	5.9545	-0.00441	6040.58
PI200194	PI200194	8.0796	4.7138	181264	0.001609	1499.71	19.8469	-0.00128	5204.95
PI221737	PI221737	1.1085	-2.8264	-118720	0.07624	-546.84	-2.5642	0.001299	-2415.69
PI221747	PI221747	18.162	9.4916	500760	0.01535	3617.75	42.7851	-0.00182	12445
PI221788	PI221788	-16.9911	-6.5011	-323543	-0.08344	-2676.52	-38.1088	0.000376	-9118.79
PI233312	PI233312	-7.1535	-0.08448	-73636	-0.09493	-720.12	-12.0963	-0.00129	-2095.56
PI233313	PI233313	-2.0249	0.01445	-53910	-0.03432	-312.18	-3.2895	-0.00074	-972.96
PI233314	PI233314	-1.7315	2.8859	77110	-0.09183	369.27	2.216	-0.0019	1885.81
PI233319	PI233319	20.9464	4.4569	371996	0.1321	3111.45	41.3154	0.00013	9748.46
PI233320	PI233320	18.9513	2.9248	238812	0.1452	2360.97	35.6839	0.000578	7131.28
PI233321	PI233321	0.7595	0.01445	-32926	0.002797	-69.837	0.5821	-0.00028	-385.82
PI233322	PI233322	-8.2756	-5.4907	-228249	0.02772	-1741.05	-22.2972	0.001508	-6277.46
PI257507	F7	16.287	-3.3527	39806	0.2625	1057.66	23.684	0.003432	2156.64
PI267169	PI267169	4.7232	4.7138	136432	-0.02365	1039.48	14.0499	-0.00131	3994.74
PI303932	PI303932	-20.0629	0.144	-229397	-0.2381	-2226.71	-32.0039	-0.00277	-5974.85
PI303939	PI303939	8.2174	-3.1001	-65688	0.1773	89.977	9.4851	0.002501	-666.33
PI303943	PI303943	-19.8047	-6.4822	-347751	-0.1339	-2932.45	-42.4271	-0.00035	-9787.05
PI340817	PI340817	13.4382	4.0078	216451	0.07674	1971.75	28.0626	-0.00027	6308.8
PI340818	PI340818	21.2472	6.9987	449196	0.09698	3518.04	44.527	-0.00068	11488
PI340819	PI340819	2.3995	5.8563	192857	-0.08182	1206.05	12.3548	-0.00222	4841.74
PI340822	PI340822	75.7249	16.5953	1657989	0.4489	12478	152.33	0.000611	39622
PI340823	PI340823	9.6097	0.1577	55121	0.1144	856.82	15.995	0.001001	2237.72
PI340824	PI340824	-2.2479	5.8563	109758	-0.1264	522.22	4.3457	-0.00261	2980.85
PI340825	PI340825	8.0796	9.0551	333699	-0.07546	2277.08	25.913	-0.0028	8593.8
PI340826	PI340826	-31.0478	-9.5721	-436079	-0.2292	-4082.92	-65.3956	-0.00049	-13466
PI340830	PI340830	-15.798	0.1577	-164961	-0.2001	-1653.88	-25.704	-0.0024	-4515.05
PI340841	PI340841	-16.19	-7.1677	-335298	-0.05876	-2705.1	-37.5025	0.000963	-9346.9
PI340843	PI340843	-13.9934	-7.2028	-319688	-0.02483	-2558.47	-34.8072	0.001398	-8939.46
PI340845	PI340845	-7.7285	-5.4259	-239713	0.01841	-1746.27	-21.4875	0.001337	-6305.68
PI340876	PI340876	-33.2305	-18.3637	-589350	-0.0315	-5290.42	-81.4549	0.006587	-18547
PI340878	PI340878	-27.9154	-10.1644	-445458	-0.1575	-4002.76	-61.7624	0.000618	-13533
PI343952	PI343952	25.1509	12.868	829635	0.008161	5535.29	60.5399	-0.00201	19085
PI358522	PI358522	-8.0765	-0.3911	-115239	-0.09241	-972.04	-13.987	-0.00118	-2904.55
PI358529	PI358529	-20.0629	-0.9984	-221000	-0.2338	-2218.62	-35.0909	-0.0025	-6364.83
PI369439	PI369439	40.6113	21.1651	1451520	0.04413	9176.55	96.7364	-0.00332	31684
PI369446	PI369446	-9.1207	-6.3143	-273892	0.03123	-2037.66	-23.9448	0.0019	-7169.42
PI391660	PI391660	-12.5754	-2.8264	-209743	-0.113	-1759.38	-25.0627	-0.00097	-5632.85
PI391666	PI391666	14.2761	-3.7403	-54589	0.2844	456.3	19.3005	0.004159	226.54
PI391678	PI391678	10.7182	4.3474	197165	0.03229	1726.14	23.8496	-0.00087	5739.07
PI405714	PI405714	-22.3866	-9.2241	-362768	-0.1248	-3219.2	-50.2383	0.000966	-10944
PI406124	PI406124	-12.3172	0.601	-99611	-0.1726	-1162.98	-20.1434	-0.00221	-3059.01
PI415085	PI415085	-7.0968	0.1577	-84579	-0.09256	-744.9	-11.0908	-0.00129	-2092.78
PI415087	PI415087	9.3706	-0.9984	12948	0.1435	620.7	14.2947	0.001662	1287.17
PI415088	PI415088	11.4361	-0.08448	50301	0.1414	942.19	18.5485	0.001297	2373.63
PI415089	PI415089	16.0834	3.1144	189363	0.134	1962.11	31.3776	0.00051	6090.36
PI415090	PI415090	8.0686	0.6068	32115	0.1027	643.21	14.8213	0.00095	1885.69
PI433487	PI433487	24.9239	4.8963	429006	0.1755	3630.95	49.0406	0.000562	11303
PI459082	PI459082	-4.0552	-6.0252	-253509	0.1154	-1659.13	-13.9588	0.003256	-6016.19
PI510674	PI510674	-5.088	-2.3694	-145383	-0.02062	-997.2	-12.1629	-0.00002	-3530.12
PI511309	PI511309	15.5671	12.254	632033	-0.05879	4049.71	43.1238	-0.00307	14634
PI511310	PI511310	34.1566	10.1976	657379	0.1884	5370.79	71.7827	-0.00042	17550
PI517974	Pa880	-1.9897	-13.3369	-378975	0.3522	-2477.35	-21.1991	0.009581	-9878.11
PI520771	PI520771	-19.2883	-11.2805	-424036	0.01704	-3496.68	-48.0508	0.004118	-12269
PI520774	NC264	-23.1611	-10.1381	-436932	-0.09444	-3691.27	-53.3506	0.001402	-12686
PI531083	PI531083	-2.5061	-7.3962	-264045	0.158	-1671.16	-14.9054	0.004109	-6513.42
PI531084	NC258	-12.5754	-5.5682	-274330	-0.04849	-2170.27	-29.7334	0.000644	-7513.56
PI531085	NC262	-20.5792	1.2865	-188923	-0.2776	-2026.2	-32.0221	-0.00356	-5232.15
PI535901	PI535901	30.542	10.6546	666941	0.1434	5151.33	65.7903	-0.00082	17076
PI535906	PI535906	8.596	2.6574	107584	0.05336	1120.79	17.482	-0.00025	3561.46
PI535913	PI535913	-18.2556	0.3725	-198496	-0.235	-1959.89	-30.1525	-0.00294	-5408.12
PI535919	PI535919	-24.9684	0.3725	-251392	-0.316	-2572.48	-39.9808	-0.00388	-6985.85
PI538010	PI538010	9.8869	7.2272	297272	-0.02001	2162.22	26.2367	-0.00186	7779.11
PI538237	PI538237	-11.0263	-7.3962	-318071	0.02478	-2356.37	-29.161	0.002085	-8466.1
PI538244	PI538244	19.1817	1.058	140031	0.2209	1856.13	34.2939	0.00195	5292.85
PI539920	PI539920	11.1779	7.6842	316906	-0.02381	2353.85	28.7221	-0.0021	8415.79
PI539924	PI539924	56.3608	9.2836	911707	0.425	7902.43	109.38	0.001834	24542
PI539926	PI539926	25.3782	3.3429	311667	0.2351	3096.1	47.6692	0.001521	9311.78
PI543840	PI543840	42.1604	-2.3694	208642	0.6215	3324.83	70.8224	0.007872	8824.23
PI543843	PI543843	31.5368	10.8195	714358	0.1273	5476.33	67.8675	-0.00105	18018
PI543849	PI543849	0.334	-2.1409	-106794	0.06008	-516.25	-2.3962	0.001052	-2114.25
PI544065	PI544065	-14.8991	-2.3694	-225913	-0.1479	-1944.5	-28.4797	-0.0015	-6112.56
PI547086	PI547086	1.8831	8.1412	227708	-0.1241	1398.66	14.4007	-0.0031	5915.44
PI547089	PI547089	-14.6409	1.515	-137289	-0.209	-1423.49	-22.4168	-0.00288	-3648.8
PI548800	PI548800	13.7598	4.7138	229348	0.1077	1927.57	30.3568	0.000491	6751.86
PI550440	B64	-19.8047	-1.4554	-240428	-0.2021	-2322.82	-34.241	-0.00185	-6659.09
PI550461	B14A	0.8504	-3.7403	-96225	0.08833	-517.04	-4.2929	0.001989	-2379.63
PI550462	PI550462	6.5305	-4.8828	-119575	0.1924	-308.44	4.5156	0.003227	-2144.52
PI550465	B68	-13.35	-6.2537	-267516	-0.06142	-2163.17	-31.2283	0.000503	-7557.44
PI550472	B57	-11.5427	-5.3398	-268688	-0.03128	-2078.11	-27.4249	0.00085	-7213.96
PI550489	PI550489	18.9235	5.1708	296785	0.1163	2671.79	37.9175	-0.00016	8517.51
PI550490	ND246	16.3416	9.9691	457955	-0.00196	3352.85	40.654	-0.00222	11809
PI550492	PI550492	-5.8534	3.8645	35969	-0.1442	-40.5662	-4.461	-0.00245	786.04
PI550496	PI550496	-4.3124	-1.0269	-104724	-0.03284	-748.59	-9.4307	-0.00033	-2504.61
PI550514	PI550514	-23.1611	-5.1113	-350410	-0.2016	-3097.04	-46.0493	-0.00145	-9932.78
PI550517	PI550517	4.8013	2.8666	78489	0.000182	753.88	11.0798	-0.0008	2603.95
PI550520	PI550520	-32.1977	0.144	-289495	-0.4023	-3212.49	-51.493	-0.00462	-8513.43
PI550522	T232	-36.0705	-2.5979	-397561	-0.4185	-3973.29	-60.815	-0.00459	-11312
PI550540	PI550540	14.5343	-4.6543	7015.82	0.3213	637.87	18.6735	0.005703	803.39
PI550552	PI550552	27.2113	4.1607	352892	0.22	3418.13	51.2779	0.001012	10396
PI550553	PI550553	28.9928	0.144	226949	0.3578	2784.08	50.0216	0.003803	7781.23
PI550571	PI550571	10.3702	0.2012	78604	0.1293	957.46	17.1719	0.001405	2639.51
PI550573	PI550573	27.7019	3.3429	346987	0.2685	3335.09	51.1898	0.002139	10064
PI550900	PI550900	-2.5721	-9.6156	-280613	0.2182	-1846.11	-17.2803	0.005624	-7338.39
PI550905	PI550905	31.0234	2.3486	338746	0.2874	3535.52	56.7732	0.001952	10410
PI550908	PI550908	-13.0918	-8.0816	-339689	0.007728	-2603.66	-33.6856	0.002098	-9262.89
PI550918	PI550918	14.2453	3.4074	203576	0.08477	1950.47	28.7321	-0.00014	6100.73
PI553054	PI553054	4.2068	0.601	10873	0.03416	373.22	7.7174	-0.00013	1003.36
PI555651	PI555651	19.9563	5.8563	396910	0.1029	3193.39	40.9858	-0.00042	10269
PI555660	PI555660	-27.2921	-2.1409	-326821	-0.3072	-3138.48	-47.3382	-0.00332	-9113.73
PI558527	PI558527	-11.8009	-3.7403	-239138	-0.0787	-1885.69	-25.5888	-0.00033	-6308.63
PI558531	PI558531	-5.6043	2.2004	-45339	-0.1036	-453.1	-6.6038	-0.00178	-835.35
PI558532	Mo17	-12.5754	-0.08448	-159459	-0.1554	-1435.92	-21.2456	-0.00202	-4131.2
PI559381	PI559381	15.0507	5.8563	311940	0.0703	2458.45	32.7404	-0.00051	8265.07
PI559919	PI559919	-9.682	-2.651	-154505	-0.07537	-1314.77	-20.0822	-0.00046	-4394.52
PI559935	PI559935	-2.5061	-1.4554	-112134	0.004234	-682.23	-6.1919	0.000184	-2379.22
PI560081	PI560081	-17.481	-4.8828	-297938	-0.1245	-2511.89	-35.8588	-0.00051	-8232.81
PI561516	PI561516	-4.5716	3.1144	-1098.77	-0.1106	-148.39	-3.5419	-0.00208	227.07
PI561527	PI561527	-2.2479	-5.7967	-210833	0.1286	-1361.52	-11.8763	0.003538	-5156.43
PI564852	PI564852	-15.6737	-5.3398	-293192	-0.09749	-2409.26	-34.1341	-0.00012	-8101.18
PI567794	PI567794	4.9814	3.1144	166293	-0.02503	1197.56	12.768	-0.00129	4109.62
PI583350	Mo45	-4.3134	3.3429	85149	-0.121	186.52	-3.3316	-0.00203	1397.6
PI583351	Mo46	-26.7758	-13.7939	-500772	-0.05651	-4332.87	-64.521	0.00363	-15133
PI587124	CM105	2.6577	-6.2537	-164290	0.1883	-834.78	-4.4161	0.004131	-3875.13
PI587127	H105W	-0.8319	0.1577	-38447	-0.01485	-175.31	-1.2128	-0.00044	-581.56
PI587129	H99	15.5671	1.7434	176910	0.1664	1761.79	27.9742	0.001524	5219.7
PI587133	P39	6.0141	4.2568	138136	-0.00954	1149.6	15.7995	-0.00124	4155.18
PI587134	IA2132	-8.913	-4.3922	-233711	-0.01175	-1725.9	-21.3115	0.000843	-6013.5
PI587138	A554	18.6653	4.7138	323335	0.1199	2774.02	37.7762	-0.00001	8755.52
PI587140	A632	-6.6371	-11.052	-362929	0.2019	-2541.49	-26.4177	0.006286	-9613.95
PI587142	A679	26.9273	13.168	739337	0.04833	5300.33	62.4224	-0.00226	18144
PI587144	Mo24W	6.7887	-5.7967	-141015	0.2177	-453.69	3.5225	0.003884	-2711.97
PI587147	Pa91	6.0141	-0.313	15513	0.07317	463.21	9.3665	0.000564	1048.68
PI587155	PI587155	6.0141	9.0551	314929	-0.1039	2044.8	22.0389	-0.0031	7957.62
PI591022	PI591022	-10.5099	-11.509	-370195	0.1339	-2738.25	-33.7188	0.00526	-10284
PI594049	PI594049	-15.2508	-8.5742	-353848	0.001531	-2822.87	-37.749	0.002242	-9932.11
PI594058	PI594058	-4.0552	-1.9124	-130815	-0.01069	-850.96	-9.4505	0.000023	-3004.65
PI594061	PI594061	-1.8116	4.0513	76942	-0.09611	374.15	2.0839	-0.00191	1953.6
PI594062	PI594062	10.9197	-0.313	31136	0.1523	801.08	17.7523	0.001627	1966.21
PI594065	PI594065	8.596	4.7138	225283	0.02181	1628.18	20.7081	-0.00067	5780.47
PI594074	PI594074	15.0507	-0.08448	80195	0.1908	1278.08	24.9284	0.001941	3376.46
PI594075	PI594075	-15.1573	-3.7403	-256710	-0.1231	-2146.79	-30.5217	-0.00086	-6969.92
PI594081	PI594081	-22.6447	-0.313	-238088	-0.2837	-2412.03	-38.022	-0.0034	-6753.53
PI595569	PI595569	2.3995	-3.0549	-91092	0.09573	-368.83	-1.2131	0.00174	-1970.05
PI596357	PI596357	11.9524	4.4853	228444	0.04339	1939.21	25.8335	-0.00083	6364.69
PI596500	PI596500	12.7421	-2.5077	-8195.56	0.2122	636.37	17.8165	0.00268	1035.57
PI600755	PI600755	-21.3538	-9.9096	-419710	-0.07729	-3481.88	-49.6045	0.001409	-12056
PI601159	PI601159	-5.6043	-2.5979	-169225	-0.01125	-1153.11	-13.6222	0.000235	-4107.14
PI601208	PI601208	6.7887	2.8859	99166	0.02646	1005.14	15.0298	-0.00064	3266.69
PI601468	PI601468	-15.9469	1.4953	-149355	-0.2168	-1547.35	-24.0914	-0.00281	-3952.6
PI601470	PI601470	37.6529	4.1607	541616	0.3607	4752.46	69.712	0.00311	14438
PI601491	PI601491	6.5305	1.515	147726	0.04929	1050.53	12.0818	0.00036	3287.71
PI601493	PI601493	20.989	7.6842	556761	0.07429	3941.95	45.7252	-0.00098	13040
PI601498	PI601498	5.4977	-5.3398	-144660	0.196	-527.31	1.798	0.003549	-2862.71
PI601658	PI601658	-1.7315	-3.2833	-146843	0.04372	-860.04	-8.2715	0.001011	-3396.48
PI601684	PI601684	4.5881	-1.1702	-45206	0.08299	58.3216	5.8988	0.000891	-307.66
PI601685	PI601685	-8.7026	1.9719	-67598	-0.1435	-725.84	-11.8636	-0.00226	-1635.4
PI601686	PI601686	-6.6371	-0.08448	-104220	-0.08003	-818.99	-11.3007	-0.00118	-2472.37
PI601777	PI601777	4.465	-2.5979	-86877	0.1097	-201.87	3.5142	0.001586	-1362.45
PI601779	PI601779	2.1413	-9.9096	-285649	0.3012	-1641.36	-9.4555	0.007094	-6841
PI601782	PI601782	5.4977	2.6574	84540	0.02488	813.51	12.5912	-0.0004	2772.15
PI601790	PI601790	50.6806	-5.5682	189960	0.989	3293.65	84.2426	0.01779	8511.31
PI603939	PI603939	-13.6082	1.9719	-95899	-0.2033	-1164.95	-19.781	-0.00283	-2735.99
PI604606	PI604606	6.7887	4.4853	182804	-0.01383	1404.39	17.1997	-0.00138	4909.23
PI606329	DE1	13.0902	-4.2847	-73746	0.2847	243.98	16.9489	0.004271	-393.59
PI607522	PI607522	39.3931	7.4185	629423	0.2802	5512.97	76.8062	0.000905	17157
PI610493	PI610493	-7.4117	-4.8828	-208960	0.004005	-1529.66	-19.9926	0.001094	-5596.04
PI619430	PI619430	31.8329	1.2865	274158	0.3581	3255.95	56.9441	0.003242	9358.27
PI631444	PI631444	-1.2151	9.0551	210890	-0.1727	1131.45	10.2866	-0.0037	5474.1
PI633840	PI633840	15.8746	3.4155	227463	0.1108	2157.92	31.6051	0.000132	6717.37
PI633924	PI633924	25.6848	-4.8047	-9400.73	0.4668	1128.17	37.8892	0.006281	2101.88
PI634207	PI634207	-11.5427	0.601	-126933	-0.1606	-1199.69	-18.4145	-0.00227	-3263.6
PI638550	PI638550	-4.5716	-6.9392	-239928	0.1364	-1679.26	-17.2847	0.004455	-6270.27
PI639931	PI639931	-5.088	-2.8264	-153108	-0.01546	-1058.78	-12.7816	0.000153	-3748.46
PI639936	PI639936	-12.3172	-4.4258	-242044	-0.06915	-1935.42	-27.2303	0.000029	-6620.18
PI639937	PI639937	1.3667	-7.3962	-219722	0.1944	-1193.57	-7.7992	0.004242	-5167.66
PI639938	PI639938	27.9601	-3.9688	96719	0.4851	1882.18	43.2184	0.007381	4417.64
PI641070	PI641070	16.0834	3.7999	312766	0.08361	2553.18	32.7639	-0.0004	8083.25
PI641071	PI641071	16.0834	-2.3694	15649	0.2615	961.53	24.1755	0.003368	1976.54
PI641226	PI641226	-4.8298	-3.0549	-165455	0.006554	-1123.31	-12.739	0.000643	-4024.33
PI641243	PI641243	-11.0263	-3.2833	-197966	-0.08802	-1622.42	-23.5272	-0.00059	-5426.91
PI641249	PI641249	-4.0552	-0.313	-77813	-0.05364	-572.7	-7.9736	-0.00085	-1827.09
PI641253	PI641253	26.0324	2.5705	295221	0.251	3028.3	47.8708	0.0018	8958.32
PI641256	PI641256	10.6615	2.4289	179361	0.06585	1526.15	21.2004	-0.00004	4876.39
PI644099	PI644099	-15.798	-0.4346	-179642	-0.1731	-1756.46	-26.2323	-0.00178	-4903.52
PI648424	PI648424	-9.219	-5.5682	-171843	0.03112	-1549.2	-23.5307	0.003384	-5403.03
PI648426	PI648426	53.7789	8.8266	890375	0.4145	7599.5	104.12	0.001995	23519
PI648427	PI648427	25.4711	10.0839	599840	0.08304	4551.26	56.3559	-0.00133	15210
PI648428	PI648428	29.7674	10.1976	648891	0.1365	5049.5	63.932	-0.00092	16593
PI648429	PI648429	34.1566	13.168	861881	0.1205	6253.15	74.8156	-0.00154	20923
