# Supplementary material for: Genomic prediction of maize microphenotypes provides insights for optimizing selection and mining diversity
Source: Plant Biotechnol J. 2020 Jun 8;18(12):2456–65. doi: 10.1111/pbi.13420 (PMC7680549; doi:10.1111/pbi.13420)
Supplement: Supplementary file 5 — Data S4 Summarized SAM trait values for the 488‐accession validation set. [file PBI-18-2456-s001.csv]

Accession	Genotype_ID	PGE_Height_435k	PGE_Radius_435k	PGE_Volume_435k	PGE_HtRa_43k	PGE_Area_43k	PGE_Arc_length_43k	PGE_Para_coeff_43k	PGE_Surface_area_43k	Type	Upper bond for reliability (U)
Ames10249	Ames10249	-2.635719941	-0.63497409	-54568.37737	-0.007411786	-311.4373347	-4.360035112	-1.23E-05	-963.4662161	Random & Unreliable	0.746551703
Ames10252	Ames10252	-5.407075368	-2.585436867	-162483.3952	-0.000734561	-1090.015236	-11.58742708	6.69E-05	-3799.361931	Small & Unreliable	0.747639023
Ames10254	Ames10254	-2.587925786	-0.542038788	-52554.05913	-0.006165649	-466.4968388	-5.188839835	1.13E-05	-1533.277185	Random & Unreliable	0.737123175
Ames10264	Ames10264	-5.660106758	-2.028270401	-128160.8755	-0.010877257	-721.4391802	-9.537378093	3.59E-05	-2390.826199	Small & Unreliable	0.787879546
Ames12815	Ames12815	30.07421035	7.789826353	634176.1958	0.112546907	5142.410735	66.21889668	1.34E-05	16778.50447	Large & Reliable	0.927446994
Ames12821	Ames12821	3.697200119	0.587837465	51642.40207	0.024416846	664.2401392	10.34704298	1.80E-05	2073.179379	Random & Unreliable	0.795641536
Ames12823	Ames12823	-0.707809454	-1.035848369	-55376.74447	0.009059068	-214.6809551	-1.651957753	2.98E-05	-842.6876097	Random & Unreliable	0.798958444
Ames14114	Ames14114	-10.90946305	-0.286062196	-145311.3289	-0.07735488	-1291.794441	-18.24281077	-0.000202847	-3676.395116	Random & Reliable	0.844773578
Ames18999	Ab28A	10.30090649	1.050723018	112377.9849	0.052357769	1466.197054	23.13639246	7.69E-05	4554.535597	Random & Reliable	0.95034824
Ames19013	Ames19013	-7.276037214	-1.408421253	-130307.8923	-0.050716752	-1378.214476	-20.25468538	-8.78E-05	-4482.587038	Random & Reliable	0.850490425
Ames19014	Ames19014	-4.31132336	-0.714457207	-84046.35255	-0.019588704	-666.6776218	-8.338352851	-5.11E-05	-2178.950359	Random & Unreliable	0.804948676
Ames19287	Ames19287	-10.57477803	-0.919859132	-175831.2512	-0.08173044	-1381.747549	-19.5419081	-0.000246535	-4063.877153	Random & Reliable	0.913945405
Ames19288	Oh43	-3.468966417	-1.063793524	-97129.40759	-0.018438336	-556.885508	-7.690230032	-8.29E-05	-2065.8926	Random & Reliable	0.976408226
Ames19308	A634	-10.65502902	-5.159631997	-281150.6396	0.004507327	-2294.892191	-28.84953778	0.000226177	-8047.543919	Small & Reliable	0.964675091
Ames19309	A635	-5.380972627	-3.395853055	-176805.1273	0.016920192	-1288.295243	-15.92411809	0.000194846	-4684.117604	Random & Reliable	0.959168447
Ames19311	A641	-5.080159636	-2.513945697	-148508.1494	0.009321976	-818.6209239	-8.891619345	0.000114733	-2977.177352	Random & Reliable	0.852638274
Ames19313	C123	-15.22394341	-2.671798488	-243868.4019	-0.093297496	-2126.545294	-31.10317951	-0.000215674	-6747.806675	Small & Reliable	0.945224698
Ames19326	R168	-21.01198616	-4.163753158	-303250.7758	-0.104752797	-2831.578732	-44.32201007	-0.000165886	-9031.024018	Small & Reliable	0.956338407
Ames20136	Ames20136	-1.522437977	-0.565348505	-42734.96015	-0.005894692	-373.721994	-4.721406482	-1.81E-05	-1280.005825	Random & Unreliable	0.806063741
Ames22012	Ames22012	14.53996319	8.53067994	576493.7741	-0.006782724	3837.632681	40.54935217	-0.000244875	13604.03152	Large & Unreliable	0.748428937
Ames22013	Ames22013	9.820787455	4.828995277	345184.8477	0.012214408	2386.653377	27.05298141	-0.000101557	8228.674012	Random & Unreliable	0.80424462
Ames22015	Ames22015	15.9258594	9.307187978	641348.7784	-0.005607177	4100.884949	42.20982727	-0.000258128	14476.01236	Large & Unreliable	0.799786167
Ames22016	Ames22016	12.8734979	8.427512215	564116.3249	-0.005476214	3831.904466	39.63406661	-0.000226306	13659.86684	Large & Unreliable	0.767785467
Ames22017	Ames22017	15.26337454	9.143695255	606951.2179	-0.005041183	4244.378486	45.42356931	-0.000256855	15063.93883	Large & Unreliable	0.7850366
Ames22019	Ames22019	13.33731313	8.847694672	595868.3792	-0.015954457	3855.823664	38.72558705	-0.000262815	13782.13448	Large & Unreliable	0.757461137
Ames22020	Ames22020	15.20971475	10.3064338	660497.7476	-0.021126957	4212.968149	42.84826363	-0.000305689	15149.27346	Large & Reliable	0.85076475
Ames22021	Ames22021	15.34236999	10.40064867	667174.7722	-0.019704764	4303.237876	44.08602807	-0.000307468	15427.66207	Large & Reliable	0.844291169
Ames22024	Ames22024	2.976431474	4.98961949	240689.0036	-0.031695497	1758.196391	16.44047319	-0.000229602	6620.862234	Random & Reliable	0.81268573
Ames22027	Ames22027	-4.694296401	1.233826759	9342.703929	-0.036405303	-506.2977022	-10.93595807	-0.000166907	-1142.141662	Random & Reliable	0.841694898
Ames22029	Ames22029	14.3607415	9.867002491	632799.2854	-0.02329243	3957.316277	40.17134249	-0.000291496	14342.13462	Large & Reliable	0.821100148
Ames22031	Ames22031	-2.290491131	1.600650504	45002.59712	-0.018455341	24.78864988	-1.531847417	-9.81E-05	385.3812139	Random & Unreliable	0.774204127
Ames22032	Ames22032	15.59354774	10.56044296	678721.3427	-0.020478749	4452.535133	45.78231324	-0.000310687	15972.30404	Large & Reliable	0.860704525
Ames22034	Ames22034	13.56869929	8.646105374	587177.2654	-0.00706791	3997.991885	41.35012318	-0.000246592	14158.17761	Large & Unreliable	0.775677374
Ames22036	Ames22036	16.71564105	10.5081737	690825.0062	-0.015193964	4543.368127	47.02750676	-0.000295403	16228.50942	Large & Reliable	0.8226371
Ames22037	Ames22037	16.19486543	8.901908825	613877.0479	0.010224817	4405.128506	48.66335798	-0.000222053	15428.13232	Large & Unreliable	0.787982636
Ames22038	Ames22038	16.39909231	9.19758829	636824.9842	-0.001407382	4485.204671	47.74883802	-0.000252125	15848.15747	Large & Unreliable	0.772592022
Ames22039	Ames22039	16.30420406	9.137389168	631659.2524	0.00026775	4508.982998	48.16468684	-0.000251427	15919.1721	Large & Unreliable	0.777936308
Ames22040	Ames22040	16.07003062	9.189801347	628765.3722	-0.006741003	4449.878795	46.67426767	-0.000265788	15812.60974	Large & Unreliable	0.775992273
Ames22041	Ames22041	14.64991816	9.515432571	636817.66	-0.009703262	4205.340791	43.50965972	-0.000263847	14938.50009	Large & Unreliable	0.790810074
Ames22042	Ames22042	15.15495411	9.022270408	596071.695	-0.002348008	3848.308396	40.71128401	-0.000229037	13621.13784	Large & Unreliable	0.779779457
Ames22043	Ames22043	14.44230984	9.058427454	611757.1312	-0.001649311	4140.539322	43.72788163	-0.000238189	14634.58153	Large & Unreliable	0.761694218
Ames22044	Ames22044	14.45218102	8.251413475	570844.6294	0.003381588	4117.330921	44.68869822	-0.000221148	14478.64305	Large & Unreliable	0.770052512
Ames22047	Ames22047	7.764208629	5.838020408	380674.3236	-0.018777421	2385.092734	22.22625489	-0.000237863	8660.423206	Random & Unreliable	0.795182927
Ames22048	Ames22048	15.8902382	9.96498825	658439.1763	-0.009462874	4262.707914	44.71201872	-0.000272525	15141.2189	Large & Reliable	0.831033299
Ames22049	Ames22049	16.53881834	9.160508149	637398.1623	-0.000575732	4484.417395	48.16758322	-0.000252708	15757.24821	Large & Unreliable	0.776236069
Ames22050	Ames22050	15.15310359	9.401371793	638599.6733	-0.010166617	3927.342382	40.19996318	-0.000246686	13991.02903	Large & Unreliable	0.752065081
Ames22053	Ames22053	13.88638365	8.773807297	595289.4652	-0.009979826	4011.35258	41.58691338	-0.00025639	14291.8322	Large & Unreliable	0.765258501
Ames22054	Ames22054	16.9963678	10.33181393	682834.3034	-0.011734379	4623.037489	48.47240452	-0.000300715	16412.83043	Large & Reliable	0.816718929
Ames22055	Ames22055	14.6444261	8.9273649	585916.3653	-0.005815826	3768.361889	39.42576149	-0.000237352	13383.21057	Large & Unreliable	0.789870058
Ames22056	Ames22056	14.9674332	9.312944749	589094.7769	-0.01436422	3982.395845	42.2919865	-0.000273732	14244.81922	Large & Unreliable	0.808427375
Ames22057	Ames22057	5.161627916	5.435604919	333813.7402	-0.028043623	1896.735926	16.36805461	-0.000218325	7081.80972	Random & Unreliable	0.755915637
Ames22060	Ames22060	10.17060375	7.108182195	409974.3686	-0.016290117	2493.408993	25.91568878	-0.000205872	9110.327481	Random & Reliable	0.832445954
Ames22066	Ames22066	4.55638009	5.337974704	296442.5479	-0.022005273	1627.332211	15.13403509	-0.00020644	6148.056307	Random & Unreliable	0.801449951
Ames22067	Ames22067	14.70378652	8.93750526	600594.7356	-0.007453758	3943.254501	41.51396491	-0.000253177	14041.62477	Large & Unreliable	0.800889152
Ames22756	Ames22756	5.727831432	0.418787829	60622.73968	0.033500379	760.1684185	13.40205388	3.37E-05	2300.07852	Random & Unreliable	0.791421285
Ames22765	Ames22765	-9.930069214	-0.697810175	-141736.4584	-0.059509414	-1160.001505	-16.69564522	-0.00017013	-3516.486319	Random & Reliable	0.886158248
Ames22794	Ames22794	-17.80584211	-1.291177292	-250368.2884	-0.109270511	-2094.696318	-31.79474471	-0.000297008	-6256.712969	Small & Reliable	0.897303645
Ames2328	Ames2328	0.317824268	0.88072132	39083.57111	-0.00862886	411.0228451	3.959794176	-4.98E-05	1491.020018	Random & Unreliable	0.749852743
Ames2331	Ames2331	-1.424931105	0.13983213	6656.055689	-0.019514146	57.1460823	-1.243281158	-4.18E-05	462.6793538	Random & Unreliable	0.767499074
Ames2335	Ames2335	-1.701428651	-0.446308949	-18034.78594	-0.019890841	-236.2147377	-4.100470995	-2.39E-05	-565.0042406	Random & Unreliable	0.671519551
Ames2336	Ames2336	-2.218143365	-0.381353053	-46400.42982	-0.015730971	-361.1031782	-4.909591354	-2.16E-05	-1112.792247	Random & Unreliable	0.720618788
Ames23392	Ames23392	-3.818710448	2.293361484	56237.24441	-0.047042603	177.2436934	-3.005705115	-0.000161153	1306.14487	Random & Unreliable	0.781060069
Ames23399	Ames23399	0.95116616	0.272116637	44617.18887	-0.00957314	188.7523571	-0.152053216	-6.53E-05	619.7162074	Random & Unreliable	0.787213852
Ames23401	Ames23401	1.29388645	0.383207679	55186.46027	0.000270389	614.5025561	6.420519577	-5.02E-05	1943.778084	Random & Unreliable	0.758307446
Ames23419	Ames23419	0.381180042	1.467292488	31289.24234	-0.011859197	148.398916	1.905116041	-6.97E-05	644.9486018	Random & Unreliable	0.798731808
Ames23430	Ames23430	-1.059904517	0.854160422	8081.524319	-0.027906939	-334.5057015	-5.996519931	-7.82E-05	-780.6555948	Random & Unreliable	0.756246156
Ames23435	Ames23435	-0.544343351	1.319028781	27152.77307	-0.008212309	96.0983728	1.040964358	-4.76E-05	573.7485101	Random & Unreliable	0.781149281
Ames23442	Ames23442	-0.397126341	0.682699414	27693.11564	-0.016117269	158.8920939	0.086764868	-7.31E-05	729.7058863	Random & Unreliable	0.738550637
Ames23443	Ames23443	-0.816902634	-0.02221864	4192.230204	-0.00103154	178.2156672	1.587535058	-3.37E-05	598.2857908	Random & Unreliable	0.732161174
Ames23448	Ames23448	-2.02640868	0.482027725	-14026.42657	-0.034838828	-335.9643722	-6.361540154	-0.000115695	-833.1257485	Random & Unreliable	0.776746211
Ames23460	Ames23460	8.233605247	0.928835689	118591.9211	0.035876036	1074.765619	17.09906251	3.69E-05	3381.179818	Random & Unreliable	0.773037745
Ames23470	Ames23470	-5.772680239	-5.479675827	-260319.6474	0.041200332	-1715.098207	-17.28577401	0.000311827	-6389.992323	Small & Reliable	0.953359182
Ames23477	Ames23477	-4.92886554	-1.88369201	-113536.1196	-0.007893823	-946.7478714	-12.28501125	5.68E-05	-3218.006425	Random & Reliable	0.858650786
Ames23493	Ames23493	4.937467956	-0.938700329	5634.007529	0.047576363	50.65320667	4.465447272	0.000125716	-308.0225331	Random & Reliable	0.812594132
Ames23494	Ames23494	-4.469622376	-1.168599348	-97708.51697	-0.013466661	-720.3217895	-9.53651382	-1.37E-05	-2401.585809	Random & Reliable	0.867321048
Ames23500	Ames23500	-5.986048516	1.502938766	-3743.778802	-0.064873642	-539.1261527	-10.73896776	-0.000181447	-1019.368774	Random & Unreliable	0.767119879
Ames23503	A680	28.88854573	8.42362077	642441.8285	0.106907247	4961.969054	62.2966126	-6.53E-06	16367.87377	Large & Reliable	0.988095186
Ames23505	Ames23505	-6.509456749	1.081841948	-47500.28954	-0.061196294	-456.4017916	-8.344507036	-0.000219089	-1009.523779	Random & Reliable	0.834590765
Ames23506	Ames23506	16.41297608	9.110286693	637444.8212	-0.003073074	4429.186112	46.98569434	-0.000255743	15604.33832	Large & Unreliable	0.783460521
Ames23507	Ames23507	16.38205914	9.471284692	656699.1933	-0.00715786	4156.194761	42.61719053	-0.000252752	14662.04771	Large & Unreliable	0.76890858
Ames23510	Ames23510	14.32974767	9.278472677	621904.8403	-0.011250382	3947.825607	40.19638171	-0.000250699	14057.20162	Large & Unreliable	0.764497906
Ames23924	Ames23924	-7.679327779	-2.099762456	-153351.8149	-0.018414435	-1328.617697	-17.37875456	3.88E-05	-4419.480534	Small & Unreliable	0.748368512
Ames24704	Ames24704	-8.922783539	-1.080894875	-153153.233	-0.049770189	-1521.816333	-21.32500412	-0.000104215	-4744.607577	Small & Unreliable	0.788121652
Ames24709	Ames24709	-7.464976389	-1.084036302	-121659.1596	-0.037554225	-1161.938665	-16.8321126	-7.23E-05	-3624.924142	Random & Reliable	0.823148257
Ames24710	Ames24710	12.43085874	9.021407654	570317.4459	-0.028160133	3689.537464	36.16664233	-0.000294316	13333.14865	Large & Unreliable	0.79258803
Ames24711	Ames24711	-8.827307164	-2.01787116	-162942.8934	-0.034240303	-1357.885434	-19.4663455	-5.07E-05	-4374.007023	Small & Unreliable	0.78024487
Ames24712	MS71	-13.27909556	-2.679127784	-199573.6873	-0.075566191	-2168.257077	-33.6609879	-0.000146464	-7038.056759	Random & Reliable	0.942189375
Ames24713	Ames24713	-2.852192949	0.01646374	-50701.29006	-0.020937419	-483.5951812	-6.657173793	-5.03E-05	-1463.812847	Random & Unreliable	0.769323534
Ames24723	Ames24723	15.89997103	9.564225146	652947.4349	-0.012259124	4285.246253	44.39160896	-0.000276359	15240.91924	Large & Unreliable	0.763344603
Ames24726	Ames24726	-3.88005086	-1.982577819	-88957.95315	-0.006380995	-1095.710241	-15.79291104	4.52E-05	-3622.40227	Random & Unreliable	0.806688236
Ames24732	Ames24732	-0.805182723	-0.901898615	-19608.69206	0.006814051	-364.6513745	-4.334005282	5.49E-05	-1304.884162	Random & Unreliable	0.793981061
Ames24746	Ames24746	-4.289313359	-1.54035508	-109608.5841	-0.004546995	-642.7134252	-7.537375549	-3.07E-06	-2203.177732	Random & Reliable	0.847996485
Ames24748	Ames24748	-11.01145289	0.148170112	-121598.3674	-0.061430069	-1140.22681	-18.50938689	-0.000123784	-3061.816244	Small & Unreliable	0.779699062
Ames24751	Ames24751	-3.841573698	-2.968433421	-179211.1884	0.014365773	-1014.025444	-10.28152927	0.000119365	-3665.29879	Small & Unreliable	0.801235233
Ames24989	Va99	11.54255038	-2.638319629	-10421.64832	0.115704466	513.949459	16.95549118	0.000326023	756.814282	Random & Reliable	0.95166747
Ames2523	Ames2523	0.615654954	-0.351240483	-16678.91559	0.020020838	15.74107038	1.711209086	4.12E-05	-47.08786002	Random & Reliable	0.814327898
Ames26004	Ames26004	5.006695724	1.340511824	163243.0951	0.008241584	1105.557186	11.33742254	-3.28E-05	3725.377971	Random & Unreliable	0.702215347
Ames26022	Ames26022	1.837935295	0.640560595	13519.55204	0.007466356	273.6626548	5.274546696	-2.18E-05	966.8381848	Random & Reliable	0.836569958
Ames26114	Ames26114	-4.227309619	0.895263239	-37277.31772	-0.031465088	-387.0418964	-6.26327992	-8.92E-05	-862.1643176	Random & Unreliable	0.785616875
Ames26118	Ames26118	-0.704273581	0.319031955	-5776.574476	-0.006985456	53.36142855	0.733506616	-2.83E-05	383.6261052	Random & Unreliable	0.741337436
Ames26119	Ames26119	-2.613188046	-1.193981617	-58010.02871	0.007130605	-363.026785	-3.026197325	3.48E-05	-1389.714681	Random & Unreliable	0.780714601
Ames26131	Ames26131	3.065802933	1.428636313	65045.59967	-0.003546509	593.5724179	7.409058127	-4.71E-05	2264.805053	Random & Unreliable	0.770906447
Ames26137	Ames26137	-7.5426608	-1.45868983	-125971.8483	-0.034543822	-954.8608984	-13.9077952	-5.11E-05	-2939.024533	Small & Unreliable	0.751909732
Ames26744	Ames26744	-8.163331834	-5.472420045	-272792.2458	0.025600294	-1907.774694	-22.24295955	0.000256871	-7007.250234	Small & Reliable	0.970320842
Ames26746	Ames26746	4.222890712	-1.95087147	-46898.62063	0.055773948	55.87330074	5.215409518	0.000132429	-415.517766	Random & Reliable	0.940103565
Ames26752	Ames26752	-12.96723184	-5.053711353	-281616.7121	-0.028044292	-2448.114794	-31.94249814	6.21E-05	-8353.386329	Small & Reliable	0.915862711
Ames26756	Ames26756	6.727630728	0.780868602	70396.46461	0.025900224	701.2206353	12.07804235	-1.36E-06	2058.633732	Random & Reliable	0.918111942
Ames26767	Ames26767	1.147294045	0.227665368	1006.837772	0.011638039	310.2753194	4.777219191	-1.46E-05	895.0870799	Random & Reliable	0.93743329
Ames26772	Ames26772	-1.524952168	0.200462103	-27996.34033	-0.022906349	-228.393651	-3.531414939	-9.52E-05	-632.7190851	Random & Unreliable	0.790463756
Ames26784	Ames26784	-11.67323634	-1.954190346	-196273.9862	-0.055127644	-1814.397653	-26.26721929	-0.000120621	-5808.766911	Random & Reliable	0.881357142
Ames26793	Ames26793	2.145316382	2.423814388	113707.058	-0.022743214	551.8114835	5.218413905	-0.000115618	2287.583998	Random & Reliable	0.883053759
Ames26796	Ames26796	0.499058348	3.268250237	115325.7075	-0.037779913	699.4041398	5.200768402	-0.0002256	2806.027062	Random & Reliable	0.941520495
Ames26797	Ames26797	5.200794986	-1.154474155	-8640.268322	0.048492023	239.2130986	7.257497308	0.000113543	324.8750683	Random & Reliable	0.856645094
Ames26806	Ames26806	-3.103170762	-0.643225439	-62935.64169	0.000686194	-412.87052	-4.094123255	2.53E-05	-1558.567559	Random & Unreliable	0.742663849
Ames26812	Ames26812	13.4688775	7.576194084	528928.9421	0.002592559	3483.855056	36.94158155	-0.000182799	12243.17337	Random & Unreliable	0.758328311
Ames26813	Ames26813	12.89314946	8.601179549	550933.7745	-0.015233334	3316.547903	34.20160714	-0.000242348	11971.82908	Large & Unreliable	0.798487879
Ames26815	Ames26815	15.29232447	9.609995356	625782.4773	-0.009880039	3911.781437	41.11079616	-0.000256702	13984.33038	Large & Reliable	0.852060124
Ames26909	Ames26909	-16.66252594	-3.152782284	-298282.4606	-0.097310938	-2528.989599	-34.89018603	-0.000210993	-8038.449074	Small & Reliable	0.865977292
Ames27019	Ames27019	-5.091088308	-3.914619007	-206833.3914	0.015751969	-1441.517078	-15.54413906	0.000150692	-5199.019256	Random & Reliable	0.825023127
Ames27020	Ames27020	-5.08665488	-3.511462017	-193401.9737	0.012920266	-1427.044991	-15.40920729	0.000132554	-5246.437299	Random & Reliable	0.850414147
Ames27032	Ames27032	4.019740591	1.805931745	100602.5536	0.013773872	1198.821274	15.68062034	-6.13E-06	4218.047814	Random & Unreliable	0.779002441
Ames27036	Ames27036	7.126920093	3.611426874	217932.5069	-0.003918708	1532.667096	17.45366411	-7.40E-05	5488.574068	Random & Unreliable	0.776853134
Ames27046	Ames27046	0.908668238	-0.524501136	9000.03977	0.010852324	128.0457053	1.362826616	2.11E-05	341.2456774	Random & Unreliable	0.802974712
Ames27057	Ames27057	0.658444696	-0.55357767	-8262.187728	0.00437778	-254.4409962	-3.012719219	1.49E-05	-889.6220883	Random & Unreliable	0.758626873
Ames27065	B73Htrhm	33.94618235	9.032538667	726735.1623	0.130146895	5883.474199	75.56518241	1.64E-05	19290.29707	Large & Reliable	0.995024637
Ames27070	CM7	-2.430190666	6.515790595	199226.9718	-0.067153209	1099.085182	6.540527021	-0.000222859	5334.69903	Random & Reliable	0.913661985
Ames27083	CML154Q	-19.70773253	-6.249231393	-349630.652	-0.075822084	-3184.730948	-47.33807878	-1.08E-05	-10761.10188	Small & Reliable	0.943158767
Ames27096	CML322	-28.73900456	-4.679875766	-388897.851	-0.150795372	-3617.546148	-56.91462888	-0.000215956	-11345.10769	Small & Reliable	0.976099839
Ames27114	H91	-8.311884783	-4.335971401	-241611.4416	0.011075475	-1833.20733	-22.69149199	0.000203482	-6563.834691	Small & Reliable	0.976646829
Ames27120	Il677a	12.48653602	11.52597589	682933.9117	-0.036036805	4473.439493	43.97094039	-0.000306843	16610.34526	Large & Reliable	0.937453076
Ames27121	K64	-14.56904572	-4.722597152	-279611.6315	-0.04029511	-2450.055503	-34.04461537	2.42E-05	-8292.687405	Small & Reliable	0.946325007
Ames27122	K148	-14.11591805	-3.048330265	-219242.2044	-0.071199342	-2040.825569	-32.20675017	-0.000110743	-6465.581133	Random & Reliable	0.923164669
Ames27141	NC290A	-16.00458731	-2.335613557	-242362.8987	-0.089022327	-2165.164699	-31.07730697	-0.000153801	-6769.341526	Small & Reliable	0.948985765
Ames27142	Ames27142	30.25574808	8.067254546	643188.1627	0.11633236	5346.608115	68.83585542	-1.20E-06	17533.20222	Large & Reliable	0.971106304
Ames27144	NC296	-25.56261383	-6.788610018	-421108.9791	-0.115152059	-3759.598575	-56.21158098	-0.000100959	-12513.5817	Small & Reliable	0.960250383
Ames27147	NC302	-15.82856842	-4.616049903	-299441.1617	-0.071638096	-2567.598439	-36.78570474	-3.82E-05	-8638.72591	Small & Reliable	0.94137847
Ames27149	NC306	33.34380365	7.578519081	660053.0626	0.119050711	5445.935671	72.06805606	-1.18E-06	17673.20201	Large & Reliable	0.982640913
Ames27152	Ames27152	26.47051552	5.388774542	519859.095	0.108358129	4338.275674	57.24980067	2.76E-05	13887.52591	Random & Reliable	0.960814514
Ames27154	Ames27154	31.75845834	9.427622366	695542.4986	0.108966614	5657.280267	72.46258184	-4.39E-05	18695.65995	Large & Reliable	0.962738656
Ames27156	NC320	-17.73280215	-6.244991029	-355665.3773	-0.060934956	-2963.337935	-40.5158381	1.46E-05	-10044.38825	Small & Reliable	0.928395197
Ames27159	NC326	32.64825053	8.434708674	686930.3695	0.124678636	5654.894175	72.95748804	1.26E-05	18523.23344	Large & Reliable	0.992215055
Ames27160	NC328	30.54040407	8.599989827	651464.4677	0.108891235	5254.461456	67.15027763	-3.43E-05	17257.33209	Large & Reliable	0.983541084
Ames27161	Ames27161	32.94411982	8.261173527	687254.5652	0.124962716	5738.484876	74.1741004	1.55E-05	18803.72602	Large & Reliable	0.966959379
Ames27162	Ames27162	-19.72909446	-3.715259639	-300461.5309	-0.098368342	-3023.694998	-44.44885165	-8.24E-05	-9636.060427	Small & Reliable	0.926230262
Ames27163	Ames27163	-20.81892348	-3.852293063	-312222.8848	-0.100721854	-2986.993178	-44.28803143	-8.85E-05	-9498.895235	Small & Reliable	0.933656399
Ames27167	NC342	-16.65484111	-4.931767827	-308390.5242	-0.070449454	-2599.324445	-36.66867559	-7.39E-05	-8733.24906	Small & Reliable	0.949269969
Ames27168	NC344	-12.69249285	-6.278435174	-320300.125	-0.035765441	-2462.332102	-31.4741148	2.48E-05	-8659.902094	Small & Reliable	0.956324905
Ames27171	NC350	-11.38172742	-3.757977991	-235260.2501	-0.050326111	-2092.874262	-28.81091993	1.45E-06	-7030.513094	Small & Unreliable	0.781744195
Ames27175	NC358	-14.5110395	-3.921706044	-281514.0377	-0.050841008	-2389.044522	-32.30609111	9.92E-06	-7808.025158	Small & Reliable	0.969475312
Ames27177	NC362	-14.26805991	0.262333602	-158245.8523	-0.098692761	-1670.40553	-25.70901346	-0.00018009	-4545.057535	Random & Reliable	0.949973615
Ames27181	Ames27181	-20.45983083	-7.044699683	-397108.516	-0.072411339	-3315.569306	-46.05523364	1.22E-05	-11244.81454	Small & Reliable	0.939205835
Ames27182	Ames27182	34.45254154	9.06131457	733884.7022	0.134669098	5965.37845	77.0346166	2.59E-05	19493.16751	Large & Reliable	0.985838215
Ames27187	R4	-10.7162221	0.3145338	-111944.1235	-0.068447244	-1252.226467	-20.26822818	-0.000178509	-3609.371911	Random & Reliable	0.954152377
Ames27188	SA24	-9.419016359	-5.475800596	-263654.5238	-0.007411408	-2097.607598	-26.93153673	7.72E-05	-7530.040999	Small & Reliable	0.956337219
Ames27192	Va14	-5.958805684	-3.18079535	-178997.2028	-0.004564703	-1289.887186	-15.33581721	4.95E-05	-4636.676899	Random & Reliable	0.931446746
Ames27445	Ames27445	8.321633561	8.537388695	489164.777	-0.027103452	3175.138947	31.16253958	-0.000244284	11788.66453	Random & Reliable	0.825271504
Ames27447	Ames27447	10.16010015	6.051099515	413376.6709	0.005523548	2773.891569	29.83958784	-0.000135753	9818.141971	Random & Unreliable	0.78442385
Ames27451	Ames27451	0.198610845	-4.44804727	-163133.0828	0.047683374	-940.2790758	-6.529009126	0.000265515	-3879.786211	Random & Reliable	0.922130774
Ames28184	CML69	-22.04524513	-2.596606885	-305576.2995	-0.10843706	-3010.712725	-44.79400295	-0.000123834	-9222.508927	Small & Reliable	0.956832523
Ames28186	P39	19.78302923	13.73349031	901217.6466	-0.028428622	5665.46735	56.55927401	-0.000364212	20424.94838	Large & Reliable	0.969313555
Ames28362	Ames28362	7.41216329	0.539162061	54875.3503	0.047238415	669.1518573	12.64580906	8.39E-05	1915.706883	Random & Reliable	0.861981792
Ames28364	IA2132	-2.034664454	5.849709107	173811.6259	-0.072660062	627.330742	1.950532387	-0.000328556	3319.213844	Random & Reliable	0.950178078
Ames28367	CI7	-7.815564988	1.252352952	-73891.3792	-0.049899505	-997.421141	-14.65416968	-9.68E-05	-2503.313281	Random & Reliable	0.935229957
Ames28411	Ames28411	-13.39372398	-7.049633067	-340753.1278	-0.031280231	-2694.368638	-34.22498225	4.95E-05	-9529.897265	Small & Reliable	0.950110306
Ames28412	Ames28412	-16.7629117	-2.253672515	-238004.3254	-0.097157786	-2162.943283	-32.31508027	-0.00017831	-6714.468003	Random & Reliable	0.926522805
Ames28413	Ames28413	-18.2423932	-2.541245925	-261963.5116	-0.106007772	-2346.442241	-35.06497643	-0.000191532	-7278.856272	Small & Reliable	0.93257313
Ames28418	Ames28418	19.10194783	5.428790164	424402.6744	0.070939818	3253.73026	41.65974379	-9.33E-06	10754.29856	Random & Reliable	0.886344681
Ames28420	Ames28420	21.02538513	5.040631785	436203.4235	0.088391306	3623.95715	46.80180029	4.02E-05	11722.20293	Random & Reliable	0.877733816
Ames28422	Ames28422	33.74027811	8.090646477	679669.5398	0.135074662	5595.896342	73.69852078	4.47E-05	18181.57544	Large & Reliable	0.955671512
Ames28423	Ames28423	34.87233739	8.360898492	698371.0755	0.147180857	5906.090803	78.79549831	7.45E-05	19237.06758	Large & Reliable	0.951061867
Ames28424	Ames28424	-16.52606027	-4.998600436	-314228.9647	-0.069804623	-2687.934935	-36.68533962	-6.81E-05	-9033.016467	Small & Reliable	0.836921047
Ames28425	Ames28425	-15.35614179	-3.659443597	-267884.4003	-0.067223754	-2147.914326	-30.53354542	-8.56E-05	-7070.007297	Small & Unreliable	0.805699909
Ames28426	Ames28426	-18.21913619	-2.983133518	-276348.6815	-0.10544374	-2436.482353	-35.91758178	-0.000182177	-7612.370863	Small & Reliable	0.954315065
Ames28927	Ames28927	-3.329557908	0.7648377	4142.888682	-0.02075272	-211.9652786	-4.299520457	-3.47E-05	-371.3014624	Random & Unreliable	0.746316604
Ames28928	Ames28928	0.320216197	1.282165438	66734.72208	-0.004909357	408.3286567	4.479076934	-1.00E-05	1599.6885	Random & Unreliable	0.733170802
Ames28933	Ames28933	1.290377823	1.412217783	64812.21215	0.008866757	580.8405418	7.885987753	8.67E-06	2041.370358	Random & Unreliable	0.749541181
Ames28942	Ames28942	-1.197019153	-0.275943086	-16638.22448	-0.004832315	271.6089558	2.701582913	-2.71E-05	1017.010283	Random & Unreliable	0.733741368
Ames28943	Ames28943	0.307085135	1.285124073	53495.25749	6.39E-05	677.5611364	8.159707141	-9.85E-06	2555.633667	Random & Unreliable	0.725711225
Ames28944	Ames28944	-3.442142051	-0.493470213	-47616.5499	-0.023027063	-252.8194989	-5.149644963	-6.39E-05	-604.7087351	Random & Unreliable	0.739362114
Ames28947	Ames28947	2.422134535	0.308168339	36744.9411	0.003496727	386.545651	4.297299864	-3.26E-05	1182.25264	Random & Unreliable	0.781332911
Ames28977	Ames28977	-2.771324291	-1.370086384	-63242.79326	-0.002393862	-521.5508784	-7.716079846	3.39E-05	-1914.851109	Random & Unreliable	0.804347865
Ames28989	Ames28989	-3.629609012	-2.306787148	-108622.9805	0.002914493	-744.1701632	-9.951422557	5.79E-05	-2752.517989	Random & Unreliable	0.803148105
Ames28991	Ames28991	-0.194831994	-1.681639416	-57568.03139	0.019016724	-210.1004436	-1.606440116	8.13E-05	-1079.786224	Random & Reliable	0.812656457
Ames28994	Ames28994	-2.383114659	-1.589966116	-90833.43563	-0.001909334	-804.6309596	-10.02002925	4.72E-05	-2852.841581	Random & Reliable	0.833353816
Ames29002	Ames29002	-6.554336367	-2.771963426	-161196.2785	-0.010481424	-1326.757699	-17.49457769	3.95E-05	-4645.924185	Small & Unreliable	0.795543354
Ames29003	Ames29003	-6.80900251	-2.922840278	-161966.4899	-0.003741994	-1354.399202	-17.5807016	6.20E-05	-4871.269805	Small & Unreliable	0.797456128
Ames29004	Ames29004	-7.186848302	-3.111110191	-162667.9317	-0.011384573	-1419.851789	-18.74703297	4.69E-05	-5062.084539	Small & Unreliable	0.798148627
Ames29006	Ames29006	-6.241154556	-2.598046185	-142359.2716	-0.009707544	-1177.904719	-15.55917434	3.48E-05	-4157.153742	Small & Unreliable	0.803320476
Ames29008	Ames29008	-8.928774496	-3.118226069	-185382.4829	-0.02344265	-1612.110942	-22.19724625	1.83E-05	-5496.61421	Random & Reliable	0.82182389
Ames29013	Ames29013	-4.990804087	-3.028190957	-152561.5144	0.004030746	-1259.45959	-15.30830351	8.25E-05	-4608.593231	Random & Reliable	0.824176326
Ames29016	Ames29016	-5.247589522	-2.80945535	-147804.754	-0.002882846	-1242.889553	-15.48432059	6.73E-05	-4444.810988	Random & Reliable	0.811867938
Ames29017	Ames29017	-5.324616277	-2.75076937	-143147.7996	-0.002961115	-1034.187939	-12.98480269	5.52E-05	-3667.949107	Small & Unreliable	0.807582094
Ames29019	Ames29019	-2.278664955	-2.00998974	-84213.09915	0.012316834	-552.5772172	-6.548786923	8.22E-05	-2172.777196	Random & Reliable	0.817930517
Ames29027	Ames29027	2.761841774	-0.432251365	473.2565583	0.024173181	194.612779	4.204648309	9.46E-05	416.5447118	Random & Reliable	0.940866898
Ames29394	Ames29394	-5.665096245	-1.645830514	-121098.9712	-0.02818655	-682.790694	-9.443985567	-1.51E-05	-2209.547946	Small & Unreliable	0.766418162
Ames30531	Ames30531	13.07412766	7.9414587	550063.9595	-0.002808749	3246.823017	32.98948248	-0.000191357	11553.86825	Large & Unreliable	0.803548721
Ames30533	Ames30533	4.266258073	2.454094438	174357.9026	-0.003398832	850.1388908	8.14507917	-6.88E-05	3081.064318	Random & Unreliable	0.802718448
Ames30537	Ames30537	2.52828031	1.407454408	92330.15109	0.012788558	1134.384866	13.46061985	-2.40E-05	3862.248543	Random & Unreliable	0.786124112
Ames30856	CML336	-6.05273698	-1.354891185	-128305.6272	-0.020450254	-988.210596	-12.3896927	1.10E-05	-3261.945943	Small & Unreliable	0.768136572
Ames30857	CML337	-5.325743357	-1.134251222	-105549.3332	-0.032712069	-1000.860152	-14.7307274	-1.42E-05	-3242.199261	Random & Unreliable	0.80079754
Ames30862	NC44	-0.376161386	-0.067556597	-25472.83445	-0.017986251	-409.6630672	-5.247750443	-3.83E-05	-1164.601733	Random & Reliable	0.83056229
Ames31534	CI90C	-4.368128774	0.636248487	-54854.26537	-0.026491166	-408.4401451	-5.226987866	-6.70E-05	-1050.683725	Random & Reliable	0.817615593
Ames31536	A214N	-8.608242419	-4.81360314	-265173.0009	0.013435175	-1942.862494	-23.49110921	0.000205053	-6980.732219	Small & Reliable	0.955672502
CIze127	CIze127	0.348197391	-0.225685378	-16202.73546	0.011011382	-10.03130757	1.795535498	2.31E-05	-191.8200009	Random & Unreliable	0.776130492
CIze27	CIze27	3.599966341	1.672696303	74095.69682	0.007551275	584.479209	9.055742474	-1.50E-05	2042.019534	Random & Unreliable	0.769274183
CIze317	CIze317	-3.932309671	-3.198843379	-152194.4048	0.008667799	-1192.828015	-11.9939634	8.97E-05	-4242.418866	Random & Reliable	0.841703468
CIze40	CIze40	6.379171146	1.410933751	90284.6747	0.022128799	834.1710003	12.90270349	-1.25E-05	2655.067727	Random & Reliable	0.887938348
CIze42	CIze42	3.726269515	-1.195508692	-29466.9102	0.045806958	273.3889216	8.20913326	0.000105555	539.2249775	Random & Reliable	0.832235065
CIze49	CIze49	1.710787978	-1.773401874	-75783.52692	0.026332296	-211.2362309	2.804379451	6.99E-05	-1040.726424	Random & Unreliable	0.761395589
CIze64	CI64	-7.159305433	-6.028681623	-268778.6631	0.018765746	-1989.678912	-20.16658246	0.000170641	-7297.569338	Small & Reliable	0.944845095
CIze7	CI7	-6.685291765	0.196536648	-101812.4558	-0.049899505	-997.421141	-14.65416968	-9.68E-05	-2503.313281	Random & Reliable	0.849003615
CIze82	CIze82	-1.557761018	-0.226187716	-31963.00549	-0.016779751	-227.5445278	-3.732419467	-4.40E-05	-559.6785374	Random & Unreliable	0.743854885
CIze83	CIze83	-1.869017447	-0.031539686	-35369.28906	-0.014918905	-277.5603229	-3.896594777	-3.66E-05	-762.5859012	Random & Unreliable	0.774765536
CIze85	CIze85	-2.133398011	-0.758559519	-66777.1168	-0.016024148	-669.8623898	-8.242382491	-2.43E-05	-2137.004531	Random & Unreliable	0.781417514
CIze88	CIze88	-0.192206614	0.096310551	-14046.88802	-0.001128246	-22.95474861	0.375689266	-1.14E-05	-27.06773168	Random & Reliable	0.828646304
NSL15405	NSL15405	13.61069513	9.269024639	585330.9825	-0.017068131	3898.76657	39.9244278	-0.000266212	14086.20115	Large & Unreliable	0.768553058
NSL197104	NSL197104	-9.527044328	-2.168359369	-167377.2188	-0.051952661	-1560.324578	-21.74807784	-8.59E-05	-5063.362624	Small & Unreliable	0.746060843
NSL22628	NSL22628	-5.100979417	-2.113013336	-102926.2002	-0.003052036	-933.7324213	-12.18474869	3.90E-05	-3231.130585	Random & Unreliable	0.774688139
NSL22629	OH7B	0.81239869	2.477650194	57325.22196	0.002832691	555.5471781	6.009503732	1.90E-05	2338.731742	Random & Reliable	0.953036533
NSL250299	NSL250299	0.648662995	0.575050721	6684.033859	0.007608149	205.1287568	3.867904295	-5.97E-06	751.1472578	Random & Reliable	0.842899285
NSL28966	Oh40B	-13.31327995	-1.151852748	-175881.2959	-0.067192504	-1654.373984	-25.49489397	-0.000136198	-5003.107238	Random & Reliable	0.951430988
NSL28967	NSL28967	-5.199534068	0.54440884	-51641.49643	-0.035143844	-517.0660083	-8.030113983	-0.000118145	-1412.411229	Random & Reliable	0.844480489
NSL29282	NSL29282	-3.567006078	-0.510998169	-60223.12231	-0.025687251	-917.5998736	-11.97600043	-8.20E-05	-3029.409939	Random & Unreliable	0.804675984
NSL29285	NSL29285	-13.34367782	-1.838833159	-217241.2416	-0.087950918	-1691.097417	-23.89730275	-0.000223308	-5218.484686	Random & Reliable	0.939087253
NSL29319	NSL29319	-0.288081248	-0.36252703	-21593.16343	0.00364614	10.05159272	-0.290975758	-1.45E-05	-66.05588524	Random & Reliable	0.883844364
NSL30046	NSL30046	1.286807345	-0.079214108	14911.35509	0.013585073	165.8249902	2.440344845	1.90E-06	381.958595	Random & Reliable	0.850171794
NSL30053	W22	1.597354655	3.159279886	156512.0277	-0.022611567	874.2473815	7.480239085	-0.000122642	3458.313458	Random & Reliable	0.964225247
NSL30067	NSL30067	4.218080374	1.42963611	101276.6688	0.005126167	577.739051	7.144431736	-3.14E-05	2062.969603	Random & Reliable	0.878094073
NSL30068	NSL30068	-0.112610475	0.969995162	26844.88893	-0.010733051	41.82950055	0.476263751	-6.32E-05	308.3859788	Random & Reliable	0.847996647
NSL30871	NSL30871	-2.127498859	-3.266640425	-122362.8411	0.010733264	-973.0759638	-10.48062873	7.44E-05	-3656.293818	Random & Reliable	0.819257611
NSL30877	NSL30877	-9.572797403	-1.32242052	-151499.936	-0.036175848	-1242.024098	-17.42289617	-7.70E-05	-3970.205471	Small & Unreliable	0.800954221
NSL30884	NSL30884	1.52667373	1.043803463	28060.414	-0.000140926	291.237641	5.130720614	-1.55E-05	1144.0462	Random & Reliable	0.853634792
NSL30885	NSL30885	2.739361062	-1.346466815	-38096.74717	0.034473989	95.56891022	4.074116014	7.37E-05	-18.68925746	Random & Reliable	0.85540146
NSL30891	R168	-22.54621065	-4.698750076	-334069.1104	-0.104752797	-2831.578732	-44.32201007	-0.000165886	-9031.024018	Small & Reliable	0.960735426
NSL30905	NSL30905	1.470483948	0.783273874	22532.64279	0.000474783	210.7706838	4.111364229	-2.75E-05	864.0474291	Random & Unreliable	0.793752902
NSL30909	NSL30909	3.727431678	-0.867360128	2197.376565	0.040162256	146.8097898	4.041341137	9.01E-05	-8.846021876	Random & Reliable	0.923943897
NSL30910	NSL30910	-10.54757431	-2.848173499	-211028.2041	-0.034784029	-1881.2474	-25.54201693	-5.15E-05	-6347.692499	Random & Reliable	0.925818082
NSL30911	NSL30911	-4.108647112	-4.406970106	-187313.1922	0.021157199	-1436.562991	-14.00677819	0.000131378	-5332.767044	Random & Reliable	0.910326216
NSL32725	NSL32725	4.586108112	2.814400943	152647.8809	-0.001377225	1172.064603	13.11565358	-7.08E-05	4318.342553	Random & Reliable	0.837748213
NSL42806	NSL42806	16.11624497	8.585401976	602777.5197	-0.000507872	3972.632855	42.91227615	-0.000220474	13928.80995	Large & Unreliable	0.779655312
NSL437877	NSL437877	-12.27648068	-1.352942313	-173627.1844	-0.062404761	-1492.482573	-23.46974779	-7.04E-05	-4386.983988	Small & Unreliable	0.76666351
NSL437878	NSL437878	-4.498910317	-0.386279559	-56697.09612	-0.029992422	-499.0188732	-8.47466145	-5.17E-05	-1339.211412	Random & Reliable	0.843477306
NSL437879	NSL437879	-6.612648216	-1.182161198	-107607.5164	-0.039954925	-840.7801449	-13.35303136	-4.93E-05	-2513.883182	Random & Unreliable	0.73788911
NSL437890	NSL437890	-1.452772194	-0.337569346	-38228.24479	-0.009287268	-504.6653371	-6.489244347	2.33E-05	-1578.61396	Random & Unreliable	0.795608332
NSL437893	NSL437893	15.47765142	4.639587199	358482.0206	0.050024	2678.770774	33.80943457	-1.51E-05	8932.807994	Random & Reliable	0.817183636
NSL437896	NSL437896	6.962862871	2.871107513	176011.4068	0.021185932	1165.407644	15.42343458	-4.62E-05	3925.593516	Random & Reliable	0.822573557
NSL437903	NSL437903	-18.99717781	0.008382258	-245455.7568	-0.117966971	-2024.449425	-30.13722028	-0.000308338	-5841.074419	Small & Reliable	0.866373274
NSL437908	NSL437908	-6.074522186	-0.672629144	-70396.68569	-0.043898561	-662.3864385	-11.40580862	-8.89E-05	-1905.465458	Random & Unreliable	0.756616595
NSL437913	NSL437913	32.59525314	8.929102625	707675.2527	0.123594049	5842.707214	75.08485448	7.09E-06	19154.00133	Large & Reliable	0.964924328
NSL437914	NSL437914	31.65105369	8.730530341	698616.6045	0.114176527	5681.09541	71.82357244	-9.05E-06	18696.77248	Large & Reliable	0.96276712
NSL437915	NSL437915	-11.29208507	-1.419168134	-164357.1618	-0.080240018	-1693.95641	-25.23116135	-0.000157857	-5169.853188	Small & Unreliable	0.771724215
NSL437920	NSL437920	-15.74101159	-0.719461975	-212330.5413	-0.106892442	-1862.201184	-28.10835642	-0.00030815	-5506.074629	Random & Reliable	0.980555609
NSL437923	NSL437923	-16.17453844	-0.953567324	-223072.2262	-0.106448982	-1904.6648	-28.72594699	-0.000302495	-5661.609271	Random & Reliable	0.966669878
NSL437925	NSL437925	-15.02750097	-2.701468385	-262559.6919	-0.079123058	-2301.239435	-31.8895428	-0.000183729	-7389.459422	Small & Reliable	0.887245296
NSL437928	NSL437928	-5.272853655	-1.708405301	-121106.9056	-0.004260559	-786.2624188	-9.501230681	4.33E-05	-2741.679322	Small & Unreliable	0.759799285
NSL437929	NSL437929	-7.615176892	0.102458435	-85688.85241	-0.061373733	-802.403168	-13.66208801	-0.000155742	-2122.358101	Random & Unreliable	0.759035324
NSL437931	NSL437931	-4.654559316	5.273907444	154275.0153	-0.078337826	852.9451551	3.898925027	-0.000249973	4117.761196	Random & Reliable	0.815240672
NSL437933	NSL437933	-15.94433512	-3.221680351	-262295.6792	-0.065003126	-2290.668319	-32.3403804	-0.000101882	-7425.745656	Small & Reliable	0.832348162
NSL437936	NSL437936	-14.45155014	-2.586430872	-251285.6147	-0.062766391	-2148.07244	-29.45272094	-0.000103467	-6886.655379	Small & Reliable	0.825558426
NSL437939	NSL437939	-3.590240965	4.212040241	114458.7885	-0.066753679	559.5235355	2.373311754	-0.000198516	2894.622251	Random & Unreliable	0.755903513
NSL437946	NSL437946	-2.128466673	0.666087296	-5998.578612	-0.022560592	-413.6181984	-6.532621126	-4.04E-05	-1123.35353	Random & Unreliable	0.76645444
NSL437956	NSL437956	-5.14922811	-1.880168432	-126173.6619	-0.002415774	-855.2925315	-9.572558639	5.45E-05	-3037.354835	Small & Unreliable	0.738642509
NSL437959	NSL437959	5.422238731	2.803184827	173775.8854	-0.024193763	1148.560717	11.70052089	-0.000142635	3990.207058	Random & Unreliable	0.787117258
NSL437962	NSL437962	4.970750545	1.724470051	130693.615	0.003154429	829.45301	9.452437132	-3.62E-05	2708.517986	Random & Unreliable	0.796693356
NSL437966	NSL437966	-1.915011383	0.034599933	-2571.805534	-0.037533444	-125.4542512	-3.729248843	-0.000111043	-331.3355879	Random & Unreliable	0.75779133
NSL437971	NSL437971	-0.422316546	0.885268487	22083.57394	-0.039005615	-24.84061971	-2.234820738	-0.000115952	207.5678693	Random & Unreliable	0.776657634
NSL437973	NSL437973	-12.46442212	-1.652928754	-193681.1918	-0.079219615	-1799.287929	-26.48564823	-0.000163934	-5646.198331	Small & Unreliable	0.777726231
NSL437976	NSL437976	-9.737720444	-1.731069588	-178000.831	-0.065774491	-1758.429455	-23.83764934	-0.000110879	-5569.20205	Small & Unreliable	0.771907325
NSL437979	NSL437979	-8.960660631	-1.140903939	-128934.9106	-0.066958093	-1314.326275	-20.7531088	-0.000137945	-4103.899942	Small & Unreliable	0.771626431
NSL437980	NSL437980	-8.436115569	-1.310333207	-126625.6061	-0.057759875	-1305.175892	-19.61572548	-0.000112502	-4149.159074	Small & Unreliable	0.792599909
NSL437981	NSL437981	-11.58593691	-1.714045156	-174239.1037	-0.076364588	-1631.643914	-25.02250273	-0.000141877	-5051.252851	Small & Unreliable	0.766316674
NSL437982	NSL437982	-10.19967812	-1.917013309	-166909.57	-0.061606789	-1528.586501	-22.20421301	-0.000110803	-4885.264491	Small & Unreliable	0.77259097
NSL437983	NSL437983	-8.470512392	-1.184912511	-122958.8318	-0.062585005	-1138.559915	-17.65130587	-0.000137021	-3527.87197	Small & Unreliable	0.766504995
NSL437987	NSL437987	-9.950807465	-1.478046734	-162093.3262	-0.063318335	-1406.502991	-20.66475566	-0.000144291	-4372.480588	Small & Unreliable	0.782562846
NSL437988	NSL437988	17.75986211	5.268417836	432090.1485	0.07939379	3417.41915	40.62593128	5.62E-05	11199.35534	Random & Reliable	0.936513797
NSL437992	NSL437992	27.04138517	7.5525294	597551.8327	0.104129545	4672.317548	59.00634074	3.23E-05	15422.36026	Random & Reliable	0.953432413
NSL437995	NSL437995	30.57680621	7.975797007	647416.5486	0.123825164	5130.660625	66.36618184	5.05E-05	16758.22018	Large & Reliable	0.969737011
NSL437996	NSL437996	27.35466616	7.536751886	606980.7396	0.108453105	4754.054147	59.88292699	3.68E-05	15637.24403	Random & Reliable	0.957635431
NSL437998	NSL437998	-6.365704169	-1.209580283	-131060.7862	-0.033346127	-1126.40633	-14.29962984	-6.47E-05	-3651.482942	Small & Unreliable	0.763079883
NSL438030	NSL438030	19.88383871	5.40206356	424614.221	0.079883774	3598.413034	47.27835226	1.37E-05	11774.29814	Random & Reliable	0.850128806
NSL438031	NSL438031	-8.628341432	-0.849940825	-124790.7922	-0.055642582	-1333.200775	-20.14805242	-0.000105546	-4194.925771	Small & Unreliable	0.794977166
NSL438032	NSL438032	-8.027025359	-0.219863501	-103193.6028	-0.059077869	-943.7734865	-15.37350069	-0.000132026	-2745.414305	Random & Unreliable	0.780155853
NSL438037	NSL438037	-9.912176224	-1.268898693	-152793.3816	-0.059081653	-1418.723232	-21.31941705	-8.25E-05	-4281.560214	Small & Unreliable	0.773709651
NSL438038	NSL438038	-11.44203096	-1.95224212	-181469.4933	-0.06537058	-1733.969931	-25.88423945	-7.78E-05	-5388.680008	Small & Unreliable	0.745976519
NSL438039	NSL438039	-9.422805698	-1.451335259	-150322.9007	-0.054448353	-1463.835629	-21.47968307	-6.59E-05	-4583.180337	Small & Unreliable	0.760524064
NSL438040	NSL438040	-10.92128564	-1.646718027	-174825.4014	-0.068354059	-1687.536264	-25.26640107	-0.0001011	-5189.884729	Small & Unreliable	0.745713472
NSL438042	NSL438042	-7.691967224	-1.494855117	-132253.199	-0.042833509	-1194.353777	-17.68856596	-5.31E-05	-3803.613789	Small & Unreliable	0.742101986
NSL438043	NSL438043	-8.148405739	-2.046068598	-157216.1717	-0.034886347	-1305.725334	-18.17663004	-2.82E-05	-4277.125826	Small & Unreliable	0.753896494
NSL65863	NSL65863	-3.618948502	-0.31481856	-48838.67583	-0.01771618	-618.7519065	-9.298702094	-2.88E-05	-1881.925362	Random & Unreliable	0.773927123
NSL65866	NSL65866	-8.124749372	-5.23441753	-260879.9127	0.020234689	-1975.292442	-23.98839722	0.000239421	-7187.295239	Small & Reliable	0.979913649
NSL65868	NSL65868	-4.44355991	-0.551948551	-78372.89421	-0.021016935	-782.8949721	-11.0925173	-3.81E-05	-2409.286701	Random & Unreliable	0.778063737
NSL65869	NSL65869	-5.070410089	-2.680601225	-140218.9977	0.004136206	-1144.763855	-14.85121945	3.89E-05	-4153.98625	Random & Reliable	0.868083103
NSL65872	NSL65872	0.513640454	1.489806247	73823.72176	-0.010061771	461.1747788	3.942521172	-5.07E-05	1799.060619	Random & Unreliable	0.749118866
NSL65873	L317	-3.225586807	-3.846000121	-159524.9954	0.021208881	-962.3706262	-8.509597241	0.000108356	-3602.647636	Random & Reliable	0.924470996
NSL65874	Os420	6.874019257	1.240439646	83937.99671	0.02758715	921.4814369	14.85753246	-5.77E-06	2866.658387	Random & Reliable	0.936008379
NSL67796	NSL67796	-2.399744181	-1.148069218	-79291.88101	-0.004839296	-501.2778788	-4.914594352	-8.59E-07	-1712.110988	Random & Unreliable	0.746200237
NSL67798	NSL67798	5.14958333	-0.696630809	2824.882156	0.045237039	429.3898806	9.985058939	8.90E-05	1058.975578	Random & Reliable	0.832547748
NSL67799	NSL67799	7.923593923	0.213571722	49085.84891	0.056902809	828.9976047	15.4762844	0.000120324	2438.214832	Random & Reliable	0.922161777
NSL81597	NSL81597	17.18991755	10.178902	680900.8737	-0.008245589	4573.159938	48.36932521	-0.000279658	16237.03325	Large & Reliable	0.827422658
NSL81598	NSL81598	-6.395908581	-0.487352735	-87993.9756	-0.032692918	-612.004473	-9.27250657	-8.75E-05	-1855.25715	Random & Unreliable	0.750157794
NSL81600	NSL81600	-1.381171006	0.419611769	-4430.054322	-0.022738167	13.97165999	-1.678852666	-8.88E-05	359.5092542	Random & Unreliable	0.791721303
NSL8583	NSL8583	17.0194738	10.46896463	688092.6301	-0.014971531	4405.917731	45.87784463	-0.000297085	15712.60333	Large & Reliable	0.838286009
NSL8585	P39	15.8277183	10.65537211	687880.413	-0.028428622	5665.46735	56.55927401	-0.000364212	20424.94838	Large & Reliable	0.840317906
PI186183	PI186183	0.854233449	0.321634661	42198.7058	-0.003801348	185.206787	2.140940853	-1.38E-05	642.3744516	Random & Unreliable	0.767110978
PI186215	PI186215	-0.330041377	-0.06875307	2363.8017	0.002436219	210.8270941	2.687338026	1.38E-05	747.8738806	Random & Unreliable	0.801368557
PI186219	PI186219	-1.293168757	-0.188115934	-3489.99085	-0.007283198	44.36901404	-0.486403606	-8.29E-06	204.8525653	Random & Unreliable	0.79383098
PI198895	PI198895	-1.103962124	-0.338422928	-8135.521769	-0.009258907	-51.90602784	-1.928195178	-5.72E-06	-157.955772	Random & Unreliable	0.778610747
PI198906	PI198906	0.100593467	0.462505654	35755.20494	0.000434066	203.458792	2.054986716	1.16E-07	713.2501293	Random & Unreliable	0.778018291
PI200184	PI200184	-0.001619611	0.890194134	50845.73451	-0.013217299	169.5721875	0.378303137	-5.10E-05	751.9771833	Random & Unreliable	0.768256788
PI200187	PI200187	1.719162414	0.783189768	31936.93915	0.005736615	293.0220972	4.704305609	-6.48E-06	1090.920838	Random & Reliable	0.824310734
PI200194	PI200194	0.934752576	0.259566909	22835.83699	-0.001960774	217.2625035	1.907855304	-1.58E-05	863.7966593	Random & Unreliable	0.770788959
PI221737	PI221737	1.40000626	1.196686646	42263.79344	-0.011756698	454.8928125	5.312155176	-5.12E-05	1784.958998	Random & Unreliable	0.755097352
PI221747	PI221747	-2.111003124	-0.93647828	-70217.77472	-0.006785268	-548.6321143	-5.360093591	-7.55E-06	-1783.992715	Random & Unreliable	0.807583804
PI221788	PI221788	-1.859565937	0.275395819	-7380.502901	-0.007768952	146.8710175	0.664038867	-2.90E-05	656.0487211	Random & Unreliable	0.749189299
PI233312	PI233312	13.12613946	9.116534885	594878.2464	-0.026406718	3657.276139	35.34678511	-0.000284798	13231.89979	Large & Unreliable	0.795760215
PI233313	PI233313	17.71884568	9.838007037	682096.8912	0.013684843	4801.447322	52.59949478	-0.000229472	16758.86846	Large & Unreliable	0.778466774
PI233314	PI233314	17.41527846	9.662411278	678123.733	0.002966221	4480.698514	47.56458582	-0.000241672	15745.39112	Large & Unreliable	0.756859124
PI233319	PI233319	13.85928766	9.028794112	608001.1663	-0.014178345	3873.142449	39.62819467	-0.000266885	13732.45722	Large & Unreliable	0.785072948
PI233320	PI233320	15.04826645	10.22948702	656461.3784	-0.014512696	4294.713976	44.29332952	-0.000283878	15396.53666	Large & Reliable	0.848698772
PI233321	PI233321	13.93852235	9.864522798	622819.0584	-0.028355244	3760.680521	37.07917066	-0.000301314	13661.88395	Large & Reliable	0.814421072
PI233322	PI233322	15.43606699	10.04596677	659050.0189	-0.020506148	4271.695728	43.87031299	-0.00030036	15309.76415	Large & Reliable	0.827567091
PI257507	F7	40.45694509	11.4631007	1021856.86	0.105336194	7892.157105	95.71238711	-9.00E-05	26117.01551	Large & Reliable	0.922831144
PI267169	PI267169	16.07363149	8.634545401	619830.8844	0.001675893	4078.365664	43.15409772	-0.000219788	14370.51166	Large & Unreliable	0.75796594
PI303932	PI303932	3.047124265	2.005892512	102279.6294	-0.004353524	937.3291262	10.96472548	-6.51E-05	3414.185578	Random & Unreliable	0.780802169
PI303939	PI303939	0.875529509	-0.045536518	14756.74732	0.005821584	395.8450527	5.855346437	1.64E-05	1316.384758	Random & Unreliable	0.766763626
PI303943	PI303943	-2.082022167	0.101461565	-15406.64869	-0.016628497	-192.0853444	-3.360984002	-2.92E-05	-465.4279245	Random & Unreliable	0.772433953
PI340817	PI340817	17.48182903	9.174809045	653789.5325	0.015881803	4284.170012	46.23828938	-0.000175997	15056.78145	Large & Unreliable	0.797476303
PI340818	PI340818	17.24459383	9.551078055	679019.1739	0.001030351	4181.22451	42.78669909	-0.000206378	14871.80135	Large & Unreliable	0.787436499
PI340819	PI340819	14.84544405	8.46809384	622465.9715	-0.005201887	3956.508136	40.01191732	-0.000209929	14096.17096	Large & Unreliable	0.75758453
PI340822	PI340822	15.40665925	8.796304678	636331.4168	-0.002355153	4018.610399	41.38128839	-0.000206798	14349.52202	Large & Unreliable	0.751480486
PI340823	PI340823	15.54501	8.292509187	606590.0549	0.007394787	3636.23314	37.90884333	-0.000171133	12836.17418	Large & Unreliable	0.787726992
PI340824	PI340824	12.47756987	8.150673053	546725.0612	-0.008987799	3555.792399	35.95728106	-0.000203587	12775.91979	Random & Unreliable	0.745243029
PI340825	PI340825	12.78463225	8.514500433	575503.473	-0.007484853	3714.121319	37.6731679	-0.000209813	13340.70924	Large & Unreliable	0.753527697
PI340826	PI340826	2.521528745	1.868401183	114623.227	-0.00541541	882.5634467	9.1978442	-4.89E-05	3253.24297	Random & Unreliable	0.782753314
PI340830	PI340830	8.720151266	3.93821933	302618.7574	0.016449671	2367.811304	26.49044083	-7.56E-05	8155.291037	Random & Unreliable	0.742980872
PI340841	PI340841	-6.032907009	-2.216321445	-115500.9482	-0.009392989	-1096.249099	-15.75231987	2.53E-05	-3786.296128	Random & Reliable	0.862022619
PI340843	PI340843	-7.993004155	-3.481517568	-186338.4023	-0.01258423	-1325.28865	-18.42030323	3.40E-05	-4630.246227	Random & Reliable	0.830379332
PI340845	PI340845	-6.211197728	-2.969722924	-162462.5551	-0.002266105	-1442.662341	-18.2756756	6.57E-05	-5091.831854	Random & Reliable	0.8721451
PI340876	PI340876	0.133284061	-0.216873833	8556.140376	0.009121173	88.26735635	-0.038205821	3.66E-05	136.5148951	Random & Unreliable	0.774217801
PI340878	PI340878	-2.713392421	-0.370152977	-6924.945749	-0.001938863	79.34918851	-1.201682433	-4.40E-07	313.6275826	Random & Unreliable	0.782844752
PI343952	PI343952	19.31908015	10.32570577	754289.9355	0.009107568	4803.168581	50.93335497	-0.00021429	16957.3286	Large & Unreliable	0.751604666
PI358522	PI358522	6.750335913	6.638440336	396653.6442	-0.020978148	2267.804732	21.57211002	-0.000212045	8333.349667	Random & Unreliable	0.771832713
PI358529	PI358529	11.36713109	9.018799172	571996.6877	-0.026243302	3699.314231	36.62284456	-0.00028154	13410.33054	Large & Unreliable	0.800173457
PI369439	PI369439	16.86834207	9.3924041	692468.6763	-0.006113587	3995.385084	39.81045394	-0.000206835	14192.8625	Large & Unreliable	0.764906837
PI369446	PI369446	8.722822713	4.69166969	334341.0838	-0.00372896	2208.574529	23.0682213	-0.000121871	7874.148708	Random & Unreliable	0.740772666
PI391660	PI391660	-4.434555097	-1.002854217	-111553.4085	-0.027442864	-884.5320721	-12.10564402	-7.40E-05	-2784.176436	Random & Reliable	0.855649563
PI391666	PI391666	-2.381350802	0.340844169	-18083.07037	-0.014835331	-67.84694267	-2.452289789	-4.09E-05	23.08215958	Random & Unreliable	0.740749528
PI391678	PI391678	-0.81923924	0.298535543	450.8690226	-0.016696734	-199.8733646	-3.293715425	-3.80E-05	-496.949333	Random & Unreliable	0.748999738
PI405714	PI405714	0.552035091	1.059315631	66238.90311	-0.004154695	718.3421894	7.796258418	-3.35E-05	2558.221973	Random & Unreliable	0.773152729
PI406124	PI406124	-10.27152975	-4.797618258	-206333.4095	-0.012118985	-2012.991541	-28.04191908	9.33E-05	-7140.5846	Small & Unreliable	0.804935156
PI415085	PI415085	4.259696144	3.526141983	205606.5435	-0.016858039	1387.75005	13.41728589	-0.000121115	5185.749489	Random & Unreliable	0.745448899
PI415087	PI415087	-5.723414128	-1.6978303	-103413.3093	-0.024433516	-652.7420359	-8.534213021	-4.93E-05	-2206.165446	Random & Unreliable	0.742677688
PI415088	PI415088	-5.754555522	-1.612834025	-100838.3454	-0.023010936	-565.3040437	-7.444399111	-5.03E-05	-1936.293668	Random & Unreliable	0.750986462
PI415089	PI415089	17.16759456	8.804307326	646578.8305	0.012731486	4150.660805	44.77181872	-0.000174174	14619.80301	Large & Unreliable	0.783059091
PI415090	PI415090	15.96427162	8.491465092	615620.3987	0.009923006	3989.895479	42.57565261	-0.000168479	14030.1247	Large & Unreliable	0.771585009
PI433487	PI433487	20.26784537	11.77440688	854344.8825	0.005931546	5364.890755	55.55389463	-0.000236086	19049.1262	Large & Reliable	0.813344005
PI459082	PI459082	-0.522167925	0.375226928	26532.14594	-0.013265901	251.6014187	1.42021575	-3.33E-05	1020.09808	Random & Unreliable	0.789134804
PI510674	PI510674	-1.907608423	-0.586907276	-26264.73717	0.000884988	-404.4259011	-5.882540988	3.19E-05	-1479.169885	Random & Unreliable	0.742774793
PI511309	PI511309	33.37727232	8.78710448	711168.2076	0.13004057	5731.505481	74.02362272	2.56E-05	18730.03396	Large & Reliable	0.983570066
PI511310	PI511310	33.53975062	8.134565045	676660.3566	0.131445335	5486.696803	72.04931346	4.05E-05	17868.74719	Large & Reliable	0.953842167
PI517974	Pa880	-1.791795275	-1.403748672	-87499.22175	0.009993597	-590.3706199	-6.196611509	6.03E-05	-2147.535319	Random & Reliable	0.949896742
PI520771	PI520771	-4.693940241	-4.545833797	-232417.5331	0.030090062	-1511.164067	-15.34141327	0.000203944	-5732.536802	Random & Reliable	0.892006868
PI520774	NC264	-20.82486008	-5.72524447	-347896.701	-0.086726919	-3217.603552	-46.98224925	-4.14E-05	-10628.67105	Small & Reliable	0.927283716
PI531083	PI531083	5.692717468	-3.620406945	-86027.79859	0.08832801	-169.2208472	6.326569949	0.000261848	-1414.396259	Random & Reliable	0.864544796
PI531084	NC258	-10.78109322	-4.778464343	-259169.0466	-0.036085365	-2085.532091	-26.79712966	-9.41E-06	-7172.948149	Small & Reliable	0.918623296
PI531085	NC262	-17.32956204	-2.843125364	-266195.5537	-0.099975208	-2404.939772	-35.21551443	-0.00016832	-7547.646411	Small & Reliable	0.952954431
PI535901	PI535901	17.34984701	9.775984367	708479.6523	0.006479619	4274.777851	44.68783881	-0.000191483	15130.85307	Large & Unreliable	0.781972125
PI535906	PI535906	29.06360808	10.29668164	846827.3091	0.053489408	6016.602563	69.21563314	-0.000150737	20408.94823	Large & Reliable	0.817916838
PI535913	PI535913	19.0342514	13.26808141	865887.7126	-0.028601632	5384.126932	53.60612939	-0.000352378	19440.0907	Large & Reliable	0.956148792
PI535919	PI535919	0.446257776	1.962323806	80384.93187	-0.023761592	604.4615324	5.369498754	-0.000124968	2482.896746	Random & Unreliable	0.747654287
PI538010	PI538010	18.41419135	4.142670317	333266.7374	0.088058655	2911.546504	40.19071487	8.12E-05	9412.941236	Random & Reliable	0.920882272
PI538237	PI538237	1.996400204	0.138294025	-15187.02535	0.020198366	204.3005033	4.836054353	5.79E-05	531.2397602	Random & Reliable	0.920917952
PI538244	PI538244	28.96180835	7.583267281	620488.1114	0.113647311	5211.863106	66.51744203	1.74E-05	17060.62194	Large & Reliable	0.932554876
PI539920	PI539920	-2.614001019	0.338968646	146325.1841	-0.050556255	568.7309918	-1.731307333	-0.000152019	1968.20832	Random & Reliable	0.832475127
PI539924	PI539924	31.24785785	8.631783951	678572.7601	0.122170202	5411.052917	69.81173409	2.83E-05	17762.99475	Large & Reliable	0.964023866
PI539926	PI539926	25.17442404	7.601605407	549972.1787	0.081342151	4522.101564	57.98945773	-5.27E-05	15023.91836	Random & Reliable	0.908862262
PI543840	PI543840	-2.369470284	-1.118329938	-65469.4629	0.000974993	-274.3717045	-2.632520723	3.17E-05	-989.1292899	Random & Unreliable	0.776967938
PI543843	PI543843	4.312166642	1.340513136	73335.10612	0.020992609	772.2832317	11.14676365	1.65E-05	2687.998302	Random & Reliable	0.849505824
PI543849	PI543849	-9.28402422	-6.277478198	-318661.4143	0.000881469	-2260.899835	-26.09912602	0.000146737	-8142.745995	Small & Reliable	0.874697079
PI544065	PI544065	3.118961344	1.987117567	63076.10051	-0.00984224	609.4939801	9.706073885	-0.000116574	2283.577562	Random & Reliable	0.832886172
PI547086	PI547086	-7.4566811	-1.312418033	-127816.657	-0.06052146	-1189.51548	-17.29946464	-0.000159334	-3680.568036	Small & Unreliable	0.794241821
PI547089	PI547089	-4.897156912	0.155621182	-81862.94243	-0.03854275	-676.3889015	-9.03922203	-0.000116637	-2016.823032	Random & Reliable	0.912731567
PI548800	PI548800	1.777513242	0.284953512	10792.15751	0.011112659	129.8907447	3.048978619	3.51E-05	375.4953052	Random & Reliable	0.834160465
PI550440	B64	-16.19503619	-7.598477722	-403249.9935	-0.016933953	-3202.446859	-42.13513393	0.000194607	-11201.5184	Small & Reliable	0.968353599
PI550461	B14A	-8.067024653	-5.436373698	-267958.9173	0.023942674	-1916.801972	-22.93437935	0.000248484	-7051.485806	Small & Reliable	0.980523241
PI550462	PI550462	-6.240710837	-3.913484582	-218468.8357	0.014681459	-1630.891122	-18.81164838	0.00018883	-5821.863549	Random & Reliable	0.926916972
PI550465	B68	-10.36971142	-7.303465075	-341536.937	0.023052741	-2571.454974	-30.52429098	0.000282155	-9380.541796	Small & Reliable	0.969868516
PI550472	B57	-12.61473003	-6.548870909	-274755.5425	-0.011057466	-2373.261245	-33.06498886	0.000124002	-8363.462107	Small & Reliable	0.932550858
PI550489	PI550489	27.03873726	8.524792477	902995.3793	0.025855312	6598.401053	71.01241628	-0.000107703	22109.58472	Large & Reliable	0.918036705
PI550490	ND246	29.56974356	9.039647729	973936.36	0.024604928	7105.912903	76.18632002	-0.000126283	23820.24597	Large & Reliable	0.934712236
PI550492	PI550492	12.13321631	7.805095708	514337.2272	-0.008536623	3478.454116	36.41819302	-0.000225286	12374.97248	Random & Unreliable	0.787014856
PI550496	PI550496	-11.06239394	-1.737024516	-160949.2913	-0.066698663	-1552.743366	-23.17790104	-0.000131203	-4824.941997	Small & Unreliable	0.78150796
PI550514	PI550514	-6.47621118	-1.79663416	-125173.3304	-0.019070222	-1060.563251	-14.22359855	-2.94E-06	-3578.083489	Random & Reliable	0.854084005
PI550517	PI550517	1.382778158	-0.122086512	-11724.34256	0.003998702	-57.73325374	1.034778725	-2.22E-06	-188.7293347	Random & Unreliable	0.798908382
PI550520	PI550520	-3.344062411	-0.442171844	-65549.75509	-0.014747289	-594.0327224	-7.573310803	-3.41E-05	-1875.915712	Random & Unreliable	0.768805263
PI550522	T232	-7.233565296	4.389751064	32061.7456	-0.062237823	-119.9866176	-5.020586113	-0.000148849	1221.720575	Random & Reliable	0.935944999
PI550540	PI550540	20.0263966	6.163339736	624389.8574	0.017689594	4689.261297	51.47331402	-0.00010622	15774.52508	Large & Unreliable	0.791116682
PI550552	PI550552	9.947790492	3.690106755	253188.6578	0.02057012	2190.359455	26.47329667	-5.60E-05	7629.624652	Random & Unreliable	0.757128553
PI550553	PI550553	9.316844948	4.224411237	316084.9718	0.012598416	2216.18431	24.3594805	-7.69E-05	7729.829602	Random & Unreliable	0.753961821
PI550571	PI550571	19.14894858	13.36495619	874961.1066	-0.029767065	5481.404423	54.40919436	-0.000358893	19780.41793	Large & Reliable	0.959386656
PI550573	PI550573	-3.379410371	-0.146603182	-22364.56481	-0.021230261	-495.9291017	-8.993816337	-3.42E-05	-1485.687604	Random & Unreliable	0.739574285
PI550900	PI550900	0.349512961	-0.029517319	-17550.06959	-0.010547442	-370.2325534	-3.349796499	3.22E-06	-1141.022622	Random & Unreliable	0.715870096
PI550905	PI550905	-4.946891053	-1.808494855	-131103.5751	-0.002988011	-704.6632133	-7.107145731	5.41E-05	-2474.439371	Small & Unreliable	0.759446305
PI550908	PI550908	-3.632507636	-1.116800413	-70828.72646	-0.007649866	-627.6606981	-7.278101791	4.25E-05	-2180.678954	Random & Unreliable	0.703471687
PI550918	PI550918	-3.473006628	-0.866310177	-74386.99337	-0.011368014	-933.5015624	-11.04403723	2.96E-05	-3111.946109	Random & Unreliable	0.735424642
PI553054	PI553054	13.43449835	9.108094929	588159.7864	-0.009268753	3933.459912	41.05856955	-0.000250833	14037.5824	Large & Unreliable	0.761567374
PI555651	PI555651	5.866301205	1.115132282	62043.51977	0.037735646	647.2685658	10.79221295	9.81E-05	2222.737915	Random & Reliable	0.902716606
PI555660	PI555660	-9.764062149	0.320466426	-120452.9502	-0.07421947	-1370.380446	-20.86294681	-0.000192101	-3961.909174	Random & Reliable	0.915143303
PI558527	PI558527	4.393141425	1.192673543	87377.48273	0.02365598	824.2188503	10.76256572	2.31E-05	2655.245131	Random & Reliable	0.909979891
PI558531	PI558531	-1.512257756	-0.477721337	-52053.83238	0.003746774	-205.9429275	-0.922989707	7.06E-06	-699.9981769	Random & Reliable	0.823153088
PI558532	Mo17	-15.74487966	-0.606343496	-209500.6758	-0.107169413	-1826.304119	-27.47583829	-0.000313958	-5375.006606	Random & Reliable	0.987272658
PI559381	PI559381	26.54329571	6.95750945	542200.6626	0.089169342	4538.062014	58.81386014	-5.12E-05	14837.32078	Random & Reliable	0.959573352
PI559919	PI559919	20.91710451	7.41388126	632650.7539	0.0170459	4651.453239	51.91428656	-0.000143807	15829.72044	Large & Reliable	0.853654375
PI559935	PI559935	12.06584252	-0.910295959	60763.68037	0.100000438	1308.409903	26.91049473	0.000192453	3586.878189	Random & Reliable	0.865774214
PI560081	PI560081	-8.8664524	-1.718074927	-192049.3482	-0.041273089	-1307.389149	-17.25470588	-8.59E-05	-4190.204766	Small & Unreliable	0.808640847
PI561516	PI561516	3.739398781	-0.872489535	-20450.88069	0.021579156	-146.0903922	1.885651354	5.02E-05	-742.7345441	Random & Reliable	0.838974901
PI561527	PI561527	-5.502163974	-1.764468265	-131209.6778	-0.018227265	-1120.840227	-13.83681906	-4.54E-06	-3718.94586	Small & Unreliable	0.755389169
PI564852	PI564852	1.631750994	-0.22815848	6201.319613	0.025053877	244.8451053	4.451246497	4.66E-05	620.8895241	Random & Reliable	0.815385066
PI567794	PI567794	4.05120689	4.687230217	240345.2874	-0.025961103	1562.272099	14.48225177	-0.000190641	5943.737668	Random & Unreliable	0.776209116
PI583350	Mo45	-6.872220109	-2.135047069	-169735.6085	-0.025901216	-1493.025359	-18.36624266	-2.85E-05	-4951.211305	Random & Reliable	0.874040109
PI583351	Mo46	-10.99618027	-0.922366366	-164674.6487	-0.042928725	-1309.742862	-19.3280193	-7.92E-05	-3997.000194	Random & Reliable	0.885838898
PI587124	CM105	2.749027467	0.180442556	-6550.297654	0.02501476	192.9787367	5.155807867	6.97E-05	410.9536038	Random & Reliable	0.953776439
PI587127	H105W	0.423723451	-3.829837714	-158798.7644	0.042393645	-1002.861121	-6.559685894	0.000246885	-4017.444189	Random & Reliable	0.959224326
PI587129	H99	11.09627484	0.887827968	99066.51058	0.064046516	1182.305452	22.8839195	0.000103492	3634.113225	Random & Reliable	0.961395682
PI587133	P39	17.14030856	10.12955376	678434.291	-0.028428622	5665.46735	56.55927401	-0.000364212	20424.94838	Large & Reliable	0.829031733
PI587134	IA2132	16.56765308	8.26379118	588924.1871	-0.072660062	627.330742	1.950532387	-0.000328556	3319.213844	Large & Unreliable	0.767903078
PI587138	A554	27.64379798	6.820941124	575419.382	0.076030899	4765.573834	61.538275	-3.57E-05	15583.50114	Random & Reliable	0.924910719
PI587140	A632	-2.852101381	-4.794432773	-214978.7504	0.046048897	-1313.649806	-11.75670845	0.000286952	-5019.299265	Random & Reliable	0.960800009
PI587142	A679	22.71396614	7.535762762	509553.7373	0.080352053	3986.994098	50.67524812	-4.15E-05	13296.07774	Random & Reliable	0.963203763
PI587144	Mo24W	5.905329389	-3.458290506	-77853.99597	0.06003092	30.68172455	8.469987808	0.000148745	-607.2163267	Random & Reliable	0.870144695
PI587147	Pa91	11.58332091	-3.424434499	-50682.19286	0.128972896	352.343903	17.75920487	0.000362119	165.0777698	Random & Reliable	0.955686025
PI587155	PI587155	2.794988371	7.312175303	304609.3554	-0.063466462	1595.208571	12.12209657	-0.000253335	6668.650527	Random & Reliable	0.941608457
PI591022	PI591022	-6.047564029	-0.432205258	-106435.1235	-0.028093386	-907.8727111	-11.89967219	-3.82E-05	-2799.233674	Random & Reliable	0.871348561
PI594049	PI594049	-6.410444306	0.95925922	-39550.45945	-0.049311639	-517.8583391	-8.599320825	-0.000139019	-1221.780488	Random & Unreliable	0.766457248
PI594058	PI594058	-1.450775093	-0.657291349	-37822.01628	0.005234611	-304.7070082	-3.97935291	8.56E-06	-1105.326131	Random & Unreliable	0.802089311
PI594061	PI594061	1.673224951	0.092548189	13173.27771	0.014032102	-155.3121543	-1.07629082	3.81E-05	-630.2804026	Random & Unreliable	0.780194286
PI594062	PI594062	-0.183930738	-0.243661603	-14648.76618	0.006281678	-324.4803517	-4.225910829	2.89E-05	-1080.304927	Random & Unreliable	0.77572678
PI594065	PI594065	0.183836317	0.595337276	13229.11768	0.005471789	113.2781988	1.08513015	-5.12E-06	477.9298187	Random & Unreliable	0.80228998
PI594074	PI594074	-1.23423081	-0.68492465	-35652.08055	0.020706877	24.24499165	0.262496821	5.42E-05	-94.35662383	Random & Unreliable	0.787633233
PI594075	PI594075	-1.63152906	-0.217980393	-35132.05568	0.000299856	-457.9475978	-6.004567734	1.75E-05	-1492.51304	Random & Unreliable	0.779616969
PI594081	PI594081	1.307932702	-0.880037501	-53767.59937	0.026588989	-237.3519427	-0.761811447	8.84E-05	-952.5451024	Random & Unreliable	0.791533802
PI595569	PI595569	-3.16073796	-2.655664597	-138704.4863	0.000433308	-984.5436364	-9.053852924	8.07E-05	-3394.889795	Small & Unreliable	0.725243347
PI596357	PI596357	2.666672141	-2.023905559	-58.37946103	0.049169694	23.57304473	1.735116778	0.000162391	-528.4197618	Random & Reliable	0.884863744
PI596500	PI596500	3.530078617	3.204537267	166627.6977	-0.004351518	862.424025	9.008051062	-8.10E-05	3153.251496	Random & Reliable	0.810558299
PI600755	PI600755	-8.698996586	-5.127357784	-269004.8788	0.016327565	-1980.212724	-23.76726316	0.000235665	-7085.446152	Small & Reliable	0.970234593
PI601159	PI601159	-5.308552474	-5.398247292	-253510.3571	0.028411263	-1728.788655	-18.74451569	0.000229155	-6474.230424	Small & Reliable	0.910446688
PI601208	PI601208	11.94220958	1.264937876	135566.0927	0.077820406	1511.951193	24.58621414	0.000172191	4758.73048	Random & Reliable	0.867050461
PI601468	PI601468	4.162943996	3.316199044	177239.4358	-0.012164947	1053.737738	9.700152552	-0.000134118	3915.787917	Random & Reliable	0.877373274
PI601470	PI601470	5.345720524	0.780420566	79425.32651	0.028033712	691.6956062	10.0402574	5.22E-05	2222.212032	Random & Reliable	0.848387336
PI601491	PI601491	21.0717169	5.094912566	415339.6833	0.085264283	3387.877058	45.59806872	6.57E-05	11018.45879	Random & Reliable	0.914733453
PI601493	PI601493	25.41489507	6.916988334	563096.3075	0.099503556	4438.912679	56.60019579	1.95E-05	14620.70399	Random & Reliable	0.90596475
PI601498	PI601498	-7.220027084	0.149608495	-40077.83193	-0.055075958	-551.1850748	-12.21845	-0.000128367	-1443.102488	Random & Reliable	0.906133664
PI601658	PI601658	4.4680238	1.529925731	57750.92367	0.028183702	450.8965221	7.738397985	8.99E-05	1517.784868	Random & Reliable	0.879661019
PI601684	PI601684	-13.88802688	-1.072248215	-198521.9862	-0.086881805	-1742.673542	-25.8409175	-0.000224408	-5333.821771	Random & Reliable	0.876422876
PI601685	PI601685	-15.7224125	-1.789197213	-244934.9066	-0.09105165	-2018.936925	-29.43136497	-0.000225928	-6193.17036	Small & Reliable	0.88722733
PI601686	PI601686	-12.04488084	-0.556378686	-163364.1235	-0.079519169	-1270.445709	-19.29575326	-0.000230373	-3747.164198	Random & Reliable	0.871802615
PI601777	PI601777	4.689900333	0.990746612	70778.35605	0.015043354	924.4397371	13.63641388	-4.65E-05	2964.918649	Random & Reliable	0.894864128
PI601779	PI601779	-3.198112221	-1.009728573	-81218.61944	-0.001440443	-266.2678332	-2.784024447	3.11E-06	-883.9414523	Random & Unreliable	0.79471578
PI601782	PI601782	10.42837067	2.929148408	182952.0684	0.030569638	1878.68891	26.83468025	-3.54E-06	6263.269979	Random & Reliable	0.859073533
PI601790	PI601790	-0.253045518	-0.139707345	-4043.935212	-0.008237159	-271.5085447	-3.872399373	-2.97E-05	-864.6889892	Random & Reliable	0.811113947
PI603939	PI603939	-6.267036613	-1.025513665	-107146.879	-0.032580377	-1092.225896	-15.99305436	-5.22E-05	-3393.336151	Random & Unreliable	0.744782309
PI604606	PI604606	-0.85074352	0.141412578	-4176.926991	0.003559619	-34.36086024	-1.861433079	1.48E-05	80.49372329	Random & Unreliable	0.779807218
PI606329	DE1	-12.97425617	-5.395037347	-242669.7573	-0.0133029	-2231.303725	-33.31738189	0.000159391	-7732.601875	Small & Reliable	0.954917161
PI607522	PI607522	1.158292	1.704797414	80001.81208	-0.01167416	464.9865189	3.991190173	-6.23E-05	1869.523559	Random & Unreliable	0.788197663
PI610493	PI610493	-0.080525614	-0.032699759	-6921.291641	-0.006506579	-319.0716216	-4.203507088	1.54E-05	-1004.361442	Random & Unreliable	0.729328688
PI619430	PI619430	-3.591296473	-1.96644745	-102296.5078	-0.005014127	-824.8711681	-9.967685027	5.76E-05	-2875.666088	Random & Unreliable	0.725671224
PI631444	PI631444	-2.865235833	-1.041658321	-77324.31647	-0.012915502	-793.8771167	-9.801666275	2.30E-06	-2637.764812	Random & Unreliable	0.768971608
PI633840	PI633840	29.0556482	8.087402211	636657.1054	0.108864592	4954.802037	63.13932702	1.04E-05	16280.59516	Large & Reliable	0.95813847
PI633924	PI633924	1.171712131	0.076804155	8467.041237	0.01236413	439.3769541	6.403213584	4.52E-06	1366.037671	Random & Unreliable	0.794520883
PI634207	PI634207	1.871228665	0.496807524	22103.62411	0.01328221	442.9091076	7.676049485	7.82E-06	1395.256524	Random & Unreliable	0.772692687
PI638550	PI638550	1.834676295	0.571104132	36517.68689	0.00285192	162.5902849	1.719484868	4.61E-06	646.5700868	Random & Unreliable	0.787353985
PI639931	PI639931	-0.586701688	-2.099189526	-99442.85175	0.010594892	-810.1615922	-5.93284902	9.91E-05	-2864.425082	Random & Unreliable	0.72110196
PI639936	PI639936	-0.556767617	-0.671307263	-62675.59676	0.008473401	-333.2460319	-0.196605989	4.93E-05	-1230.364796	Random & Unreliable	0.764367543
PI639937	PI639937	-3.679893613	-2.109908448	-129506.7825	-0.007395849	-667.2197975	-6.67993834	3.98E-05	-2286.0857	Small & Unreliable	0.721830897
PI639938	PI639938	-0.430551464	-1.172885271	-83570.24549	0.006272379	-408.8726732	-0.501973812	4.47E-05	-1467.980021	Random & Unreliable	0.739010691
PI641070	PI641070	-3.094218856	-0.825803307	-75332.89675	-0.006567127	-551.449002	-6.060482316	1.89E-05	-1835.768063	Random & Unreliable	0.785468308
PI641071	PI641071	-3.624530562	-1.753676144	-122707.7228	-0.00090703	-739.6381657	-6.670121629	5.73E-05	-2571.940069	Small & Unreliable	0.729285803
PI641226	PI641226	-1.858448725	-4.124351331	-168961.2955	0.035757319	-1080.544924	-9.502443821	0.000229577	-4110.022605	Random & Reliable	0.817113737
PI641243	PI641243	-6.12240457	-2.761812584	-151424.2052	-0.015027689	-1565.560056	-20.95327524	4.74E-05	-5323.239058	Small & Unreliable	0.737420012
PI641249	PI641249	-12.98796276	3.166984668	-78252.52538	-0.095841394	-860.7227832	-14.79636293	-0.000185572	-1188.051886	Random & Reliable	0.857340222
PI641253	PI641253	-1.435217684	-0.356186802	-29179.39292	-0.005722815	-229.9422399	-2.582754241	6.87E-06	-777.4357566	Random & Unreliable	0.790922789
PI641256	PI641256	-1.749286287	-0.535622831	-32520.41114	-0.006350659	-313.1693682	-3.985131362	8.17E-06	-996.7545975	Random & Reliable	0.818948061
PI644099	PI644099	13.00358473	9.101437673	580982.844	-0.02264783	3759.632082	37.8804837	-0.000284037	13514.61874	Large & Unreliable	0.790409831
PI648424	PI648424	-3.228356921	-4.567611676	-211928.0464	0.043775423	-1315.810581	-12.00501819	0.000282387	-5002.127642	Random & Reliable	0.953195858
PI648426	PI648426	32.9819682	8.745726602	704735.0724	0.12583951	5715.424532	73.38834183	1.48E-05	18733.20412	Large & Reliable	0.983311017
PI648427	PI648427	31.94539699	9.0812304	711633.7148	0.116237298	5737.031818	72.22741425	-6.32E-06	18876.64613	Large & Reliable	0.983350127
PI648428	PI648428	32.21771815	9.051474285	712557.8717	0.11776244	5731.017284	72.36125936	-3.94E-06	18839.91839	Large & Reliable	0.986174866
PI648429	PI648429	30.65401812	8.682629661	677141.9543	0.10904747	5427.325558	68.29581033	-1.21E-05	17871.03412	Large & Reliable	0.973112094
