# Supplementary material for: Genomic prediction of maize microphenotypes provides insights for optimizing selection and mining diversity
Source: Plant Biotechnol J. 2020 Jun 8;18(12):2456–65. doi: 10.1111/pbi.13420 (PMC7680549; doi:10.1111/pbi.13420)
Supplement: Supplementary file 6 — Data S5 Predicted genetic effects and U values for the 488‐accession validation set, which is part of the 2687‐accession selection candidate set. [file PBI-18-2456-s002.csv]

Genotype_ID	PGE_Height_435k	PGE_Radius_435k	PGE_Volume_435k	PGE_HtRa_43k	PGE_Area_43k	PGE_Arc_length_43k	PGE_Para_coeff_43k	PGE_Surface_area_43k	Upper bond for reliability (U)
Ames12740	-8.276637609	-2.647027243	-172481.491	-0.020393386	-1288.82485	-17.48338222	2.33E-05	-4376.674173	0.871958108
NSL438036	-7.671775182	-0.955988221	-112129.3119	-0.061878438	-1274.536142	-18.67928267	-0.000138628	-3953.511282	0.777012796
PI601686	-12.04488084	-0.556378686	-163364.1235	-0.079519169	-1270.445709	-19.29575326	-0.000230373	-3747.164198	0.871802615
PI415087	-5.723414128	-1.6978303	-103413.3093	-0.024433516	-652.7420359	-8.534213021	-4.93E-05	-2206.165446	0.742677688
PI303938	2.150225329	2.18379839	130115.9058	-0.012988866	836.5782255	8.267075312	-9.16E-05	3097.959241	0.818876336
PI601565	6.945597002	1.469320782	112252.4745	0.046945715	1214.002849	17.54735223	7.61E-05	3885.598199	0.847750285
12E	0.141286387	0.198202807	14804.36357	0.000795729	211.343502	2.11897625	-1.65E-05	831.4120552	0.761473061
PI658087	-7.255501656	-1.07971603	-129988.8246	-0.038322727	-964.9271247	-13.38635848	-9.75E-05	-3005.775617	0.844905862
CML230	-3.318750729	-2.57931014	-125103.0306	0.019710213	-607.44222	-4.829128646	0.000135881	-2367.859511	0.724329939
PI257515	7.71297444	3.093075253	226416.173	0.00852485	1606.080314	18.86030279	-5.78E-05	5559.205201	0.757345563
Ames27205	11.49426456	2.334528072	207857.1909	0.068289336	1812.034472	25.04232604	8.65E-05	5742.186359	0.908473987
NSL30046	1.286807345	-0.079214108	14911.35509	0.013585073	165.8249902	2.440344845	1.90E-06	381.958595	0.850171794
PI595557	-3.484042105	-1.929806855	-109026.6375	0.010798191	-469.1607789	-3.070628436	8.22E-05	-1766.15758	0.764844495
PI631393	2.282297259	1.401449773	90927.36189	-0.002297964	433.686255	3.480333724	-1.57E-05	1507.739957	0.762038519
Ames28957	1.359381461	1.500236275	68978.02581	-0.003051529	516.2385889	5.939547317	-3.85E-05	1908.339904	0.812998243
PI561618	-2.759704771	-0.69848457	-71564.75558	-0.004062296	-444.6431137	-3.60904979	3.16E-05	-1417.48477	0.739751008
NC314	17.21300185	3.178452298	392915.2385	0.075529474	2808.92768	33.31395838	7.87E-06	8836.478525	0.973591296
PI415088	-5.754555522	-1.612834025	-100838.3454	-0.023010936	-565.3040437	-7.444399111	-5.03E-05	-1936.293668	0.750986462
NC358	-14.5110395	-3.921706044	-281514.0377	-0.050841008	-2389.044522	-32.30609111	9.92E-06	-7808.025158	0.969475312
CML370	-5.12573891	-1.082943193	-86347.61352	-0.018162491	-585.3838421	-8.525851756	1.66E-05	-1850.740454	0.723267541
IDS28	-0.029194532	-3.600656154	-111523.792	0.039391377	-790.7040663	-6.346132659	0.000154473	-3310.07298	0.90264162
CIze49	1.710787978	-1.773401874	-75783.52692	0.026332296	-211.2362309	2.804379451	6.99E-05	-1040.726424	0.761395589
Ames29020	-2.727430815	-1.875447566	-81717.67037	0.010265781	-390.7613784	-4.774906858	6.08E-05	-1616.378457	0.838885584
Ames12730	-3.133623411	-0.440802252	-64296.0937	-0.017767322	-508.3871345	-7.299110662	-2.91E-05	-1524.214578	0.778318324
PI558526	0.117660461	-0.006082872	4771.60946	0.003699137	217.6977987	3.091225007	-7.36E-06	706.1139122	0.818306564
Ames24746	-4.289313359	-1.54035508	-109608.5841	-0.004546995	-642.7134252	-7.537375549	-3.07E-06	-2203.177732	0.847996485
NC342	-16.65484111	-4.931767827	-308390.5242	-0.070449454	-2599.324445	-36.66867559	-7.39E-05	-8733.24906	0.949269969
PI596502	2.595121095	0.685896276	76620.49966	0.005056431	379.1302489	4.489561814	-3.82E-06	1286.056109	0.779824055
PI658071	2.865674854	1.544166904	62725.29575	0.003254141	459.7508977	7.799283854	-3.32E-05	1625.857207	0.836545781
PI340835	-1.007019581	-0.51471472	-14540.01611	0.0063489	-50.35474872	-1.362884463	2.19E-05	-211.8144403	0.823670916
PI415081	6.03729201	3.578608689	226196.5899	-0.009633201	1471.414342	14.91844457	-0.00011433	5375.14893	0.786185712
Ames25220	-3.409401317	-0.663732552	-90744.40432	-0.020053332	-554.5427355	-6.890061965	-7.84E-05	-1916.872882	0.952124615
PI594088	2.459100939	0.822046512	47441.38728	0.013928301	430.5663802	5.476777224	1.28E-05	1529.692855	0.785280741
PI607383	1.509877396	-0.324998511	4961.104082	0.006295017	41.03228502	2.155195348	1.28E-05	1.967595216	0.726960384
Ames22063	9.648210857	8.480520477	511100.8271	-0.028142193	3249.201189	31.82352516	-0.000279562	11894.51878	0.84377415
L317	-3.225586807	-3.846000121	-159524.9954	0.021208881	-962.3706262	-8.509597241	0.000108356	-3602.647636	0.924470996
Ames25221	-3.000719666	-0.50600952	-81079.53652	-0.017400366	-476.7335113	-5.613756928	-7.27E-05	-1630.625811	0.955813697
PI303943	-2.082022167	0.101461565	-15406.64869	-0.016628497	-192.0853444	-3.360984002	-2.92E-05	-465.4279245	0.772433953
PI558528	4.194272496	4.534921452	254548.9264	-0.028676371	1583.401728	13.69132017	-9.47E-05	6115.522989	0.846519976
CO106	11.65188557	5.554334189	335158.3168	0.002168219	2333.76456	27.60718387	-7.86E-05	8365.952972	0.932042065
Mo44	-2.089800978	3.001041971	49979.0653	-0.043030424	246.7857283	0.957366953	-0.000158004	1448.817912	0.921692766
CML224	-3.412354621	-2.224859958	-137231.5026	-0.002811448	-900.3131729	-9.649339915	6.92E-05	-3115.588103	0.757156182
NSL30890	-3.467101418	1.779682588	26937.75942	-0.040187849	259.8520601	-0.359364165	-0.000135885	1477.855949	0.761004962
NSL42874	0.482311274	0.834619293	54372.62231	-0.015328803	307.267453	2.049117371	-6.52E-05	1247.09905	0.789526029
Ames23446	2.922940198	1.470445195	85456.49669	-0.004014748	616.6641271	6.360593025	-3.65E-05	2307.726595	0.752115367
PI561520	-9.411096534	-0.696968852	-140135.5182	-0.053430166	-1192.507013	-16.76966482	-0.000106748	-3577.468374	0.797570011
Ames23439	4.616133407	1.472823461	100561.792	0.013869065	1142.694333	15.10058366	-3.46E-05	3821.29513	0.750418705
Ames30531	13.07412766	7.9414587	550063.9595	-0.002808749	3246.823017	32.98948248	-0.000191357	11553.86825	0.803548721
Ames2329	-0.253956984	0.391880084	-13831.77658	0.000276292	119.8961781	1.737395337	-2.18E-05	398.7756147	0.78551343
Ames26768	3.60844927	0.407625489	36553.41986	0.018616247	595.8346078	8.780317075	-6.14E-06	1765.884425	0.930802276
PI601324	-0.235659636	0.661529345	10278.49424	-0.010635676	-323.2300501	-4.178593065	-2.61E-05	-940.158292	0.810992965
ECU770b-2	3.519404557	2.514035409	115384.7775	-0.000916615	1029.644021	12.72257761	-7.04E-05	3712.020874	0.850069312
PI548805	7.263009068	0.358112023	52158.6348	0.037148311	617.6582669	12.17675204	4.02E-05	1792.691704	0.859061951
PI601498	-7.220027084	0.149608495	-40077.83193	-0.055075958	-551.1850748	-12.21845	-0.000128367	-1443.102488	0.906133664
PI607512	6.958604482	-0.587429137	16709.70599	0.046409041	529.2893267	11.97495002	9.94E-05	1334.148371	0.928691764
U267Y	-7.574649863	-3.866090778	-197575.0972	0.00178259	-1665.126492	-21.46910782	0.000103943	-5819.495434	0.927192461
PI542941	-2.365982661	-0.478169241	-50273.19398	-0.015853312	-508.2341353	-6.012691544	-2.28E-05	-1571.587069	0.795379654
MEF156552	16.15612734	2.526981833	256804.1777	0.061770178	2570.368959	37.22013043	-3.74E-05	8116.042892	0.886127839
PI538236	-0.644041705	0.660159033	-4559.499981	-0.000613989	204.605868	2.689336841	-5.16E-05	658.3704557	0.894796114
Ames26764	-16.07074305	-0.223877718	-198316.0943	-0.11494053	-1897.104754	-29.09137156	-0.000327098	-5505.822734	0.958605744
PI236997	9.555938604	5.256315329	382484.3029	0.005548835	2594.681453	27.72458589	-0.000114197	9074.827863	0.798348469
PI595562	-4.349998988	-1.585786297	-108412.4204	-0.02068693	-856.007255	-10.76585521	7.50E-06	-2726.371941	0.755099994
NSL437910	20.99299612	4.479368709	420418.394	0.086930985	3538.624976	46.22484235	3.71E-05	11315.82278	0.856768024
PI595552	-6.102831777	-2.904837919	-175013.1228	-0.013507367	-1329.990026	-15.23876251	4.74E-05	-4616.752765	0.771471111
MO1W	5.740221466	2.26949596	143633.8472	0.013894477	927.0381777	10.70633294	-4.15E-08	3071.84527	0.969870466
Va99	11.54255038	-2.638319629	-10421.64832	0.115704466	513.949459	16.95549118	0.000326023	756.814282	0.95166747
NSL247287	3.11982931	0.581255694	38345.64996	0.017540571	359.7454314	6.781195016	2.00E-05	1158.536247	0.836599554
Ames27215	13.71326351	4.118538433	299867.5042	0.036966625	2251.555698	28.35621563	-3.63E-05	7519.703746	0.875976868
Ames22013	9.820787455	4.828995277	345184.8477	0.012214408	2386.653377	27.05298141	-0.000101557	8228.674012	0.80424462
NSL67797	0.309008281	-0.970015859	-37193.46227	0.013441275	-305.5940507	-1.351115164	4.14E-05	-1242.428824	0.806862584
PI642765	6.584610925	1.174552023	102034.8021	0.040857237	956.699439	15.18808089	4.45E-05	3017.765581	0.829896696
CML429	-4.753285795	-0.934937846	-90952.66373	-0.025432566	-1018.453591	-13.6069132	1.03E-05	-3247.146819	0.738088109
NSL42873	6.983778393	2.144925115	143459.493	0.013605542	1151.868772	14.9268506	-4.04E-05	3985.600685	0.80739603
PI550916	-4.048943789	-0.818737892	-81407.08268	-0.008559129	-348.5753036	-3.561006826	1.69E-05	-1139.795089	0.71838893
Ames22037	16.19486543	8.901908825	613877.0479	0.010224817	4405.128506	48.66335798	-0.000222053	15428.13232	0.787982636
Ames30867	-4.991932305	-0.455906608	-100052.0734	-0.021789367	-794.7619898	-9.552722128	-4.11E-05	-2524.843039	0.829006605
Ames28425	-15.35614179	-3.659443597	-267884.4003	-0.067223754	-2147.914326	-30.53354542	-8.56E-05	-7070.007297	0.805699909
PI558533	-4.795437289	-0.356149799	-73392.1398	-0.025560938	-721.812776	-9.626498626	1.53E-06	-2030.729888	0.766673938
PI543842	13.29368012	1.224794266	183585.5543	0.063793519	1739.834955	28.00976347	0.000122144	5441.693276	0.857314205
CML212	-3.713474843	-1.052998987	-73547.60083	-0.01266296	-865.1525165	-11.30069686	2.94E-05	-2878.872852	0.739996107
A632	-2.852101381	-4.794432773	-214978.7504	0.046048897	-1313.649806	-11.75670845	0.000286952	-5019.299265	0.960800009
CIze85	-2.133398011	-0.758559519	-66777.1168	-0.016024148	-669.8623898	-8.242382491	-2.43E-05	-2137.004531	0.781417514
Ames19010	0.177969554	-0.841661962	-36479.13269	0.009775795	22.91637807	2.879864103	1.60E-06	-172.2411972	0.756479743
PI539859	-2.764990769	-0.170625866	-33485.60685	-0.0098433	-125.9424108	-2.255572198	8.11E-06	-276.8840591	0.748404932
CML200	-6.737283715	-2.570388642	-171715.4282	-0.023251086	-1286.203043	-16.73441548	2.39E-05	-4279.28889	0.737170597
Ames10274	-0.345540033	0.026247711	-16604.35696	0.006265619	-16.05546462	1.494171382	5.73E-06	-85.2623676	0.822753939
NC260	-10.50782296	2.147740968	-64705.81534	-0.080647383	-688.6213909	-13.82052749	-0.000217347	-1241.440291	0.952822992
PI594057	1.443417285	0.482763008	20516.9959	0.008894165	-75.68437464	-0.464926182	1.55E-05	-219.5717237	0.795025168
CML388	-5.898329583	-2.023218519	-130679.4422	-0.002228384	-723.2368699	-8.374832088	6.56E-05	-2499.342191	0.696299893
PI369442	9.548626756	2.176932417	182564.5929	0.022969415	1807.966989	24.5415626	-5.30E-05	5874.385473	0.755236866
Hi27	2.932962128	-3.370469211	-134377.9204	0.059899187	-636.7309555	0.657279665	0.000232495	-2773.921249	0.897300483
Ames28971	-1.215205574	-1.512012081	-52944.74731	0.012083726	-372.0197327	-4.485615505	5.35E-05	-1524.759521	0.835840168
PI186227	-0.179598046	0.721141893	27416.01323	-0.011345782	316.7295022	2.441762019	-3.44E-05	1281.026789	0.813404422
PI601745	17.51661725	4.49745355	378622.3908	0.076196857	3115.871938	40.37088876	3.10E-05	10127.82169	0.876602245
PI405706	4.076886618	3.31742747	208811.6351	-0.008713752	1305.031762	12.89559905	-9.85E-05	4773.275799	0.736046637
PI594053	-0.849671489	0.157992441	-21805.62804	0.001724911	-182.8597684	-2.015434917	-1.77E-05	-599.759172	0.787752588
Ames10254	-2.587925786	-0.542038788	-52554.05913	-0.006165649	-466.4968388	-5.188839835	1.13E-05	-1533.277185	0.737123175
NSL30905	1.470483948	0.783273874	22532.64279	0.000474783	210.7706838	4.111364229	-2.75E-05	864.0474291	0.793752902
NSL28968	2.31638849	0.991184554	55764.90614	-0.00213026	577.4410503	7.325205921	-4.29E-05	2038.28539	0.774673094
Ames12737	-14.69357485	-1.53120802	-201432.0973	-0.072956977	-1923.716095	-27.58331528	-0.000115548	-5850.397285	0.863037747
Ames27446	10.8789311	6.587115265	451047.195	-0.008358385	2780.981291	28.32081769	-0.000171218	10043.29387	0.798009153
NSL437995	30.57680621	7.975797007	647416.5486	0.123825164	5130.660625	66.36618184	5.05E-05	16758.22018	0.969737011
T173	-11.02692814	-0.43442904	-134438.0503	-0.082760593	-1244.683691	-20.09006978	-0.00023098	-3584.614142	0.854142931
W182B	3.078729434	7.279765738	305957.027	-0.059475577	1793.78046	14.86886335	-0.000250505	7333.238537	0.942004165
Ames10262	-3.846760331	-1.618648129	-107663.336	-0.007040066	-665.3958392	-7.510550701	7.78E-06	-2251.220523	0.817290531
Ames23449	-2.61408219	0.537866722	-12805.65307	-0.043638406	-368.8206214	-7.51389023	-0.00013865	-838.8111068	0.800668052
NSL437896	6.962862871	2.871107513	176011.4068	0.021185932	1165.407644	15.42343458	-4.62E-05	3925.593516	0.822573557
PI641070	-3.094218856	-0.825803307	-75332.89675	-0.006567127	-551.449002	-6.060482316	1.89E-05	-1835.768063	0.785468308
F2834T	-7.627667596	2.297909923	-17384.3359	-0.072288787	-329.1277987	-8.656142133	-0.000174028	41.58223236	0.905525551
CML449	-9.026707977	-3.338114638	-216324.4274	-0.021507195	-1543.745464	-19.39830196	4.64E-05	-5185.437153	0.735921582
NSL30062	2.983146658	7.071909638	295615.7251	-0.057609312	1632.421076	13.25690418	-0.000243003	6695.042903	0.919820797
Ames26786	3.091068745	-0.344600695	21286.6061	0.015113441	136.3317283	2.539180328	2.51E-05	285.5994735	0.879009711
PI221806	3.771268387	1.080885679	76318.89874	0.01977379	826.312008	11.84532914	6.67E-06	2711.562902	0.819526439
Ames10272	-3.660333205	-1.229563726	-100167.0396	-0.014116688	-753.7997846	-8.639897786	2.76E-06	-2545.419162	0.758017103
PI531509	-5.570422105	-0.844329753	-79872.23396	-0.011658962	-743.5659975	-11.15222118	-6.80E-06	-2466.819788	0.771411782
CML503	-10.68294337	-4.946490032	-256931.3178	-0.025512989	-1980.12612	-25.85252988	6.28E-05	-6888.682599	0.918331474
CML337	-8.06685175	-1.9643716	-149005.404	-0.032712069	-1000.860152	-14.7307274	-1.42E-05	-3242.199261	0.710768368
NSL30865	1.101492514	1.379799949	44245.2759	-0.016535302	-137.0263219	-1.915183594	-6.20E-05	-244.5184823	0.812277105
PI542948	-4.19759436	-0.338110446	-83750.28165	-0.028328155	-724.8421387	-10.10584137	-4.34E-05	-2169.758916	0.821775615
PI601574	0.770860811	0.440362537	-18988.31149	9.69E-05	-200.3050827	-1.248565821	-1.22E-05	-644.2557355	0.809872346
Ames26779	0.474244544	1.365864647	26648.89214	-0.016909454	-19.08823356	-1.133722541	-5.82E-05	260.7165148	0.769651155
PI658080	10.93665825	3.719142258	280045.8271	0.034687833	2247.703225	26.54981465	-7.02E-05	7490.436071	0.900100808
Ames23475	1.747302718	2.725506565	114480.8484	-0.03012685	648.2893897	5.932456828	-0.000133888	2616.356721	0.789144025
Hy	5.124355699	-1.559635825	-28710.71101	0.060069514	224.190935	8.144105093	0.000133955	120.9324383	0.914347173
PI221789	-3.194820184	0.15203792	-30520.51564	-0.025443777	-229.8096437	-4.95801237	-5.81E-05	-409.6712321	0.774362115
PI564717	-3.008094072	-0.54965846	-2750.794087	-0.009984062	-55.03958319	-3.193885001	8.67E-06	-45.93402803	0.778874903
CML318	-7.439429589	-2.414391922	-155050.4923	-0.013860468	-1293.869973	-16.34969059	5.21E-05	-4524.470604	0.731716085
PI641234	-3.046259464	-0.887462385	-66318.83653	-0.015666275	-584.5580083	-6.543771988	-9.88E-06	-1983.293317	0.763349946
Ames28936	-4.679564004	-1.643477469	-89360.32745	-0.015178881	-825.1485502	-11.45133641	-8.39E-06	-2766.570729	0.76951142
PI550521	1.375573711	-1.13578523	-22730.76748	0.019868198	-247.0828937	-2.37903277	6.33E-05	-1164.100182	0.853108347
NSL30906	4.766551061	-0.70094464	-10546.58896	0.028719067	196.4367593	6.440066096	5.73E-05	376.8151256	0.873518064
PI340874	-0.72203297	-0.642402055	2533.519559	0.002852226	-113.6495395	-2.794960139	7.09E-06	-485.0066	0.731968798
NSL438007	-2.547701774	-0.298236823	-51775.58524	-0.016440368	-302.9204008	-3.417573313	-5.13E-05	-930.2488664	0.769341365
A4415	-4.974371643	-0.886154993	-89891.96932	-0.019344645	-648.4705374	-9.8184547	-3.97E-05	-2071.533313	0.902928097
PI340871	1.605997593	0.812927633	82785.42602	-0.004816127	570.3939177	5.057072387	-2.67E-05	2100.744342	0.697914983
Ames23427	-0.885393574	1.402746888	37623.71903	-0.026127317	360.1626361	2.713437874	-0.000124532	1511.672969	0.789488589
Ames23477	-4.92886554	-1.88369201	-113536.1196	-0.007893823	-946.7478714	-12.28501125	5.68E-05	-3218.006425	0.858650786
PI658077	0.072795924	-0.165926668	-28493.75464	-0.005843022	-167.8346084	-0.382688557	-2.96E-05	-424.1059133	0.842352975
PI540746	0.003459269	-1.729589567	-88296.71984	0.020124528	-447.2750435	-0.434637202	9.46E-05	-1757.473229	0.759729475
Ames28929	-2.065867285	0.804351869	292.6719697	-0.018131419	-306.2451145	-4.712971449	-3.21E-06	-706.0054276	0.732420628
Ames26443	-1.038241799	0.859005669	-13521.87658	-0.017202892	-143.4188825	-1.627470092	-5.18E-05	-193.3453302	0.846301898
PI601301	14.07341364	2.360133648	244352.6096	0.083492128	2027.300804	28.21633261	0.000142955	6445.22394	0.939150458
Ames28417	18.07078324	3.460517491	413591.8781	0.07483104	3037.741412	36.35601288	4.62E-06	9647.890028	0.965399578
CML367	-2.965161762	-0.962762347	-72774.33661	-0.009034696	-492.0795666	-6.111091926	1.39E-05	-1621.906213	0.796380324
PI635132	-6.21033139	-1.199536119	-125108.8446	-0.016887157	-724.6897138	-8.568430038	1.14E-05	-2295.463386	0.710756489
PI506258	-0.125256837	-0.252744364	-25898.1563	0.008098277	-60.96978772	1.695121142	3.70E-05	-165.1879203	0.786741382
VA102	22.43505256	7.616220629	508526.4027	0.079656303	4054.050448	51.20077901	-4.75E-05	13546.55325	0.965294288
PI358537	8.153184711	5.254433455	334559.3306	-0.005853433	2087.730079	21.52464286	-0.000195693	7397.057431	0.81819116
CML425	-4.443290215	-1.696391018	-113306.9155	-0.010009842	-1057.952916	-12.49463105	5.11E-05	-3645.892226	0.71437293
PI546494	3.050310435	0.878706677	105269.7727	0.017410237	887.4087305	10.50106862	1.86E-05	2849.948213	0.758263121
Ames24712	-13.27909556	-2.679127784	-199573.6873	-0.067028869	-1893.275675	-29.49685066	-0.000134189	-6116.384216	0.942189375
PI535921	11.54908166	7.717410637	512363.31	-0.017622302	3311.558915	33.01161989	-0.000227534	11897.63778	0.805702749
PI531510	0.824519126	-0.611999107	-23956.04227	0.021247654	141.3509361	3.664806203	5.52E-05	275.832488	0.790687205
PI391670	4.228640072	2.35071597	181873.9388	0.004599665	1258.122925	13.3659008	-3.28E-05	4393.555881	0.738889023
Ames24707	-3.129678062	-0.371391641	-25352.26024	-0.022489718	-395.9009904	-7.078033624	-4.23E-05	-1184.588009	0.737793434
PI186187	-0.275802697	0.472345125	39942.53025	-0.003428422	256.4511603	2.05813271	-9.63E-06	845.6691819	0.772485987
Ames26777	-0.670372551	0.366854005	16023.43797	-0.021423543	-234.8755297	-4.73088474	-4.39E-05	-567.6724219	0.73960667
Ki44	-15.38892728	-1.8273857	-230658.9119	-0.073283403	-1962.601444	-26.48400197	-9.02E-05	-5720.992848	0.912007116
PI340813	-0.410669458	-0.071966213	17138.40738	-0.008019412	-61.62200289	-1.906624492	-4.02E-05	-299.2225793	0.764922708
NC238	-8.616863342	-2.167013742	-175823.7623	-0.036029057	-1601.020769	-21.68199056	-5.62E-06	-5232.912742	0.910029171
CML323	12.08960671	2.226089819	160108.5212	0.038611023	1569.833228	24.48516068	2.78E-05	5078.017463	0.92172581
PI550530	7.268543525	2.330066253	153170.5827	0.012118906	1487.651261	18.99416746	-7.65E-05	5060.6045	0.77717093
PI601270	12.94300177	3.038016212	214913.9098	0.068773083	1783.589051	25.71854564	0.000164869	5879.076231	0.929275742
PI639505	-0.975989441	0.414036698	-34509.46018	-0.011231022	-370.5703468	-3.516180244	-2.82E-05	-1056.32365	0.854386991
PI601403	4.284890183	0.267941968	16183.34009	0.042160765	370.2807553	10.47734082	0.00010095	1275.922098	0.855811006
Ab18	0.096586986	-1.311777723	-36675.18245	0.016887695	-240.5103881	-2.26379324	7.33E-05	-1103.007077	0.802934906
Ames27208	18.17593451	4.717207063	375975.7475	0.068002838	3191.065769	41.47697034	-4.55E-06	10477.10974	0.900215866
NSL30055	-2.597654678	1.464081606	14800.80283	-0.023713156	24.93543226	-0.763721745	-9.63E-05	484.5842242	0.766750647
Ames29006	-6.241154556	-2.598046185	-142359.2716	-0.009707544	-1177.904719	-15.55917434	3.48E-05	-4157.153742	0.803320476
NSL53095	-2.833532132	-0.816285844	-71426.77809	-0.000954159	-486.8462586	-5.16883266	1.74E-05	-1630.998122	0.845965733
PI303937	-0.917203099	0.142292286	-5405.092953	-0.012983612	-88.46646876	-1.325037288	-1.87E-05	-156.5343594	0.7428187
PI520770	4.179621935	1.197733218	89782.36472	0.008195502	772.5905207	9.943049185	-2.96E-05	2482.218779	0.845045744
NSL32729	7.944605007	2.868349631	188475.4949	0.018060161	1512.163046	19.0054717	-3.42E-05	5141.120502	0.825355808
PI561516	3.739398781	-0.872489535	-20450.88069	0.021579156	-146.0903922	1.885651354	5.02E-05	-742.7345441	0.838974901
Ames23491	4.956918408	0.902913391	80886.51333	0.028312132	921.5223821	13.19949981	3.84E-05	2998.288597	0.757733564
PI654053	-6.004266612	-0.073819056	-94399.24977	-0.029089121	-653.9218661	-8.798111415	-3.40E-05	-1714.564951	0.883106787
Ames22761	-3.64724344	-1.886039048	-118679.5981	-0.005129622	-1056.85511	-12.06464227	3.96E-05	-3673.397617	0.733178943
Ames22047	7.764208629	5.838020408	380674.3236	-0.018777421	2385.092734	22.22625489	-0.000237863	8660.423206	0.795182927
Ames23426	0.199928328	1.205937274	22101.08786	-0.021449752	-36.01859557	-1.240193305	-8.72E-05	193.5380839	0.818328451
NC300	0.619426065	0.088395053	-27753.39291	-0.004802554	-56.92268573	0.758063799	1.23E-05	-206.3851916	0.930619001
Ames29010	-7.161039239	-3.509694267	-192615.677	0.001572678	-1543.68726	-18.4784711	8.68E-05	-5587.128944	0.839325424
NSL437987	-9.950807465	-1.478046734	-162093.3262	-0.063318335	-1406.502991	-20.66475566	-0.000144291	-4372.480588	0.782562846
PI601781	-0.111837428	1.289425051	-8605.862717	-0.012857136	6.666613804	2.079274287	-6.87E-05	301.3835327	0.834129433
EP57	7.309328821	3.026591687	183642.2772	0.009689408	1200.788184	15.21294822	-5.67E-05	4181.110087	0.800000901
PI601571	0.514595535	0.701960498	3825.36593	0.005386666	42.03174727	2.236797141	-1.11E-05	202.5172845	0.898242922
Ames28947	2.422134535	0.308168339	36744.9411	0.003496727	386.545651	4.297299864	-3.26E-05	1182.25264	0.781332911
Ames30859	-5.637040251	-1.697849119	-130011.1859	-0.003157588	-782.491474	-8.789761109	5.60E-05	-2678.227485	0.769706653
Ames23470	-5.772680239	-5.479675827	-260319.6474	0.041200332	-1715.098207	-17.28577401	0.000311827	-6389.992323	0.953359182
PI641711	-4.636118751	-1.218787804	-91176.00166	-0.020384658	-660.2043907	-8.924751493	-1.22E-06	-2062.410704	0.803557841
Ames30793	2.106769643	0.22069889	-8102.011937	0.012803137	-22.67778364	3.004148489	2.15E-05	-138.4312593	0.844047997
PI200182	-2.485223874	-0.445066887	-26501.04004	-0.002710837	99.96085079	0.645696252	-5.31E-06	381.7253861	0.767397815
EZ8	0.022672874	0.623126509	35916.98942	-0.002739291	386.047972	4.486061692	-2.74E-05	1443.128059	0.801816066
Ames27024	7.739478924	4.93156498	312549.7745	-0.008960977	2172.187566	22.54139646	-0.000129705	7878.480432	0.732045646
NC294	22.2483623	7.690398998	534136.9918	0.055776007	4078.721772	49.82054764	-0.00012754	13557.60011	0.96363345
Ames26124	1.088377327	1.331848642	27633.22221	-0.000608356	414.1727055	6.395507918	-3.57E-05	1581.67478	0.80013065
PI548794	5.592639898	1.445056414	126134.5562	0.017098286	1103.845756	13.7990089	-1.45E-05	3527.542179	0.777071449
M162W	-4.883177511	-2.949523346	-164417.6803	-0.007292128	-1179.634952	-13.25414824	5.16E-05	-4307.262706	0.966114763
KY226	1.468677146	0.205849343	-16512.59281	0.004318463	96.84280975	3.382165918	-1.47E-05	368.9579764	0.925482741
PI659679	13.45341843	2.579142116	245569.5486	0.069565123	2242.927331	30.25703864	6.27E-05	7157.231258	0.906959902
Ames24737	-3.89379526	-0.601566202	-38272.98321	-0.028116395	-576.048479	-9.822649594	-6.11E-05	-1756.475251	0.758846263
NSL32721	9.072781261	4.812506849	333301.1384	0.010104491	2394.795958	26.2230713	-0.000117681	8439.923999	0.852811008
NSL438041	-6.130090035	-1.396898879	-125160.3081	-0.032894996	-1134.890616	-14.89130169	-4.71E-05	-3665.999937	0.768044788
NSL32718	13.01237474	6.862963602	493672.0045	-0.000435423	3150.280024	33.04381799	-0.000174097	11083.32945	0.766675914
Ki21	-14.23794829	-5.209492184	-305235.5907	-0.042354126	-2453.674714	-33.39204085	-5.59E-06	-8373.666583	0.953184124
Ames23504	23.29974556	7.025936414	513530.0794	0.091523925	4112.872174	52.57949021	-4.12E-06	13562.33714	0.931769968
PI651543	-11.85591775	-0.175314617	-155976.6927	-0.075429842	-1376.418583	-19.8544876	-0.000218258	-3998.364627	0.890185134
Ames2523	0.615654954	-0.351240483	-16678.91559	0.020020838	15.74107038	1.711209086	4.12E-05	-47.08786002	0.814327898
Ames27199	3.89517221	0.12364315	25409.60242	0.025709068	522.624657	9.287382306	4.23E-05	1546.295251	0.84347531
NC290A	-16.00458731	-2.335613557	-242362.8987	-0.089022327	-2165.164699	-31.07730697	-0.000153801	-6769.341526	0.948985765
EP37	10.90832695	4.050168224	286462.1373	0.025930708	2188.367291	27.34669149	-5.39E-05	7449.817726	0.834307953
NSL53098	0.423533332	-0.092947451	-20331.03238	0.007872698	46.95294753	2.170342796	1.45E-05	161.8323589	0.834585321
PI340865	-0.685266154	0.247325963	23904.55281	-0.003965638	18.67129262	-1.021642045	-1.36E-05	65.15449121	0.782320738
CML139	-5.526728235	-1.453327446	-119601.3006	-0.022288915	-966.6553275	-12.19876438	1.35E-05	-3163.041195	0.742588916
PI594050	6.976584928	1.114956636	127712.3439	0.036344461	1213.617444	16.62390829	3.36E-05	3825.47549	0.790557347
Tzi16	13.36886325	-4.625950943	-114493.0401	0.117648913	-182.2395376	21.04853103	0.000322236	-1716.268514	0.944110201
CO255	20.02767387	6.364552953	516714.8626	0.042352865	3787.546025	45.49579931	-8.21E-05	12712.15423	0.74747423
Ames22026	-1.085955269	3.896161604	129045.1531	-0.037610185	975.2578408	7.914456622	-0.000229191	3994.161084	0.799355446
NSL68249	-5.458173552	-2.557950461	-147737.9226	-0.005409524	-1326.721784	-15.88727751	4.81E-05	-4684.024901	0.816772103
F7	40.45694509	11.4631007	1021856.86	0.105336194	7892.157105	95.71238711	-9.00E-05	26117.01551	0.922831144
CML220	-9.264877025	-2.819962486	-202716.2359	-0.022426546	-1603.402005	-21.04525039	3.01E-05	-5416.675687	0.892918478
CML14	-3.597581848	-1.10514145	-85759.96763	-0.016596954	-420.5252521	-5.726106169	5.53E-06	-1401.582074	0.904009546
PI558516	-6.573076349	-0.793509911	-96717.78782	-0.0518823	-858.8351795	-14.39788297	-0.000109486	-2496.227488	0.806982974
Ames23404	-4.102880289	0.752683429	-1467.083555	-0.043878836	-88.29078696	-4.716048991	-0.00014855	141.3073662	0.76825769
PI593012	-0.590794669	0.810113126	20965.84978	-0.001900415	-46.66419922	-0.582421362	1.97E-07	-39.87694245	0.826184762
EP3	7.578794907	4.807801856	334000.7253	0.003328103	2238.792138	23.62177654	-0.000117286	7916.248942	0.797847825
PI555650	4.524464299	0.495919755	41820.91356	0.038451996	456.0593219	9.162607302	8.84E-05	1357.42826	0.862652884
PI601490	-4.68947986	-1.025824579	-102669.1511	-0.018866562	-847.4370744	-10.98798068	-3.84E-05	-2803.980013	0.834365695
PI343953	3.086953211	1.867621418	107249.4155	0.000951972	881.6658706	10.4200572	-6.25E-05	3034.234966	0.794759245
PI198905	-2.29805575	-0.129042799	-11449.80202	-0.006275967	-305.1613032	-4.648671478	1.25E-05	-969.6236331	0.766891595
PI594076	3.615223194	0.523061154	31445.06193	0.037295334	551.9459833	9.255091735	8.18E-05	1773.583977	0.784705106
PI391666	-2.381350802	0.340844169	-18083.07037	-0.014835331	-67.84694267	-2.452289789	-4.09E-05	23.08215958	0.740749528
EZ46	-0.78102698	0.438643258	-18928.65048	-0.007374685	-302.3192877	-3.610677242	-1.03E-05	-905.6968036	0.783480075
PI596505	6.941480353	4.502429083	306061.0581	0.001151919	1917.043183	20.55583373	-0.000115345	6797.423583	0.782234108
CML377	-3.52331001	-2.718600023	-135896.6918	-0.011047067	-1170.765696	-13.87066701	6.84E-05	-4035.175916	0.727042557
PI340847	-0.303450664	-0.888292671	-22380.78207	0.018735751	38.76281538	0.96764242	6.68E-05	-152.9066795	0.818121721
PI538011	14.85250402	1.363727393	155709.1157	0.097071743	1708.245071	29.8547107	0.000204284	5125.114378	0.934800291
Ames22050	15.15310359	9.401371793	638599.6733	-0.010166617	3927.342382	40.19996318	-0.000246686	13991.02903	0.752065081
PI186220	-0.052727422	0.088712033	19198.82613	-0.012319147	-8.097181448	-0.872307248	-1.69E-05	107.2578249	0.74101399
PI340856	-0.489210193	-0.447177293	-33912.78226	0.008927591	-169.0072488	-1.28353185	3.39E-05	-773.3748039	0.816224144
PI641244	-3.974542643	-2.449109396	-144470.54	0.013225244	-752.2686565	-6.122565078	9.94E-05	-2791.880135	0.753196486
PI267168	-0.353819288	1.014873961	44752.85676	-0.008260351	346.4132049	3.543316633	-4.08E-05	1355.74318	0.819722539
EP73	3.468788982	1.34955696	93625.91665	-0.003130822	605.1985376	6.896138291	-5.33E-05	2262.714232	0.792270337
EP2008-04	0.046295339	0.380020308	26072.60188	-0.007738011	220.1334499	1.79707567	-2.75E-05	894.1724465	0.81983459
PI511805	-8.546532927	-0.355867702	-124819.0714	-0.048540735	-1292.654575	-18.16615256	-9.15E-05	-3950.166041	0.841178924
Ames30862	-0.376161386	-0.067556597	-25472.83445	-0.003038543	-11.62477571	0.60319142	-2.44E-05	72.99392642	0.83056229
NSL437982	-10.19967812	-1.917013309	-166909.57	-0.061606789	-1528.586501	-22.20421301	-0.000110803	-4885.264491	0.77259097
PI221739	0.595322398	-0.028468418	-3236.808441	-0.002549459	131.1137528	2.319289192	-8.51E-06	470.2864213	0.758032148
SC343	-5.852977707	-2.935158257	-166657.5357	-0.010227069	-1059.125377	-12.5585335	3.09E-05	-3744.329388	0.778907762
Ames28992	1.41408043	-1.644239558	-42373.64689	0.025592657	-172.7381436	-0.707502731	0.000100802	-979.8400635	0.810314651
PI607525	-6.919360907	-3.53538844	-203706.8963	0.012011588	-1361.06391	-16.27945861	0.000169642	-4914.421237	0.93038904
PI550534	-6.915825348	-1.948141884	-152167.3465	-0.027929537	-898.7980947	-11.71221652	-4.26E-06	-2812.280431	0.750456448
PI559949	2.259964662	3.052077045	91785.00271	-0.022847169	716.0845538	8.172619576	-0.00015063	3002.398031	0.871141986
PI433485	0.544641393	1.062405362	50602.31279	-0.008327086	408.0407099	4.112774894	-5.95E-05	1533.048549	0.73191238
A679	22.71396614	7.535762762	509553.7373	0.080352053	3986.994098	50.67524812	-4.15E-05	13296.07774	0.963203763
Ames23391	1.092031497	1.378211257	84842.75701	0.000569614	680.2065228	7.939080459	-3.57E-05	2425.68291	0.756706703
NC328	30.54040407	8.599989827	651464.4677	0.108891235	5254.461456	67.15027763	-3.43E-05	17257.33209	0.983541084
PI369438	1.022007585	0.932073664	52252.46598	-0.011884216	278.7609248	1.967449027	-6.69E-05	1148.533651	0.754787427
Fe	-3.35508169	-0.754145395	-77954.04216	-0.01492132	-839.0059388	-11.77985974	-2.59E-05	-2750.172838	0.779828674
EP55	1.563551235	0.331933822	24468.6957	0.001549939	72.61028705	1.710112964	-1.82E-05	160.1991909	0.781317479
PI391414	-1.449276345	-1.909158258	-117898.278	0.010293993	-462.4575706	-2.491580833	4.63E-05	-1893.479779	0.872542312
PI509045	3.224670715	3.842681576	199636.4749	-0.004939713	1360.572229	14.87887048	-9.78E-05	4966.729974	0.775586903
Ames26744	-8.163331834	-5.472420045	-272792.2458	0.025600294	-1907.774694	-22.24295955	0.000256871	-7007.250234	0.970320842
PI594066	-2.976308553	-0.97700897	-76927.87768	-0.003836579	-686.9593538	-8.68599181	1.75E-05	-2311.041076	0.764804784
PI340824	12.47756987	8.150673053	546725.0612	-0.008987799	3555.792399	35.95728106	-0.000203587	12775.91979	0.745243029
PI651533	5.26180757	2.97175423	186036.0345	0.012868821	1142.612603	11.4926881	-3.87E-05	3862.960062	0.891483773
Ames10251	-2.417080835	-0.384159408	-43535.30499	-0.013164982	-389.8128806	-5.058010053	-1.82E-05	-1146.151491	0.774260569
CML325	-3.965665702	-1.49167621	-106807.7786	-0.003153492	-622.5719644	-6.378825366	3.38E-05	-2089.265719	0.734288438
PI639940	-2.351341792	-1.610006499	-98429.33423	-0.00565643	-578.7171016	-5.838032834	3.12E-05	-2024.020197	0.727270369
PI601778	9.209794818	1.453903113	140228.0967	0.056812221	1386.443074	19.83788849	0.000130482	4322.225179	0.877645884
PI601658	4.4680238	1.529925731	57750.92367	0.028183702	450.8965221	7.738397985	8.99E-05	1517.784868	0.879661019
Ames28953	-6.45267409	-1.07299597	-104010.9351	-0.026409518	-727.4673553	-10.30922995	-4.63E-05	-2251.138405	0.778714638
PI459082	-0.522167925	0.375226928	26532.14594	-0.013265901	251.6014187	1.42021575	-3.33E-05	1020.09808	0.789134804
Ames24721	-4.768620968	-0.293642548	-68830.27888	-0.025982186	-413.3390351	-6.50153268	-6.13E-05	-1212.413661	0.778421399
Ames26909	-16.66252594	-3.152782284	-298282.4606	-0.097310938	-2528.989599	-34.89018603	-0.000210993	-8038.449074	0.865977292
R4	-10.7162221	0.3145338	-111944.1235	-0.068447244	-1252.226467	-20.26822818	-0.000178509	-3609.371911	0.954152377
PI542776	0.474443632	-1.336146543	-44159.6882	0.017644722	-133.4495454	-0.547156386	8.67E-05	-716.2632059	0.880255253
Ames10287	-1.826956216	1.572323473	44905.33229	-0.028132865	125.5245045	-2.082817359	-8.81E-05	892.5425665	0.738968095
PI648428	32.21771815	9.051474285	712557.8717	0.11776244	5731.017284	72.36125936	-3.94E-06	18839.91839	0.986174866
PI200195	-0.446432319	0.064049327	11079.61113	-0.005173917	84.69845437	0.210267967	-1.70E-05	406.554022	0.812608168
NSL437990	19.91015754	5.490710121	453108.0485	0.091099719	3654.512367	45.25135056	6.67E-05	11913.38445	0.941271651
PI593009	2.1089997	-1.510812396	-75808.99176	0.035377178	-220.5388442	3.234013229	0.000121418	-1047.291431	0.869104006
Ames25219	-2.137080034	-0.206672875	-60314.45743	-0.018595127	-335.3176893	-4.481773519	-8.33E-05	-1116.061001	0.957117856
CIze64	-7.159305433	-6.028681623	-268778.6631	0.013146138	-2128.963928	-22.52840383	0.000167633	-7737.543737	0.944845095
H99	11.09627484	0.887827968	99066.51058	0.064046516	1182.305452	22.8839195	0.000103492	3634.113225	0.961395682
PI595548	-6.271309712	-2.600970839	-165810.3302	-0.017573688	-1389.945495	-17.64179493	5.81E-05	-4681.110621	0.708806406
Ames27200	1.456826994	1.17519276	40819.99621	-0.006423076	310.5032542	4.335785283	-4.70E-05	1249.479949	0.882797002
PI340859	0.679056184	-1.054203149	-25157.43461	0.030338398	372.4952941	6.641516941	8.37E-05	961.1761819	0.788156298
Ames23464	-3.467405667	-0.619881488	-55829.85391	-0.013563512	-601.9859302	-8.073119141	-2.48E-05	-1913.582116	0.76818551
CML490	-4.199265989	-1.716685529	-117150.5088	-0.014560946	-1000.093555	-11.36586099	3.83E-05	-3371.519313	0.739727094
EZ51	1.250475359	0.796992279	51976.1048	-0.007838693	268.8747933	2.821649639	-3.83E-05	1096.150997	0.799655791
PI601790	-0.253045518	-0.139707345	-4043.935212	-0.008237159	-271.5085447	-3.872399373	-2.97E-05	-864.6889892	0.811113947
Ames27053	0.918767216	0.209663409	-782.9865738	0.015230023	-72.18721789	-0.402471445	2.07E-05	-307.6958486	0.80551267
CML431	-2.761380448	-1.766979492	-102044.3962	0.001283812	-392.5614616	-2.781235864	4.04E-05	-1369.301099	0.767766403
Ames29017	-5.324616277	-2.75076937	-143147.7996	-0.002961115	-1034.187939	-12.98480269	5.52E-05	-3667.949107	0.807582094
EP43	5.041254626	2.606019317	186079.8414	-0.007548478	1141.162735	10.89690976	-8.28E-05	4106.044	0.797902207
PI233322	15.43606699	10.04596677	659050.0189	-0.020506148	4271.695728	43.87031299	-0.00030036	15309.76415	0.827567091
NSL437891	-8.432999398	-0.730648472	-120487.3687	-0.053557002	-1188.488672	-17.9023313	-8.20E-05	-3539.660189	0.767463452
PI540312	-9.391486225	-2.243942744	-170049.1834	-0.032183231	-1594.874664	-21.5430695	2.83E-06	-5293.188614	0.788108754
PI540743	12.84922177	-4.58200995	-114146.7683	0.116800609	-198.3912056	20.52697339	0.000319771	-1760.414565	0.939296904
NC89	-1.436715891	-0.584896513	-36920.47716	0.000871015	-144.5025319	-1.854654021	1.16E-05	-488.0168196	0.799151391
PI200188	-1.936366536	-0.031513475	-11798.45224	-0.013049027	-92.27814485	-2.495777676	-3.37E-05	-58.69198404	0.821981578
PI634213	-0.663688612	-1.024264395	-22921.80767	0.028118291	-384.4275012	-4.90163511	6.89E-05	-1688.638554	0.851816288
Ames28942	-1.197019153	-0.275943086	-16638.22448	-0.004832315	271.6089558	2.701582913	-2.71E-05	1017.010283	0.733741368
Ames14111	1.899494149	-0.555001496	-24133.99404	0.019749162	-88.70984931	2.143711573	5.25E-05	-457.5024624	0.833622469
NSL32728	11.26028351	4.168581623	281884.2371	0.025875972	2652.470962	33.26795483	-6.00E-05	9052.380138	0.757630625
I205	-1.440296159	0.306091413	-33384.11487	-0.0039895	-275.2232525	-3.157032225	-1.13E-05	-868.3261889	0.92504618
PI659680	18.43016906	4.750904101	387183.9358	0.081204643	2993.527924	38.88669081	3.52E-05	9748.751524	0.918234683
PI542952	-10.23368477	0.870673813	-82340.11406	-0.080634671	-1071.86341	-18.33622335	-0.000173894	-2800.89496	0.789998039
Ames28984	0.246776765	-1.264273173	-36546.07657	0.016153636	-9.361727502	0.572399983	5.58E-05	-316.7760369	0.835105535
Ames24723	15.89997103	9.564225146	652947.4349	-0.012259124	4285.246253	44.39160896	-0.000276359	15240.91924	0.763344603
Ames24590	5.236468315	1.122450128	73472.90524	0.023091036	557.1028314	9.547918983	2.42E-05	1784.492132	0.804290748
NSL8583	17.0194738	10.46896463	688092.6301	-0.014971531	4405.917731	45.87784463	-0.000297085	15712.60333	0.838286009
Ames27171	-11.38172742	-3.757977991	-235260.2501	-0.05049686	-2086.861707	-28.63492666	8.77E-07	-6986.376464	0.781744195
PI233315	13.42953338	9.550303654	604786.8905	-0.030689979	3860.79706	38.286772	-0.000321783	13985.16176	0.825137913
PI595536	-4.671246301	-2.666181848	-143402.5398	-0.001656361	-1045.296993	-12.17906059	8.71E-05	-3716.463227	0.742709284
Ames22766	-2.634665935	-1.388180911	-75449.77446	0.001179346	-568.7949339	-6.030649806	5.27E-05	-2055.460566	0.736108194
Ames26782	5.08012849	-0.283067279	14546.06705	0.041021169	420.9856974	9.033034399	9.33E-05	1202.026939	0.888342106
OH7B	0.928822191	2.568642721	60805.43421	0.002832691	555.5471781	6.009503732	1.90E-05	2338.731742	0.95819386
PI601786	12.99136564	2.608846738	202556.2663	0.060380395	1903.203098	28.30619997	0.000109239	6243.332562	0.857651221
B64	-16.19503619	-7.598477722	-403249.9935	-0.016933953	-3202.446859	-42.13513393	0.000194607	-11201.5184	0.968353599
NSL437907	27.13222201	7.497032436	593346.0785	0.106296325	4712.792949	60.88733472	1.66E-05	15467.39845	0.935536118
Ames27042	3.428511285	1.306147021	87806.88441	-0.000961937	856.1165805	9.245838975	-7.04E-05	2965.30351	0.795039688
Ames23922	-2.069215501	1.668020594	16454.9464	-0.038115381	-80.61706697	-2.444826286	-0.00012167	235.4448649	0.757551116
CIze3	-3.042705356	-0.482751382	-43830.87695	-0.012723816	-304.5686802	-5.126287452	-2.21E-05	-1033.276998	0.86335047
CML312	-8.495540162	-3.210320992	-204285.8787	-0.015508685	-1369.977477	-16.70213466	6.50E-05	-4707.110523	0.686715292
Ames22755	-17.60608106	-1.232601919	-244575.7316	-0.107724463	-2078.348664	-31.49504103	-0.000292369	-6219.226328	0.900187173
SC212M	-4.25003506	-2.228162678	-119773.7965	-0.011195398	-1092.112793	-14.06111239	4.05E-05	-3847.185283	0.828834045
NSL65869	-5.070410089	-2.680601225	-140218.9977	0.004136206	-1144.763855	-14.85121945	3.89E-05	-4153.98625	0.868083103
PI587135	1.476766495	4.714029548	189030.6509	-0.032587665	1073.463604	9.526601651	-0.000200059	4259.66521	0.9058786
PI303927	0.935645139	1.063984279	53952.04676	-0.007394873	353.279742	3.830705429	-5.72E-05	1426.970347	0.818193983
PI531081	-3.027290584	-1.287126188	-64508.09697	-0.006544504	-451.5616478	-6.465951559	1.70E-05	-1597.753439	0.769127455
NSL42807	7.18249321	4.911156327	314776.6639	-0.017651187	2209.017027	23.0132025	-0.000192109	7984.89816	0.779237321
PI595560	-4.878652815	-1.878219543	-133018.4903	-0.009141465	-691.321877	-7.941427896	2.38E-05	-2269.457799	0.799546334
PI550907	-5.596999293	-1.544747918	-113474.3769	-0.008171935	-862.6290898	-9.895334567	5.14E-05	-2986.391282	0.721269456
PI639037	10.275924	2.954000921	204545.3588	0.038250953	1929.624761	25.52424163	-1.77E-06	6367.487987	0.82404782
PI572413	-4.453348366	0.293825715	-47757.75818	-0.035837385	-593.847455	-9.583103806	-7.71E-05	-1622.400555	0.76289577
Ames24720	-2.168022025	1.799467673	37983.39057	-0.031612104	310.2381065	1.364220525	-0.00012187	1554.820112	0.730531899
PI641230	-0.880190472	-1.07374767	-59752.3686	0.009646963	-159.9453468	0.175625738	4.03E-05	-634.9484769	0.816955229
PI601779	-3.198112221	-1.009728573	-81218.61944	-0.001440443	-266.2678332	-2.784024447	3.11E-06	-883.9414523	0.79471578
NC368	22.21960784	5.365597114	437534.5643	0.079102997	3725.105555	49.21463154	-2.30E-05	12019.53522	0.964379312
NSL22635	-0.18144349	-0.630018115	-27093.23245	0.007120783	21.47071252	1.012539582	1.51E-05	101.2497712	0.765108692
Ames25373	10.53724999	-3.988173072	-84472.49554	0.129704207	213.3241223	16.595563	0.000369937	-352.2314378	0.953026907
PI405714	0.552035091	1.059315631	66238.90311	-0.004154695	718.3421894	7.796258418	-3.35E-05	2558.221973	0.773152729
PI406118	0.692832466	3.526335896	136144.856	-0.0390775	808.0949509	5.90844462	-0.000221534	3247.863965	0.922010684
Ames29002	-6.554336367	-2.771963426	-161196.2785	-0.010481424	-1326.757699	-17.49457769	3.95E-05	-4645.924185	0.795543354
NSL30898	-6.16805923	1.447139092	-14285.44107	-0.04921508	-393.9165196	-9.69799333	-0.000126397	-633.8711996	0.756140224
CML422	-4.314173143	-1.318715246	-111414.1003	-0.021491117	-1157.468935	-13.71661375	2.11E-05	-3788.030022	0.788183338
PI639925	-2.507622745	-1.323520259	-93393.19875	0.00429277	-604.0476464	-4.110091823	6.01E-05	-2086.404177	0.749318636
Ames22034	13.56869929	8.646105374	587177.2654	-0.00706791	3997.991885	41.35012318	-0.000246592	14158.17761	0.775677374
Ames22023	9.939387977	7.871401559	471735.8893	-0.021878028	3112.530129	31.52366356	-0.00023631	11402.76591	0.772477424
Ames2337	-2.060346701	-0.596984281	-26903.18596	-0.022068803	-349.4731954	-5.489259806	-2.50E-05	-928.9252027	0.660017653
PI535906	29.06360808	10.29668164	846827.3091	0.053489408	6016.602563	69.21563314	-0.000150737	20408.94823	0.817916838
NSL30073	0.748994929	1.886765822	118884.1151	-0.019664522	722.2269768	5.558916322	-9.28E-05	2678.84994	0.746973911
PI639950	-5.954346199	-2.740759798	-166841.4369	-0.018687991	-1335.840005	-16.19291622	3.27E-05	-4553.962041	0.727304172
NSL30909	3.727431678	-0.867360128	2197.376565	0.040162256	146.8097898	4.041341137	9.01E-05	-8.846021876	0.923943897
CML144	-5.710463328	-1.906368894	-128570.4466	-0.013059991	-1097.892461	-13.63505266	5.52E-05	-3820.061606	0.699445059
Ames22067	14.70378652	8.93750526	600594.7356	-0.007453758	3943.254501	41.51396491	-0.000253177	14041.62477	0.800889152
PI639933	-2.113300554	0.427126255	-30603.25242	-0.015587163	-201.3970619	-0.655476431	-4.47E-06	-312.1302533	0.732352573
SC344	-5.938691539	-1.548317211	-119085.3216	-0.018179853	-875.7395277	-11.30649993	5.26E-06	-2796.172878	0.760339508
PI596627	-3.485952048	-1.437086988	-88660.74886	-0.011478103	-849.8390361	-10.51679003	7.43E-06	-2952.684318	0.756710139
PI531511	3.267749349	2.427853968	117666.2972	-0.002952575	711.0250543	7.292415745	-5.51E-05	2810.209999	0.816357694
PI550906	-3.897609431	-0.838051793	-76304.77962	-0.012097409	-582.5811146	-6.860086005	1.52E-05	-1922.729373	0.762446082
NC318	-18.61142729	-2.953899174	-269686.5943	-0.097186079	-2688.473301	-40.06135229	-0.000104894	-8433.549133	0.939310805
Ames28933	1.290377823	1.412217783	64812.21215	0.008866757	580.8405418	7.885987753	8.67E-06	2041.370358	0.749541181
PI186217	-0.972126802	-0.372838953	-15806.83403	-0.002558923	348.2279332	4.165949509	-9.16E-06	1226.828013	0.779556733
CML394	-8.976190703	-3.742927401	-209222.8342	-0.02523476	-1652.612058	-21.73726669	5.30E-05	-5632.707322	0.765843313
Ames22053	13.88638365	8.773807297	595289.4652	-0.009979826	4011.35258	41.58691338	-0.00025639	14291.8322	0.765258501
NSL29316	-6.408669524	0.923808015	-71582.05745	-0.050520215	-600.3498482	-9.259784293	-0.000170269	-1452.498334	0.872003758
PI543840	-2.369470284	-1.118329938	-65469.4629	0.000974993	-274.3717045	-2.632520723	3.17E-05	-989.1292899	0.776967938
PI506245	-3.528013109	-2.008228493	-113920.8335	-0.008501481	-905.3426892	-10.37423694	4.80E-05	-3113.046115	0.732385586
NSL438029	-9.308947097	-0.61212448	-119786.4704	-0.067275558	-1276.054591	-19.80910158	-0.000135098	-3796.695415	0.762422774
PI538244	28.96180835	7.583267281	620488.1114	0.113647311	5211.863106	66.51744203	1.74E-05	17060.62194	0.932554876
SC401	-2.317650174	-1.268116674	-63004.82493	-0.006978948	-440.5412955	-4.931420617	4.43E-06	-1478.873608	0.75555225
Ames25181	-6.027711871	-1.720632794	-119957.5371	-0.028847272	-1139.29612	-16.54511843	-1.01E-05	-3723.434341	0.828000102
CML343	-6.312576721	-2.687080147	-157649.2718	-0.006554612	-1130.101007	-13.04020209	8.27E-05	-3978.916801	0.709010899
PI257514	5.620618546	1.922276225	137507.9166	0.015371908	881.2904437	11.82300715	-6.25E-06	2976.792854	0.744481933
PI186184	-0.556185572	0.324868751	28058.13371	-0.002768559	20.26608966	-0.447428032	2.94E-06	74.97928969	0.809740024
PI634212	-11.28995692	-0.228538593	-143747.7475	-0.065892834	-1461.170888	-21.52108681	-0.000134116	-4214.757105	0.878866558
Ames23409	-1.326681483	0.369453834	-12446.93632	-0.011182848	-302.6024476	-4.072638309	-3.62E-05	-889.7720059	0.755136214
EP71	3.158068032	2.077133954	142178.2684	0.00120629	969.8979306	10.18028578	-4.95E-05	3519.776001	0.79929161
NC354	-14.14013969	-4.022968732	-281986.3635	-0.061419473	-2344.774649	-33.05381707	-2.92E-05	-7907.814378	0.945592701
CI21E	13.00244477	0.392577961	114005.3742	0.079653768	1425.790315	25.42398634	0.000158837	4174.060302	0.939665113
CML264	-10.20655904	-5.169775164	-260588.0926	-0.021000165	-2001.337372	-25.50926748	7.77E-05	-7032.376496	0.945135049
NSL32734	5.781177792	2.94363253	178265.3175	0.021153876	1316.845854	17.02064702	9.74E-07	4470.194911	0.769093409
EZ12	-12.78267446	-0.568716903	-180982.4013	-0.092146902	-1528.104593	-22.9115436	-0.000267767	-4496.259944	0.906370676
Ames26783	-5.813473179	-0.194761828	-78534.27576	-0.027827372	-876.310834	-12.76748618	-7.18E-05	-2685.248308	0.804651607
PI340827	5.235665181	2.792838295	179072.9843	0.002575715	1149.167452	12.62866142	-4.90E-05	4153.491008	0.797000702
Mt42	0.713078929	3.269378408	119202.3245	-0.018030517	921.9334084	8.776228107	-9.09E-05	3893.469577	0.925885387
PI406128	1.658526308	3.467979263	162211.7353	-0.030472752	738.5702335	5.493397082	-0.000141737	3116.825522	0.895462256
CI64	-5.809424774	-5.644313843	-248715.2339	0.018765746	-1989.678912	-20.16658246	0.000170641	-7297.569338	0.945612546
PI415084	4.749285627	3.484521531	212846.3945	-0.013045326	1480.59772	14.79463073	-0.000126034	5407.696332	0.760767219
NSL197106	-0.37846232	0.540341412	16458.99737	-0.010463041	-50.05285736	-0.752502405	-2.68E-05	48.12461123	0.767401241
EP80	8.409110476	3.982013506	292323.8947	0.007542886	2026.195052	22.66843843	-8.93E-05	7007.614778	0.805302578
PI635126	-4.676665487	-1.232307884	-106003.9207	-0.013493724	-1178.027028	-13.60836474	4.20E-05	-3996.41765	0.72347349
Ames27207	10.85602405	2.955985344	225438.1189	0.044588035	1861.249462	24.50566511	1.36E-05	6189.459612	0.869132025
NSL30873	-2.259535664	1.668385887	550.8061601	-0.026524956	-49.59345527	-1.846088464	-9.14E-05	345.644448	0.790217495
Ames8397	18.54963182	5.289893358	428809.5727	0.07094455	3393.577969	42.32765836	-1.15E-05	11159.68625	0.937346638
NSL81597	17.18991755	10.178902	680900.8737	-0.008245589	4573.159938	48.36932521	-0.000279658	16237.03325	0.827422658
NSL22630	0.83683645	1.409295895	49136.5856	0.005183863	712.6866661	9.366626776	-1.70E-05	2530.92686	0.750943873
Ames26118	-0.704273581	0.319031955	-5776.574476	-0.006985456	53.36142855	0.733506616	-2.83E-05	383.6261052	0.741337436
Ames23441	-1.664073065	0.769185997	15247.3457	-0.015388314	86.72489997	-0.798628458	-6.80E-05	452.5713582	0.734466467
IL14H	-2.468209217	3.576603497	143395.9381	-0.041861858	277.1986348	-4.015000982	-0.000235489	1739.570371	0.943996749
NSL30066	3.45021267	1.031703831	80103.76287	0.012861617	767.6303037	10.83507144	-1.54E-05	2541.823682	0.786092148
PI639949	-5.08644941	-1.063664328	-102741.4204	-0.01998526	-722.4865267	-8.71892244	5.74E-07	-2295.106155	0.724143769
EP61	8.739946508	8.125517113	488439.302	-0.030019187	3161.281583	30.73566212	-0.000281414	11591.61956	0.805596199
CML228	-7.122238308	-2.858492846	-187418.3524	-0.014904171	-1540.019613	-19.200139	6.12E-05	-5351.297129	0.887627891
PI641063	-1.906907492	-1.549135675	-81630.53501	0.005022154	-368.6987484	-2.603808288	6.16E-05	-1360.346763	0.735418738
CI1872	-1.0599996	1.017607417	-2659.843854	-0.014100804	61.40937011	0.937584739	-3.10E-05	530.1079733	0.76384672
Ames27210	-5.039563482	0.864831938	-64137.58586	-0.048394422	-761.723971	-9.879598245	-0.000156666	-2180.134653	0.862386963
CML234	-3.267919723	-2.286264624	-117248.3906	0.013956315	-537.8306667	-4.181970503	9.98E-05	-2097.390498	0.754773315
NSL91618	4.250082137	2.254656005	112160.9706	0.007366922	1003.62538	12.13636867	-4.69E-05	3561.279752	0.840456368
PI506251	-0.041074605	-0.316435124	-20977.50692	0.004914319	-140.9435097	0.311175949	2.49E-05	-507.4125421	0.863600438
PI340838	0.022300233	0.52554239	50077.67705	-0.005421577	215.9661841	0.639328182	-1.84E-05	814.5403825	0.769166403
PI550922	-3.000042157	-0.528287389	-72291.67044	-0.012475177	-209.8068938	-1.850377299	3.34E-06	-472.7071577	0.706326674
K148	-14.11591805	-3.048330265	-219242.2044	-0.071199342	-2040.825569	-32.20675017	-0.000110743	-6465.581133	0.923164669
Ames12822	-1.819416629	-1.373788211	-89395.36923	0.004636857	-492.40731	-4.605545894	1.62E-05	-1776.602097	0.77498695
CML107	-3.339188359	-1.050024436	-72348.61322	-0.012682386	-647.9225877	-8.215765102	2.40E-05	-2177.814846	0.726322331
CML362	-5.692033177	-1.585610907	-128692.6162	-0.021538411	-766.5431055	-9.477465688	4.69E-06	-2428.464027	0.744515355
CML289	-5.445813003	-2.16739508	-137158.4368	-0.010513945	-1068.309085	-12.0419206	5.71E-05	-3679.801402	0.750814836
NSL67798	5.14958333	-0.696630809	2824.882156	0.045237039	429.3898806	9.985058939	8.90E-05	1058.975578	0.832547748
Ames26803	1.300209549	-0.760279197	-57957.42366	0.022865799	-392.4716742	-0.663153713	7.34E-05	-1441.947167	0.781383537
CML242	-1.533597147	-0.337976182	-36195.49725	-0.008535136	-464.6393594	-6.160705751	-5.52E-06	-1460.09059	0.893682
NSL437994	28.33359069	7.615263639	607347.5046	0.114121222	4819.880766	62.12028782	4.75E-05	15792.37025	0.958856295
PI593460	14.52846657	4.271222715	320374.4653	0.024469313	2693.547829	34.21834263	-3.83E-05	9010.219409	0.867501772
Ames28949	-1.853691823	-0.754501106	-57854.44041	-0.011474936	-206.7396125	-2.397218672	-2.95E-05	-673.030972	0.736075076
Ames30863	-2.140846208	0.075848727	-23629.35082	-0.023086469	-333.8864146	-5.459873903	-6.11E-05	-814.4363695	0.816490812
PI639945	-5.509930225	-1.767784074	-133881.057	-0.020165211	-1133.944878	-13.78178739	2.80E-05	-3735.904157	0.743851973
PI391676	-1.282646145	-0.420798439	-11338.38884	-0.00649588	-32.42653847	-0.877141416	1.53E-05	-34.70347448	0.66892092
Ames22039	16.30420406	9.137389168	631659.2524	0.00026775	4508.982998	48.16468684	-0.000251427	15919.1721	0.777936308
CML157Q	-6.579881765	-0.086791942	-58152.97006	-0.050102377	-627.6368155	-12.07242333	-7.68E-05	-1819.98605	0.942039563
PI601775	6.55153814	2.985814289	184415.3304	0.02172989	1470.406275	17.06992567	-4.31E-05	4968.689946	0.833186297
Ames22049	16.53881834	9.160508149	637398.1623	-0.000575732	4484.417395	48.16758322	-0.000252708	15757.24821	0.776236069
PI641068	-2.938012925	-1.272294813	-85004.53295	0.004790561	-360.6898382	-2.751013191	3.90E-05	-1336.080457	0.799803385
PI550504	3.765625052	1.433624948	96498.6792	-0.002489498	505.9564621	5.692612747	-3.71E-05	1711.959391	0.775996264
Ames10269	-0.8824716	-1.146776623	-57120.03633	0.005768964	-128.7031378	0.798325704	2.81E-05	-556.9006114	0.778615874
Ames26760	-3.107418266	-5.018172086	-226981.692	0.04574139	-1480.074685	-13.22787321	0.0003032	-5612.428801	0.955034078
PI651539	0.235064901	-0.011896416	-16589.84171	0.006313958	206.8595246	3.875579327	-9.90E-06	683.2047108	0.835812942
PI340821	12.7957237	7.150795894	480426.0047	0.002795181	3049.633726	32.04816883	-0.0001635	10801.26341	0.760254148
CML383	-3.52197819	-2.682080444	-140968.3402	-0.00283617	-1022.432013	-11.17881912	7.97E-05	-3574.222154	0.761392599
PI542944	-1.191392076	-0.641206361	-48510.76128	-0.003595045	-452.5500911	-5.109482605	7.77E-06	-1550.384938	0.841277631
NC264	-20.82486008	-5.72524447	-347896.701	-0.086726919	-3217.603552	-46.98224925	-4.14E-05	-10628.67105	0.927283716
MS71	-15.37824114	-3.254134277	-233421.1149	-0.075566191	-2168.257077	-33.6609879	-0.000146464	-7038.056759	0.953401735
PI587146	1.549631508	2.58180814	72400.47443	0.004016579	574.1186703	6.799722075	1.00E-05	2364.591604	0.89485244
Ames28988	-3.577856405	-1.438857751	-74108.77203	0.005253917	-458.759349	-6.426148671	4.33E-05	-1780.07921	0.80637723
PI595531	-3.161618132	-1.383547427	-89553.20315	-0.012880971	-760.6480968	-9.637829922	2.61E-05	-2656.587093	0.846767299
PI539926	25.17442404	7.601605407	549972.1787	0.081342151	4522.101564	57.98945773	-5.27E-05	15023.91836	0.908862262
NSL437967	-5.704959642	-0.900637567	-87549.30135	-0.053121076	-943.8995044	-14.26706738	-0.000117598	-2960.933688	0.762207903
PI550919	-6.760620174	-2.183615347	-152331.5941	-0.015510325	-1113.736044	-13.66420374	4.87E-05	-3738.307526	0.731509084
PI601491	21.0717169	5.094912566	415339.6833	0.085264283	3387.877058	45.59806872	6.57E-05	11018.45879	0.914733453
Ames23425	12.30821028	3.231480316	235269.3907	0.03020852	1972.473805	26.95773674	-4.42E-05	6479.477898	0.831798365
PI358535	9.126963223	5.583428727	363085.1189	-0.002376136	2496.123961	26.42007991	-0.000204313	8698.636071	0.814755734
NSL30866	-10.14851433	0.398254585	-101945.8713	-0.061882535	-1178.62151	-18.72744868	-0.000163104	-3427.191752	0.948560289
PI391682	-0.32195136	0.164868041	17674.43939	-0.003036751	309.8121872	3.696780207	-4.15E-06	1116.618961	0.774571647
EP76	0.799656828	0.279166047	6455.983443	-0.002154289	77.8887436	1.336768485	-3.72E-05	276.3204822	0.783728699
EZ21	4.060834782	1.475101672	132847.927	0.0027501	844.1809431	9.018950242	-2.82E-05	2881.678579	0.837103167
NC298	-18.39674754	-6.058109592	-361516.7708	-0.069770396	-3068.822285	-42.78119309	-3.78E-06	-10352.04356	0.907138436
Ia5125	1.636127811	4.691703743	187023.5324	-0.033849099	1142.237185	10.00445102	-0.000206124	4552.184355	0.910789936
PI601559	15.3133677	4.835687237	358227.5737	0.047565121	2791.541309	34.73140016	-2.71E-05	9299.920083	0.904218321
Ames26028	-0.978925144	3.126512719	66430.01259	-0.021998748	243.2651929	0.736761322	-6.25E-05	1465.074179	0.824165304
Pa91	11.58332091	-3.424434499	-50682.19286	0.128972896	352.343903	17.75920487	0.000362119	165.0777698	0.955686025
PI548790	-3.912668148	-1.351274271	-104225.8894	-0.006884522	-952.6598666	-11.20274719	3.75E-05	-3277.002476	0.800224933
Ames12725	-11.13032356	-1.63368351	-163702.1807	-0.04955001	-1466.464517	-21.1695646	-7.62E-05	-4642.142508	0.81834206
PI303941	-1.56245068	-0.593843854	-34384.63547	-0.001868902	-41.29884692	-1.09977351	1.07E-07	-183.2099981	0.755625207
PI597926	1.590695537	0.0761914	14201.8239	0.006274405	96.57626172	2.820086142	7.41E-06	280.5407713	0.783678039
CML304	-3.830847946	-2.720683451	-149920.8799	-0.003150461	-937.0895298	-8.991331336	6.98E-05	-3182.550189	0.737789835
Yu796NS	-3.423166502	-1.103337966	-72073.75376	-0.01053553	-593.193427	-7.551656301	-2.32E-05	-2030.773058	0.843248308
PI303932	3.047124265	2.005892512	102279.6294	-0.004353524	937.3291262	10.96472548	-6.51E-05	3414.185578	0.780802169
T8	-11.31987221	-0.270976573	-144787.2013	-0.080548827	-1364.541634	-21.3525192	-0.000165266	-4017.380206	0.968325309
NC346	-24.59074498	-6.45914723	-405786.8206	-0.113004387	-3681.743033	-54.90003199	-0.000100434	-12217.75007	0.948115762
GT601	-4.679508405	2.101980171	745.9545943	-0.049304936	8.303408287	-3.039518915	-0.000174235	621.3318716	0.79262617
PI601568	8.576509479	1.197485768	112577.789	0.0398785	786.961661	13.22149457	8.43E-05	2487.718658	0.823972108
Ames28974	-1.062536154	-2.026702622	-78500.45195	0.015510646	-482.1973892	-4.642037108	8.10E-05	-1981.548473	0.807284946
PI433488	19.17534632	6.079686118	487823.923	0.042590573	3552.523401	43.09946685	-7.67E-05	11884.20534	0.760488141
PI186191	-1.830107252	0.551299183	-6365.976293	-0.007916028	87.02054353	0.346722402	-2.12E-05	394.8219584	0.818749813
PI638552	-2.553321908	-0.567539404	-76138.78494	-0.015451993	-433.0719891	-4.139807681	-5.17E-05	-1362.03871	0.781587216
Ames29014	-7.405383878	-3.53194056	-180624.1748	-0.006141419	-1537.059395	-20.12389493	6.96E-05	-5483.428431	0.830574133
Ames22760	-3.173454876	-1.451908372	-101278.0625	-0.005722856	-933.2480326	-10.56657912	3.02E-05	-3183.56536	0.769671841
Ames28975	0.808249481	-1.428439459	-44087.68928	0.02513889	-328.4706183	-2.213422959	9.73E-05	-1469.013463	0.839984956
Ames23392	-3.818710448	2.293361484	56237.24441	-0.047042603	177.2436934	-3.005705115	-0.000161153	1306.14487	0.781060069
PI550547	-6.403324797	-2.079343814	-151091.49	-0.017497592	-1048.955243	-12.6735296	3.15E-05	-3522.881007	0.71249557
Ames25559	-3.589132509	0.674807517	-38311.95006	-0.027405073	-438.7539434	-5.919183528	-4.89E-05	-1017.104448	0.725604255
CML500	-9.876659637	-3.692682018	-227355.5813	-0.038633008	-1918.872575	-25.77582575	2.25E-05	-6415.362532	0.745521939
PI539921	14.4512613	6.597129009	593378.2734	-0.024265282	4459.868035	45.30212519	-0.000221608	15416.70191	0.819857084
CI90C	-4.368128774	0.636248487	-54854.26537	-0.026491166	-408.4401451	-5.226987866	-6.70E-05	-1050.683725	0.817615593
NSL437946	-2.128466673	0.666087296	-5998.578612	-0.022560592	-413.6181984	-6.532621126	-4.04E-05	-1123.35353	0.76645444
PI641253	-1.435217684	-0.356186802	-29179.39292	-0.005722815	-229.9422399	-2.582754241	6.87E-06	-777.4357566	0.790922789
NSL437966	-1.915011383	0.034599933	-2571.805534	-0.037533444	-125.4542512	-3.729248843	-0.000111043	-331.3355879	0.75779133
PI548800	1.777513242	0.284953512	10792.15751	0.011112659	129.8907447	3.048978619	3.51E-05	375.4953052	0.834160465
PI641263	-3.461501121	-1.244893997	-82050.35583	-0.008778552	-505.3689655	-5.745719966	1.97E-05	-1683.427466	0.739401612
PI542959	-2.345840009	-0.176008676	-51421.04651	-0.010566756	-148.6144291	-0.519401886	-3.16E-05	-445.7263663	0.845246717
PI536520	-5.70874516	-1.558559176	-130912.9588	-0.027230738	-1180.511599	-15.07328223	1.07E-05	-3840.52718	0.754884437
PI539871	6.500394159	1.015388937	76091.83521	0.02921053	989.5740212	17.30598375	5.86E-06	3263.606676	0.859603055
PI587155	2.794988371	7.312175303	304609.3554	-0.063466462	1595.208571	12.12209657	-0.000253335	6668.650527	0.941608457
Ames24718	-4.33796092	-1.091861988	-111000.4893	-0.021945269	-700.8869274	-9.477157978	-8.49E-05	-2494.126042	0.940682483
NC310	30.43540764	7.931908204	618591.0245	0.122226973	5188.796327	67.84633602	7.22E-06	16895.96443	0.986084445
CML115	-4.447833146	-0.790856695	-90221.59329	-0.011807524	-519.5624084	-5.613661315	8.92E-06	-1755.9308	0.728143168
PI198889	5.910395444	3.088258994	216598.9011	0.006463046	1708.152161	19.30372039	-6.25E-05	6004.440751	0.72780455
PI601561	-2.433087466	0.82509521	-12860.82516	-0.03314768	-284.2594654	-4.459033393	-0.000108148	-637.4607994	0.760656223
PI406122	4.120840301	-1.102780099	-17522.14636	0.046565868	256.3330969	6.732760762	9.63E-05	430.4323807	0.916442922
CIze40	6.379171146	1.410933751	90284.6747	0.022128799	834.1710003	12.90270349	-1.25E-05	2655.067727	0.887938348
Ames27447	10.16010015	6.051099515	413376.6709	0.005523548	2773.891569	29.83958784	-0.000135753	9818.141971	0.78442385
PI233319	13.85928766	9.028794112	608001.1663	-0.014178345	3873.142449	39.62819467	-0.000266885	13732.45722	0.785072948
Wf9	2.485227909	-0.490121545	-4456.301563	0.032131756	217.2253319	4.555805237	5.86E-05	383.3751931	0.971382817
CML436	-7.130740935	-2.195451088	-158341.7564	-0.007860937	-1163.318474	-14.11669397	7.09E-05	-4064.830312	0.704255792
Ames30527	-2.98436124	-0.527144076	-66686.12334	-0.009307975	-502.2763764	-5.9874569	1.86E-05	-1512.200026	0.812411943
Ames30797	14.73650162	2.67869286	247592.7993	0.072367473	2286.070182	32.04230494	6.60E-05	7209.83381	0.906808305
A682	-16.91296723	-1.39329473	-226081.9203	-0.105849091	-2104.472364	-32.01754544	-0.000277794	-6395.94594	0.9377026
PI340869	1.707314172	0.716581065	77695.37892	0.001277293	503.509249	4.962825644	-9.27E-06	1817.764235	0.742757692
Ames28978	-1.412194443	-1.105628028	-32970.96135	-0.002921723	-418.4672584	-6.755037166	1.46E-05	-1567.11521	0.801187092
NSL42808	7.843352787	7.365823887	432211.7344	-0.026799797	2855.178612	28.16926769	-0.000251037	10462.97582	0.770289625
PI186195	-2.110185396	-0.346101591	-48263.75369	-0.016462748	-730.2376939	-9.048433658	-1.43E-05	-2358.130784	0.766458979
Ames24740	5.433451873	1.289219048	84162.27742	0.027613485	662.8943538	10.38961855	4.56E-05	2208.049852	0.82565663
NSL437962	4.970750545	1.724470051	130693.615	0.003154429	829.45301	9.452437132	-3.62E-05	2708.517986	0.796693356
Ames22756	5.727831432	0.418787829	60622.73968	0.033500379	760.1684185	13.40205388	3.37E-05	2300.07852	0.791421285
Tx114	13.67575594	3.444053916	285156.6232	0.053600915	1968.39862	26.22142442	2.28E-05	6404.777363	0.824753118
Ames27019	-5.091088308	-3.914619007	-206833.3914	0.015751969	-1441.517078	-15.54413906	0.000150692	-5199.019256	0.825023127
Ames27036	7.126920093	3.611426874	217932.5069	-0.003918708	1532.667096	17.45366411	-7.40E-05	5488.574068	0.776853134
Ames12815	30.07421035	7.789826353	634176.1958	0.112546907	5142.410735	66.21889668	1.34E-05	16778.50447	0.927446994
PI635130	-3.399552856	-0.51182334	-66844.95393	-0.016710191	-219.8999887	-2.523601438	-6.28E-06	-512.7464118	0.697252124
PI601459	6.940985572	1.041998004	71809.20773	0.052749672	928.0943353	15.127788	0.000135637	3020.095588	0.902146046
GT112	-8.287859819	-3.460832709	-183720.6215	-0.025828338	-1599.0113	-22.82887435	3.89E-05	-5535.338133	0.925681078
NSL53084	-4.39715609	-0.753217201	-80248.30492	-0.0158918	-599.0832605	-8.53448494	-1.95E-05	-1857.050821	0.8278013
NSL437884	-6.09496506	-0.98986241	-105275.0183	-0.024203493	-918.7057863	-11.80417991	-8.20E-06	-2867.979799	0.798975
Ames23506	16.41297608	9.110286693	637444.8212	-0.003073074	4429.186112	46.98569434	-0.000255743	15604.33832	0.783460521
PI658086	4.09693496	0.592073683	31899.42054	0.025131858	422.2463004	10.06028157	1.45E-05	1222.355202	0.826297564
PI303928	-1.682270442	0.598642879	4378.042414	-0.015926723	-189.4285935	-3.357312634	-4.77E-05	-480.7906169	0.752312562
NSL30895	-3.434785332	-0.575485497	-73388.90862	-0.008657921	-503.5831097	-6.128312711	-2.01E-05	-1605.98029	0.764026032
N6	-6.65416353	2.492301464	-4135.011291	-0.06067554	-240.3316288	-7.11138276	-0.000178891	110.351207	0.908274445
PI561533	-0.263481093	-0.217544955	3965.077611	-0.010405039	-139.850689	-2.755807932	-6.95E-06	-271.2436189	0.755899497
PI601332	3.272686579	0.975591204	72842.65974	0.002460515	553.0560055	6.762716831	-1.98E-05	1934.617136	0.798114328
PI340855	1.590218805	1.327227461	64881.08431	0.002897602	640.2143575	6.621917124	-6.17E-06	2283.83626	0.792019314
NC250	-4.083037637	-0.577114818	-50453.13123	-0.016381698	-476.6109757	-8.425282168	-0.000120431	-1684.808391	0.953832146
Ames23474	-6.113641465	-3.557214552	-193216.7298	0.010133528	-1332.731035	-15.98952104	0.000170134	-4749.358117	0.905216831
CML313	-4.932502567	-1.858651091	-114896.8453	-0.016401348	-1047.272574	-12.66927207	4.21E-05	-3518.800831	0.724680709
Ames19005	-2.189188303	1.247994607	9655.857525	-0.031025555	-121.6122023	-2.56357221	-9.26E-05	105.2459568	0.768430502
PI550556	-2.344576724	0.174452458	-27791.43478	-0.024434688	-429.1672609	-7.267211795	-5.55E-05	-1051.415266	0.768812637
Tzi8	6.177462335	2.582094449	146107.9067	0.000967312	1322.438678	16.94722398	-1.59E-05	4616.875817	0.85466142
Ames22751	-1.988946522	1.438343092	13064.93811	-0.031519257	-87.6253403	-3.677209056	-0.000123854	69.08869994	0.82582397
CML373	-6.101422357	-2.271991851	-146137.5804	-0.002689353	-918.6592292	-10.9482134	8.40E-05	-3233.026576	0.713345071
Tx601	-13.72803927	-2.999058359	-243788.9918	-0.043817018	-2037.693864	-27.68875034	3.47E-05	-6471.780398	0.926871449
PI358527	9.117370063	5.370448095	343130.2272	0.004777069	2314.15084	25.54348923	-0.000160824	8109.587746	0.833111778
Ames23481	6.284499686	1.478235441	98765.28243	0.014249102	1029.621535	15.33379267	-4.79E-05	3334.877034	0.786808444
CML483	-7.760555555	-1.962182844	-150981.4464	-0.024501404	-1123.963939	-14.31388457	1.18E-05	-3730.515241	0.773398301
Ames27051	-0.192853214	0.466698299	12213.68233	-0.003220182	-49.23385413	-2.064723667	-2.81E-05	-58.11084358	0.813624517
PI601785	-2.048982619	-0.459932426	-39288.25732	-0.004582553	-137.7112703	-2.438543046	-1.09E-05	-491.1875008	0.833787175
PI601323	0.114407298	0.86949307	34058.45117	-0.011008788	168.6189226	0.903790277	-4.46E-05	744.4726834	0.772552297
PI267170	4.623434097	2.954294992	183104.3638	-0.003632852	1408.509808	15.2164511	-0.000100543	4967.067728	0.75210979
Ames23458	-2.24679247	-0.288814678	-63735.15257	-0.018277088	-331.5475381	-4.216854998	-8.41E-05	-1118.269205	0.948940108
PI559944	0.340810833	0.753312897	42578.60851	-0.00258186	4.570372996	-1.20310371	-6.19E-05	61.51855341	0.941606013
PI643420	9.441946036	2.124337609	184595.0353	0.038550576	1604.086777	21.32745273	-9.58E-06	5130.347002	0.834444706
NSL438043	-8.148405739	-2.046068598	-157216.1717	-0.034886347	-1305.725334	-18.17663004	-2.82E-05	-4277.125826	0.753896494
PI601469	10.72610357	2.53487845	163662.271	0.055490863	1567.240901	23.46637446	0.000110675	5199.894198	0.84859622
NSL32725	4.586108112	2.814400943	152647.8809	-0.001377225	1172.064603	13.11565358	-7.08E-05	4318.342553	0.837748213
PI594072	-1.389810352	0.304180273	9023.147668	-0.005024672	-108.8909317	-3.46359794	-8.83E-06	-233.3785154	0.785907404
EP51	0.358770164	0.13381043	2075.422214	-0.002741926	71.85847381	1.326824369	-2.51E-05	228.6959496	0.765700814
Ames23434	6.606520904	1.253733616	113447.9658	0.014787332	1189.435779	15.93865913	-5.36E-05	3861.880179	0.778071176
Ames29448	-4.930321395	-2.106159005	-140123.6155	-0.015673692	-1148.119658	-14.1845552	3.28E-05	-3892.811797	0.80606603
Ames2330	-4.534704766	1.113076554	-3240.952833	-0.040435047	-533.7118587	-9.877790775	-0.000105371	-1358.606609	0.75264081
CM37	7.497520316	6.012913289	338336.1577	-0.003565666	2399.315907	25.47278549	-0.000171829	8677.816279	0.835873347
PI340843	-7.993004155	-3.481517568	-186338.4023	-0.01258423	-1325.28865	-18.42030323	3.40E-05	-4630.246227	0.830379332
PI635136	-3.439186669	-0.373731325	-60259.38786	-0.012185429	-81.38647849	-1.075479951	2.80E-06	-55.60162309	0.702705919
Ames29026	2.629046887	-0.548756717	-6854.229228	0.024585495	235.7044383	4.868650043	8.97E-05	569.7995625	0.93836678
PI257506	9.25774688	4.645787752	349966.0418	0.003056929	2516.654945	26.95523968	-0.000107975	8801.042247	0.780050495
NC304	-7.827839192	-3.85279084	-222559.3429	-0.029284522	-1879.820408	-23.0892038	4.04E-05	-6393.926833	0.928455312
Oh43E	2.338292838	0.493187109	-2509.216398	0.012199899	259.2544476	5.665954107	-8.08E-06	801.5487315	0.945439753
PI542937	-2.459857327	-0.254149971	-46167.67229	-0.018598595	-423.3243295	-5.141995769	-5.17E-05	-1218.421642	0.852582793
NSL30070	0.104123644	0.285750558	36194.03112	-0.002830029	311.2259932	2.03528073	-5.04E-05	960.4002726	0.753748925
PI648430	-15.14274464	-0.555347162	-200825.9211	-0.103502649	-1778.426195	-26.7641387	-0.000303474	-5263.305101	0.98333077
Ames10257	-1.138929228	-0.888214887	-47320.23803	0.000325445	-348.9601252	-3.496321026	1.07E-05	-1171.68404	0.783636373
CIze29	0.103560113	-1.134353707	-48859.35398	0.023981902	-171.5772979	-0.606413517	5.01E-05	-879.4550802	0.902337707
Ames22747	5.97882842	5.255926697	289242.5223	-0.010097418	2027.254266	20.31363863	-0.000163608	7364.244644	0.795412176
CML334	-5.403783326	-1.739101577	-127405.7571	-0.011553147	-961.3790823	-11.57586148	3.16E-05	-3251.177497	0.731803461
PI648424	-3.228356921	-4.567611676	-211928.0464	0.043775423	-1315.810581	-12.00501819	0.000282387	-5002.127642	0.953195858
PI596501	3.937445711	2.353468191	166479.6966	0.005573823	1015.726727	10.71250367	-4.96E-05	3536.685353	0.733853858
EP16	8.453409933	4.153618496	294271.2405	0.006269991	1871.891489	20.91454051	-0.00010261	6575.974929	0.824907539
PI587133	17.14030856	10.12955376	678434.291	-0.006713225	4540.306832	48.34284622	-0.000276535	16103.32858	0.829031733
Ames24727	-5.819083588	-1.178538705	-88290.59493	-0.023239581	-882.7537938	-13.14940864	-5.88E-05	-2986.647708	0.824351458
PI553063	5.435598724	3.631943062	231805.3641	-0.005694057	1504.986125	15.04561364	-0.000104628	5323.213843	0.76670756
Ames24749	-4.142563334	0.165271381	-36349.59654	-0.021401352	-371.1556475	-7.194878293	-4.98E-05	-911.5062448	0.797507889
PI635141	-7.757432429	-2.396688452	-165403.2656	-0.025278844	-1600.001416	-20.45072424	4.18E-05	-5270.320483	0.7094772
CI91B	-7.747041989	0.896992717	-85851.04985	-0.063580703	-891.2324104	-13.77801728	-0.000202559	-2398.756056	0.965804119
Ames25218	-0.523379091	-0.630954631	-41762.68477	-0.000644468	-417.8098658	-4.050059994	1.59E-05	-1425.150075	0.803218291
PI635125	-3.077416689	-1.340798244	-78402.20637	0.003161232	-401.9316951	-2.702239699	4.45E-05	-1475.569724	0.720497798
NSL43597	-0.540729311	-0.863785037	-42980.97605	0.004374291	2.611187824	1.111015826	1.73E-05	-117.3282319	0.733134937
NSL29317	-4.063181931	1.570771578	-4172.40081	-0.041577085	-32.78328814	-2.724469136	-0.000167855	466.4414182	0.868328834
PI561606	-4.632169582	-1.004602366	-89216.22469	-0.009919299	-641.5351179	-6.889716481	1.73E-05	-2147.651334	0.725065375
PI568160	29.3932265	7.23889514	608470.377	0.119442322	5036.787699	65.73028524	2.07E-05	16412.22251	0.968554543
PI186188	0.164614412	0.680787615	46868.27751	-0.006704485	409.4981652	4.039892679	-2.18E-05	1456.383485	0.780068323
NSL246125	-1.832814948	-0.988570843	-72396.54182	-0.005310487	-659.5810399	-7.279544544	6.44E-06	-2201.711688	0.840520217
Ames22765	-9.930069214	-0.697810175	-141736.4584	-0.059509414	-1160.001505	-16.69564522	-0.00017013	-3516.486319	0.886158248
PI639053	4.220088286	0.26753624	35133.06447	0.021604892	251.9165501	5.389404454	6.62E-05	642.098084	0.822194169
Ames23484	4.977583748	3.523197308	224463.7608	-0.017980448	1291.127787	12.28058982	-0.000154682	4726.036555	0.764654165
Ames28996	-0.27643862	-1.71620501	-48479.80191	0.020664578	-113.563108	-0.438360952	8.57E-05	-709.4610656	0.791561955
Ames10246	1.134691289	-0.346019421	-20950.88356	0.007312139	-91.96217535	0.525574513	9.05E-06	-339.4263241	0.853747654
PI550561	3.94387667	1.759846184	113661.0567	0.007581209	765.7992546	8.85742649	-2.50E-05	2636.217071	0.741154973
Ames23400	-0.268725624	-0.169177866	23623.97337	-0.007371559	57.64145498	-1.564151808	-4.80E-05	68.06034016	0.753034043
Ames26757	4.7322386	2.955807821	166793.04	-0.01202452	1073.557185	12.548243	-0.000115666	3939.225164	0.916035094
Ames26772	-1.524952168	0.200462103	-27996.34033	-0.022906349	-228.393651	-3.531414939	-9.52E-05	-632.7190851	0.790463756
Ab28A	10.30090649	1.050723018	112377.9849	0.052357769	1466.197054	23.13639246	7.69E-05	4554.535597	0.95034824
PI415077	12.0594536	4.515998774	355921.7572	0.017911652	2717.043825	32.17486956	-8.53E-05	9275.236651	0.769833295
PI639928	0.449571997	-1.481765492	-71757.78004	0.018340918	-688.7207239	-3.37196922	0.000107035	-2482.878931	0.753201461
PI601494	-6.559352105	0.399421576	-78497.48917	-0.064556175	-621.2823546	-9.707442839	-0.000226855	-1604.909631	0.899601805
PI651530	4.644857906	0.566586127	46323.51606	0.022909139	745.1068703	11.54342444	1.73E-05	2430.955612	0.860458331
PI550463	-1.704873348	-1.474709625	-75394.61065	0.011877188	-409.3318021	-4.727746916	4.23E-05	-1575.74634	0.890918769
MS153	-2.102286177	1.90820707	52411.25685	-0.03121165	48.65396182	-2.739429029	-0.000116035	559.5329195	0.787409494
Ames27162	-19.72909446	-3.715259639	-300461.5309	-0.098368342	-3023.694998	-44.44885165	-8.24E-05	-9636.060427	0.926230262
PI658083	1.21754249	1.564983532	43613.17816	-0.001156207	441.5670253	6.705319377	-3.38E-05	1643.885869	0.860142435
PI200192	1.961502903	1.235520095	58432.22361	0.004778251	546.2491868	7.153151002	-1.14E-05	1997.051549	0.776887918
CIze81	-3.269737441	-0.672184085	-51978.82869	-0.00640665	-337.9560402	-3.990951943	-6.42E-06	-1150.586108	0.779214914
Ames19286	-15.12771912	-0.610446591	-202089.1523	-0.103934385	-1776.729496	-26.64518835	-0.000304197	-5241.562325	0.98116417
CML485	-5.847143456	-1.589305509	-108878.8381	-0.023013147	-669.5839612	-9.4765946	4.56E-06	-2077.805888	0.73300512
PI340817	17.48182903	9.174809045	653789.5325	0.015881803	4284.170012	46.23828938	-0.000175997	15056.78145	0.797476303
NSL68243	-2.178438102	-0.317424665	-31369.65338	-0.010599387	-209.7010273	-3.312041543	-1.70E-05	-652.5477844	0.814194867
PI186223	-2.089740924	0.262789708	4110.285974	-0.026158887	-30.56130826	-2.692641268	-5.56E-05	169.0018139	0.739820338
PI633727	-1.932028261	-0.396870084	-42978.83607	-0.016114793	-340.9211651	-3.89222054	-4.24E-05	-1056.770917	0.738282214
PI604606	-0.85074352	0.141412578	-4176.926991	0.003559619	-34.36086024	-1.861433079	1.48E-05	80.49372329	0.779807218
NSL53092	-2.4003509	-0.319453007	-47868.79373	-0.011471076	-439.845878	-5.570333075	-8.48E-06	-1292.428029	0.823187726
PI633924	1.171712131	0.076804155	8467.041237	0.01236413	439.3769541	6.403213584	4.52E-06	1366.037671	0.794520883
Ames26121	1.350123037	4.179213124	106185.9519	-0.028464571	689.2941474	8.868725234	-0.000119855	3180.648033	0.902278096
EP28	4.066013316	2.456396242	121294.823	-0.005696994	794.4524532	8.557177729	-6.64E-05	3001.630285	0.778273461
PI559375	17.31511373	2.639682934	238239.5597	0.091107022	2199.905949	33.94169167	0.00011455	6780.269336	0.936673102
NSL30889	-3.682686424	0.925778142	-37650.86802	-0.009747382	-147.093162	-2.308456019	-5.39E-05	-340.7649005	0.800250374
PI595537	-6.669066686	-2.381926748	-153629.0813	-0.019533464	-1413.126731	-17.89232909	4.74E-05	-4777.921299	0.712128664
Ames28946	2.304712857	0.243787332	22881.66807	0.01784012	619.5499114	9.727555591	-1.53E-07	1887.201984	0.786772013
PI198893	0.649982063	0.417830454	35034.78241	-0.00516968	291.5802499	3.085201171	-2.30E-05	1124.777269	0.76280701
CML329	-2.079250692	-0.790211988	-41985.64191	-0.023196251	-428.0510812	-6.284315716	-1.96E-05	-1253.513915	0.722219675
Ames27142	30.25574808	8.067254546	643188.1627	0.11633236	5346.608115	68.83585542	-1.20E-06	17533.20222	0.971106304
PI595546	-6.793400824	-2.00565809	-145488.6124	-0.02100017	-933.2539608	-11.81662633	1.34E-05	-3104.277889	0.731504706
NSL65864	4.835653204	1.187888316	91361.49033	0.006884116	745.7635974	9.878977992	-4.01E-07	2540.706195	0.780207741
CML441	-7.622332582	-1.778942293	-140864.4936	-0.026767401	-495.5288063	-7.83539522	-2.33E-05	-1404.966701	0.707414521
Ames26793	2.145316382	2.423814388	113707.058	-0.022743214	551.8114835	5.218413905	-0.000115618	2287.583998	0.883053759
Ames23486	1.491777497	1.586275608	81994.26057	-0.01270278	648.7126559	4.932526135	-7.58E-05	2457.899688	0.792104572
Ames23451	6.813059384	2.781336219	155558.2275	0.010099056	1278.375196	17.07962491	-5.91E-05	4416.120883	0.775124187
Ames23460	8.233605247	0.928835689	118591.9211	0.035876036	1074.765619	17.09906251	3.69E-05	3381.179818	0.773037745
PI553059	4.37640103	3.193251889	218348.679	0.005832097	1633.519741	17.50672288	-7.83E-05	5704.622694	0.735666327
Ames21095	-5.269885293	-0.932082286	-83086.6183	-0.025539469	-579.2304073	-8.82844568	-4.45E-05	-1777.235763	0.768599988
Ames23396	0.914146274	0.623453354	51016.42896	-0.005020834	490.0232481	4.731596376	-6.43E-05	1634.847727	0.750703428
PI595563	-5.258551719	-1.385866234	-124603.5095	-0.009494193	-690.7439112	-7.4529847	2.91E-05	-2262.088647	0.778508075
PI550571	19.14894858	13.36495619	874961.1066	-0.029767065	5481.404423	54.40919436	-0.000358893	19780.41793	0.959386656
NSL75971	0.764329053	-2.244147536	-40322.66062	0.0332268	-152.410539	0.450349953	0.000100113	-980.2712391	0.83741951
Ames19013	-7.276037214	-1.408421253	-130307.8923	-0.050716752	-1378.214476	-20.25468538	-8.78E-05	-4482.587038	0.850490425
PI186231	-0.097002297	0.605563931	41582.77732	-0.010515687	299.6784777	1.959033779	-2.79E-05	1200.525839	0.80253094
Ames26133	-2.930206438	-0.647388726	-57542.78257	-0.014959479	-577.8691966	-7.394840158	-7.67E-06	-1843.828978	0.776243842
CML45	-9.130868517	-3.595765963	-211180.0148	-0.01445633	-1820.657605	-23.09311398	0.000104291	-6278.592353	0.914922878
EZ31	-3.040546599	-3.839822529	-192030.2651	0.03522647	-1124.088595	-10.02197761	0.000233447	-4184.1477	0.933896616
EZ3	8.712948643	3.033727365	229933.9867	0.021104862	1667.316108	20.57414791	-2.97E-05	5627.75076	0.839694306
PI554612	21.16559709	5.177371534	404859.4961	0.095375378	3452.893007	46.63312154	5.16E-05	11237.57924	0.948441353
Ames23422	-0.524424245	0.312039278	18368.28165	-0.003549483	220.2390733	1.563451909	-2.09E-05	827.4795495	0.768368219
PI561527	-5.502163974	-1.764468265	-131209.6778	-0.018227265	-1120.840227	-13.83681906	-4.54E-06	-3718.94586	0.755389169
PI651542	2.567209138	-0.476593302	14226.57452	0.028736421	111.5629472	2.134495949	8.18E-05	217.4038516	0.86562316
PI369446	8.722822713	4.69166969	334341.0838	-0.00372896	2208.574529	23.0682213	-0.000121871	7874.148708	0.740772666
PI594090	0.434137194	0.76242049	15204.22805	0.00717323	248.4311067	2.866949076	-6.42E-06	990.5876188	0.785069603
Ames27204	10.05637876	1.697162763	167903.2641	0.052001078	1487.555609	21.45612975	5.84E-05	4725.979646	0.908995929
PI267165	-1.893618962	0.987538365	48440.64069	-0.015534294	151.7791294	-0.711642235	-4.37E-05	778.0082473	0.740397645
Ames26131	3.065802933	1.428636313	65045.59967	-0.003546509	593.5724179	7.409058127	-4.71E-05	2264.805053	0.770906447
EP64	2.848509254	1.622505886	93954.50986	0.003800956	661.7274365	8.068821648	-3.58E-05	2385.353501	0.83916976
NSL8579	7.370978113	4.088119032	276670.4164	0.012015541	1877.71392	21.50009767	-8.92E-05	6495.996362	0.758953709
PI186229	-0.634605533	0.45825352	26065.71132	-0.014792578	311.9852641	2.104974107	-4.35E-05	1271.600986	0.824411311
T234	-5.258385588	-3.204491164	-171003.5121	0.010212984	-871.4445548	-9.72253174	4.36E-05	-3375.10228	0.909559067
NSL30058	1.133680486	0.391710281	5583.301355	0.008995044	459.2151247	6.322135108	-3.16E-05	1455.023531	0.942665191
PI538239	-5.141122163	-2.646974993	-139666.6881	0.018047931	-825.0615207	-9.682631086	0.000147671	-3124.986391	0.866323397
A188	5.799348897	2.414329698	129766.9309	0.006090463	1108.030473	14.07630112	-7.54E-05	3740.604096	0.918216889
NSL68245	-1.481227133	-0.886695962	-57579.38462	-0.002947107	-572.7889074	-6.249194778	1.73E-05	-1960.739489	0.835901567
Ames26743	6.609615223	0.285800331	31463.02152	0.049206309	668.3038858	12.83050634	0.000103091	1940.361746	0.907775089
Ames26749	-2.237668689	0.246803978	-457.7361356	0.000535753	455.3760829	5.280515066	-1.64E-05	1662.50378	0.761834497
CML154Q	-19.70773253	-6.249231393	-349630.652	-0.075822084	-3184.730948	-47.33807878	-1.08E-05	-10761.10188	0.943158767
Oh40B	-13.31327995	-1.151852748	-175881.2959	-0.067192504	-1654.373984	-25.49489397	-0.000136198	-5003.107238	0.951430988
Ames23510	14.32974767	9.278472677	621904.8403	-0.011250382	3947.825607	40.19638171	-0.000250699	14057.20162	0.764497906
PI639929	0.466265595	-1.345407659	-55384.06115	0.007083952	-519.5726668	-2.940654562	7.30E-05	-1821.3357	0.720930366
PI415080	7.33072864	3.975893409	257221.6556	-0.008668327	1658.854247	17.17048066	-0.000121553	6052.704248	0.783084339
Ames24705	-0.412141573	0.499752416	13348.99959	-0.014024894	-247.5750127	-4.339112654	-3.14E-05	-678.2938786	0.777783479
PI550573	-3.379410371	-0.146603182	-22364.56481	-0.021230261	-495.9291017	-8.993816337	-3.42E-05	-1485.687604	0.739574285
Ames12817	4.353386348	0.138217873	18028.81393	0.029441166	453.5832786	9.098635106	3.56E-05	1366.067394	0.801422934
Ames24751	-3.841573698	-2.968433421	-179211.1884	0.014365773	-1014.025444	-10.28152927	0.000119365	-3665.29879	0.801235233
CML338	-6.789875028	-1.815362982	-142515.8582	-0.029293037	-921.4486469	-12.79112852	-5.84E-06	-2923.702502	0.732207623
Ames22040	16.07003062	9.189801347	628765.3722	-0.006741003	4449.878795	46.67426767	-0.000265788	15812.60974	0.775992273
NSL30864	4.375484848	-1.661471406	-40116.36284	0.056292781	137.1059008	6.686997402	0.00012942	-164.310571	0.904285095
PI186193	-0.502268365	0.41242455	32649.63312	-0.007044204	270.4217927	2.229575413	-2.15E-05	1080.071363	0.754157008
PI533658	-0.758056213	0.811630245	15012.98758	-0.01519331	-185.9957679	-3.111837022	-0.000103663	-597.4405831	0.82003103
Ames27109	-5.760988892	-0.676410521	-71792.55709	-0.020634691	-588.6921066	-9.606217974	-3.39E-05	-1787.549119	0.785698558
Ames27216	17.75561775	4.907117237	388485.8498	0.076650308	3221.209965	41.11237436	1.35E-05	10531.38739	0.924100408
Ames26776	2.147656781	0.3472748	25559.08567	0.014885455	475.3146698	7.943147469	8.66E-06	1543.249966	0.779296591
Ames29023	2.763432463	-0.490592769	-2928.579144	0.028237724	201.3579642	4.786968707	0.000105871	394.1139351	0.941443384
PI558530	3.226390352	4.51094285	219825.7249	-0.026746574	1422.224468	13.16217368	-9.26E-05	5562.003263	0.825757483
Ames24708	-1.920853914	-0.253750686	-13292.81922	-0.026521029	-554.588176	-9.180318946	-4.36E-05	-1684.137955	0.741412917
PI642762	2.341012751	-0.205460282	4887.494255	0.011683379	119.6585834	3.043454001	4.64E-05	246.002634	0.818673888
NSL438008	-3.51689321	-0.493361831	-72509.85377	-0.020835845	-235.5050102	-2.713047402	-6.54E-05	-671.6177261	0.73685118
CM174	2.476837982	-0.026912208	-16906.51827	0.019908467	51.64687117	3.16652341	6.69E-05	-80.52651751	0.96800088
PI257508	14.20285384	7.368639355	545464.1454	0.01458777	3797.952609	41.27153628	-0.000144641	13257.51579	0.764142161
PI658078	22.84788952	5.949209518	479544.6461	0.081583462	4005.012151	51.98446775	-2.77E-05	13090.06831	0.929716323
NSL437871	-3.709533316	-0.187881207	-45033.39171	-0.017724398	-568.7084728	-8.034408736	-1.77E-05	-1737.099663	0.778406337
PI591017	-5.538484133	-0.751226486	-82448.25987	-0.027784971	-659.2755459	-9.545087614	-4.92E-05	-2011.167299	0.79994877
PI538007	-2.529557802	0.537195547	-51617.06215	-0.036046565	-429.8372776	-4.44371054	-0.000125904	-1251.806712	0.842700605
PI594079	1.087084176	-0.942073802	-51506.92366	0.024696634	-99.7231273	0.633354884	7.61E-05	-497.9487498	0.783530455
Ames27445	8.321633561	8.537388695	489164.777	-0.027103452	3175.138947	31.16253958	-0.000244284	11788.66453	0.825271504
PI594065	0.183836317	0.595337276	13229.11768	0.005471789	113.2781988	1.08513015	-5.12E-06	477.9298187	0.80228998
NSL437959	5.422238731	2.803184827	173775.8854	-0.024193763	1148.560717	11.70052089	-0.000142635	3990.207058	0.787117258
CML389	-5.220525475	-1.647404679	-105872.1802	-0.002302539	-629.7786197	-7.425393667	6.36E-05	-2209.83708	0.693421987
PI340870	1.583993669	0.62053733	67736.92935	0.002850401	609.6044182	6.690027889	-1.59E-05	2123.626892	0.73448977
NSL437895	-5.361593293	0.135845701	-68592.45109	-0.045613578	-765.2680777	-11.01759033	-9.40E-05	-2074.767403	0.750504345
CML495	-8.460090872	-3.928894899	-206983.6352	-0.020624397	-1720.249483	-21.94221622	6.68E-05	-5941.891454	0.771135247
Ames10268	-6.746992389	-1.793479781	-128980.9626	-0.029739449	-1171.453256	-17.29016347	-1.43E-05	-3870.985808	0.831700276
NSL438019	23.12449174	5.859129658	489354.1766	0.085202587	4223.038631	54.5234552	-3.97E-06	13832.2155	0.865498358
PI560081	-8.8664524	-1.718074927	-192049.3482	-0.041273089	-1307.389149	-17.25470588	-8.59E-05	-4190.204766	0.808640847
CML103	-2.197130566	-3.834772267	-158444.067	0.024103902	-962.3328887	-8.90920796	0.000146481	-3796.136831	0.942521735
NSL30872	-4.461743457	1.179005679	-7565.615503	-0.036705645	-360.5056895	-7.553927862	-9.61E-05	-662.0920604	0.768521614
B75	1.253977337	1.255888413	18403.45442	-0.003765228	196.3974189	3.304855765	-4.82E-05	737.5101271	0.936132458
PI550567	16.23493856	4.703392655	381915.5695	0.040593836	3076.064921	39.03089565	-6.16E-05	10198.00449	0.767731737
PI634206	-0.696786652	-0.040528133	-6799.140877	-0.00806116	-72.72043241	-1.774096117	-1.43E-05	-217.1244237	0.767115884
4722	-10.12469973	-2.155294021	-162256.7777	-0.03181023	-1712.815765	-25.78812549	8.35E-08	-5580.188169	0.945945516
PI558534	4.568829402	7.180911924	362047.4626	-0.039877436	2157.952599	20.3174541	-0.000117285	8502.271974	0.895984317
Ames23476	6.214011737	1.41774799	123165.5104	0.028440532	1059.275612	13.34176696	1.86E-05	3285.451001	0.852296653
Ames23478	-0.161737405	1.925703871	35156.40181	-0.00922695	428.7248333	5.582697637	-4.82E-05	1747.668614	0.753142965
R229	29.68190973	7.177026363	605519.2264	0.122689512	4989.695136	65.77156151	4.50E-05	16280.38783	0.971724864
PI596354	0.344361717	0.323511968	-11912.12491	-0.001961817	-173.6349852	-0.680480583	-1.06E-05	-520.2531995	0.765225297
Ames29007	-8.491516369	-3.28232282	-185236.6465	-0.01312819	-1421.931446	-18.85348295	4.10E-05	-4974.430745	0.821810461
Ames2332	1.20251061	1.127691924	71347.01802	-0.007685512	564.7041773	5.198025388	-5.04E-05	1970.519436	0.763208375
NSL22629	0.81239869	2.477650194	57325.22196	0.005677115	511.5690604	5.822472803	2.67E-05	2128.186013	0.953036533
PI303944	-1.694642392	-0.655680867	-32824.21312	-0.004584221	-65.12361137	-0.79944229	8.42E-06	-209.0350474	0.770906373
PI607382	0.12196462	2.032660847	40388.93972	-0.001579519	656.9868363	8.688456837	-5.51E-05	2630.95326	0.826160919
Ames24743	-5.838529474	0.576338604	-46894.71797	-0.033120371	-557.1646983	-9.528840219	-7.60E-05	-1526.124839	0.760177367
H91	-8.311884783	-4.335971401	-241611.4416	0.011075475	-1833.20733	-22.69149199	0.000203482	-6563.834691	0.976646829
CML454	-7.756308092	-3.023794781	-190021.3321	-0.014742787	-1307.41668	-15.93499758	5.98E-05	-4452.416679	0.713733155
NSL32727	4.177377113	1.033639288	76390.61816	0.007604317	724.4485852	10.02655996	2.68E-08	2492.10859	0.769452782
CML360	-4.662566855	-2.01920452	-124375.3784	-0.006952406	-666.7302392	-7.35602906	4.28E-05	-2309.74015	0.762236351
CML344	-2.640075961	-2.495401825	-128124.3081	0.013952697	-797.4741497	-7.677335557	0.000119876	-2979.915416	0.732957763
W117Ht	21.15895915	6.78034826	466380.2633	0.057892533	3737.965266	48.99748754	-5.31E-05	12567.32933	0.920307758
PI517972	-1.509008451	-0.573883274	-29282.89566	-0.003955772	-286.9525256	-3.513023309	-6.34E-06	-933.5098972	0.76082837
NSL246151	-1.454421955	-0.062027175	-34242.97189	-0.009301113	-336.778015	-3.887422903	-2.08E-05	-1061.891754	0.844528584
PI559946	2.315057642	0.264511455	7429.77378	0.011207147	-193.2849863	0.44378335	1.71E-05	-515.1449178	0.853692591
NSL65872	0.513640454	1.489806247	73823.72176	-0.010061771	461.1747788	3.942521172	-5.07E-05	1799.060619	0.749118866
Ames27043	4.165347766	2.677003971	142995.268	0.000513443	1003.291412	12.30927138	-6.09E-05	3673.21337	0.809407998
PI340836	0.538634987	-0.046708604	40275.24079	-0.006914376	168.2061705	0.290855563	-3.61E-05	694.6031942	0.730847633
Ab608A	0.727351285	-0.530839182	-24476.5778	0.008509255	-76.54413397	1.323124075	3.27E-05	-356.6150574	0.772007006
PI641257	-2.615306166	-0.412490113	-59677.22494	-0.01454476	-396.1949663	-4.356521065	-2.42E-06	-1132.300678	0.796074838
Mp07:158	1.687445082	-0.191593556	9673.580194	0.009995215	-22.79192526	0.626518297	6.57E-05	-250.7485529	0.767775262
Ames26129	0.236618206	0.423479929	6224.729634	0.00321782	-47.16651182	0.56537724	1.74E-05	-132.8903294	0.786671316
EZ2	-7.126230636	-1.504503626	-108415.5238	-0.043932387	-1269.718516	-19.35374896	-6.48E-05	-4025.756638	0.836188452
PI509542	8.083872361	2.710560119	155946.8045	0.026297164	1230.668372	18.22165027	-1.41E-05	4236.058168	0.79412197
B97	-11.63453247	-0.052691679	-146893.4919	-0.065016888	-1401.346951	-20.43106332	-0.00014034	-4002.01512	0.95508106
PI561694	-3.858686228	0.113459847	-54053.18829	-0.043418633	-511.3625986	-7.389267187	-0.000177606	-1534.048897	0.822444193
Ames28928	0.320216197	1.282165438	66734.72208	-0.004909357	408.3286567	4.479076934	-1.00E-05	1599.6885	0.733170802
Ames27017	-0.981664283	0.083555197	-10504.6937	-0.003986938	-116.4873112	-1.606473182	-4.20E-05	-486.5769402	0.841699065
NSL42806	16.11624497	8.585401976	602777.5197	-0.000507872	3972.632855	42.91227615	-0.000220474	13928.80995	0.779655312
CM7	-2.430190666	6.515790595	199226.9718	-0.067153209	1099.085182	6.540527021	-0.000222859	5334.69903	0.913661985
PI583846	-13.38795975	-1.461106408	-217521.8621	-0.07561019	-1955.708891	-26.41015033	-0.000177864	-6220.859586	0.822810535
PI595551	-6.766250058	-1.610875208	-128627.6777	-0.017035114	-832.8478705	-11.06985986	2.48E-05	-2655.231126	0.78303561
Ames27020	-5.08665488	-3.511462017	-193401.9737	0.012920266	-1427.044991	-15.40920729	0.000132554	-5246.437299	0.850414147
Ames23482	-0.408166091	1.188465444	16996.13153	-0.018314419	4.879621602	-0.600717799	-9.23E-05	198.6567739	0.815027928
Ki43	-2.833848721	-6.421421748	-265907.3148	0.051097681	-1622.134154	-13.21889708	0.000247409	-6274.500635	0.932206827
PI601789	-10.26528408	-1.0656349	-107793.984	-0.052824359	-1223.563675	-21.04809726	-9.10E-05	-3719.712012	0.810824582
Va35	-10.84707529	0.253151985	-128984.8422	-0.08393843	-1271.07119	-18.88305673	-0.000196778	-3505.763182	0.943878914
NC350	-11.79644231	-3.834317485	-241814.0236	-0.050326111	-2092.874262	-28.81091993	1.45E-06	-7030.513094	0.779474927
PI522252	12.64688446	3.729286961	369985.54	0.010185682	2678.118368	29.64893199	-7.63E-05	8908.604704	0.762453536
PI340812	0.950339315	1.109104698	75586.29047	-0.008948407	352.0881798	2.776781164	-4.88E-05	1312.69978	0.816104362
Ames24711	-8.827307164	-2.01787116	-162942.8934	-0.034240303	-1357.885434	-19.4663455	-5.07E-05	-4374.007023	0.78024487
CML50	-1.104184022	1.15069084	15658.26252	-0.017854399	83.54868346	0.635709878	-3.88E-05	628.8274425	0.897863742
PI538229	-2.307374352	-4.020168754	-196934.432	0.037942572	-1234.41942	-10.10668776	0.000240384	-4658.679987	0.881897567
CML322	-28.73900456	-4.679875766	-388897.851	-0.150795372	-3617.546148	-56.91462888	-0.000215956	-11345.10769	0.976099839
Ames28421	34.65131828	9.122140219	737549.0188	0.133364218	6008.855571	77.64340138	1.89E-05	19646.47323	0.977148366
Ames28948	-8.699860641	-0.64145535	-99622.14093	-0.051746302	-1182.144481	-19.02356412	-0.000107831	-3580.899592	0.773673394
Ames26123	-0.286217603	2.791276311	46163.33302	-0.023816977	140.4258284	2.175466658	-8.12E-05	1140.787072	0.867069918
PI658072	-0.0564092	0.775340836	3292.333563	-0.006442867	-152.745059	-0.352593286	-2.89E-05	-360.8074092	0.831089189
PI561531	-2.733112126	-0.452686121	-59170.39494	-0.004437356	-390.9446266	-3.663934122	-4.03E-06	-1239.823248	0.817331948
PI550456	5.547132737	0.257197497	53001.60274	0.038408991	665.9670214	10.42445578	8.24E-05	2015.276935	0.880978868
EZ59	0.125795311	0.251604617	10114.19443	0.003263473	163.1461685	3.170422125	1.66E-05	615.1717434	0.801370773
NSL438030	19.88383871	5.40206356	424614.221	0.079883774	3598.413034	47.27835226	1.37E-05	11774.29814	0.850128806
CML231	-3.806309492	-1.629544936	-103671.9307	-0.00036912	-785.2376385	-8.43641637	7.86E-05	-2667.958751	0.714456434
Ames28424	-16.52606027	-4.998600436	-314228.9647	-0.069804623	-2687.934935	-36.68533962	-6.81E-05	-9033.016467	0.836921047
PI584529	5.125221324	0.257818991	22700.88488	0.035773584	427.9923544	10.72617049	5.30E-05	1249.616756	0.860460137
Ames26132	-1.174649998	0.347405961	-14063.66641	-0.007991478	-148.1518586	-1.713217526	-2.27E-05	-398.7630074	0.767452077
Tx325	4.538253536	0.730290832	54188.36994	0.023254243	630.0220921	10.16233463	1.74E-05	2015.489754	0.910836044
CIze38	3.577278807	-0.261953636	-9449.492743	0.031988083	204.8908133	5.788806753	7.73E-05	449.7069854	0.857292527
PI558527	4.393141425	1.192673543	87377.48273	0.02365598	824.2188503	10.76256572	2.31E-05	2655.245131	0.909979891
PI221775	-2.401589689	0.425432551	-5528.195587	-0.012811202	-313.8555929	-5.043543432	-9.07E-06	-911.0272534	0.756759867
PI550913	-2.974720346	-1.325661528	-82622.81429	-0.001401912	-481.9844452	-4.955511253	4.52E-05	-1675.534855	0.767629393
Ames22038	16.39909231	9.19758829	636824.9842	-0.001407382	4485.204671	47.74883802	-0.000252125	15848.15747	0.772592022
PI303939	0.875529509	-0.045536518	14756.74732	0.005821584	395.8450527	5.855346437	1.64E-05	1316.384758	0.766763626
NSL34374	-4.600082429	0.140795679	-45064.53119	-0.029750832	-477.1330911	-7.724980193	-8.78E-05	-1345.120655	0.784747908
PI651544	5.596331277	0.916202941	118915.1132	0.020622613	840.1104857	10.13636224	-8.18E-06	2615.035914	0.899122622
CML226	-4.065968009	-2.627861757	-140637.7215	0.007321614	-1046.031218	-10.8576189	0.000110636	-3762.886143	0.753751842
NSL437928	-5.272853655	-1.708405301	-121106.9056	-0.004260559	-786.2624188	-9.501230681	4.33E-05	-2741.679322	0.759799285
CML116	-1.438625064	-0.618331282	-54332.92591	-0.002487612	-233.1324992	-1.670950933	1.13E-05	-809.9486926	0.783617389
NSL30896	-2.7216219	-0.353005488	-57982.65241	-0.004613724	-351.9462635	-4.062428764	-1.85E-05	-1134.12927	0.780363414
PI639947	-3.434205069	-0.57699305	-63850.10246	-0.021515491	-633.9318778	-8.375591938	7.61E-06	-1946.715115	0.695528112
PI561529	-5.212868316	-0.908602973	-91316.62969	-0.02481545	-799.059513	-12.23171004	3.18E-06	-2461.07211	0.823514493
Ames27206	21.04360179	5.822798845	459690.8123	0.087627021	3753.530911	48.09357456	1.72E-05	12355.23644	0.934075067
EP84	9.20126371	7.848787738	467094.7683	-0.024906008	2878.546688	28.8260672	-0.000248553	10559.33032	0.79397279
Ames19006	-0.628948289	0.961590888	-6349.714053	-0.026297705	38.14290086	-0.227932042	-8.22E-05	379.3719427	0.882958368
NSL437908	-6.074522186	-0.672629144	-70396.68569	-0.043898561	-662.3864385	-11.40580862	-8.89E-05	-1905.465458	0.756616595
Ames10261	-2.455751539	0.583448016	-16776.33454	-0.005837607	92.74720145	1.484735054	-3.59E-06	601.9013965	0.745933002
CML225	-4.573483291	-2.34650913	-156250.7907	-0.006816609	-1183.187435	-12.82483707	7.26E-05	-4070.65668	0.756183015
PI415086	-5.973832918	-1.544047983	-99071.64194	-0.02563308	-525.995	-7.187748866	-5.78E-05	-1754.819308	0.740379911
PI186215	-0.330041377	-0.06875307	2363.8017	0.002436219	210.8270941	2.687338026	1.38E-05	747.8738806	0.801368557
Ames23394	1.939615339	2.029256363	127031.0142	-0.012151258	767.7800941	6.631815878	-6.76E-05	2751.44569	0.793309943
PI550552	9.947790492	3.690106755	253188.6578	0.02057012	2190.359455	26.47329667	-5.60E-05	7629.624652	0.757128553
Ames30536	-0.03718628	0.315876457	5683.987969	0.001588464	196.2808703	3.139373266	4.68E-06	739.3740987	0.829275096
PI527699	-8.940157783	-0.136436532	-116661.7099	-0.056021295	-1309.792826	-18.94557099	-0.000107782	-3752.283587	0.788880533
Ames2328	0.317824268	0.88072132	39083.57111	-0.00862886	411.0228451	3.959794176	-4.98E-05	1491.020018	0.749852743
PI654048	-3.865567212	-0.520135689	-65556.04469	-0.02599913	-761.1584041	-10.07916282	-2.99E-05	-2452.568401	0.741458792
Ames28991	-0.194831994	-1.681639416	-57568.03139	0.019016724	-210.1004436	-1.606440116	8.13E-05	-1079.786224	0.812656457
PI550541	5.109113829	2.219893019	184451.9302	-0.009084166	1104.068458	11.4116888	-8.34E-05	3732.165197	0.756126941
T232	-7.233565296	4.389751064	32061.7456	-0.062237823	-119.9866176	-5.020586113	-0.000148849	1221.720575	0.935944999
CML380	-5.737204383	-2.478456881	-148325.2814	-0.003925078	-1194.78187	-13.30935617	8.02E-05	-4223.969499	0.710242817
PI641067	-3.69775773	-1.006327568	-83830.24635	-0.00405926	-386.5007456	-3.576607269	3.09E-05	-1288.930284	0.772440729
CML213	-6.137070153	-1.173584133	-123306.9559	-0.033963863	-946.0134585	-13.06804823	-2.89E-05	-2885.013088	0.732689806
EP2008-03	7.303832963	3.420966754	243687.1909	0.011235668	1767.199871	20.64424237	-6.99E-05	6128.32897	0.801585437
Va59	-15.85958519	1.679657744	-140100.8156	-0.135250743	-1760.079225	-28.25690678	-0.000326674	-4543.823398	0.946513413
EZ25	1.001117792	0.817351876	61223.98346	-0.007609999	187.7204941	1.007610856	-3.02E-05	765.024989	0.879886089
Ames26765	-2.558733637	-1.03667459	-82821.50786	-0.013241973	-437.2155435	-5.717894937	-6.92E-05	-1671.998648	0.927168135
PI639937	-3.679893613	-2.109908448	-129506.7825	-0.007395849	-667.2197975	-6.67993834	3.98E-05	-2286.0857	0.721830897
EP72	-1.114274979	0.70868681	27140.01666	-0.025950185	136.922958	-0.657548322	-9.16E-05	678.5722702	0.78353648
PI641260	-1.883618601	-0.842917084	-59727.74958	0.001448836	-426.1270748	-3.840154668	4.87E-05	-1415.464923	0.756038345
PI406125	-5.292604377	-3.952029056	-197593.6263	0.025677764	-1354.907094	-15.40277303	0.000220685	-5036.714845	0.94724241
PI391415	0.53823366	0.195421804	19525.93755	-0.004142158	-129.0440464	-1.531992336	6.22E-06	-362.3466473	0.750348957
A272	2.918254431	0.793448604	68181.49971	0.003016614	456.380536	5.559811027	-1.70E-05	1593.152837	0.804623026
CML419	-4.22449479	-1.67279339	-117132.1478	-0.002886148	-698.1860098	-6.832136139	4.84E-05	-2328.675669	0.781782855
PI635140	-3.168243554	-0.618786895	-66476.13215	-0.005900092	-272.5333831	-2.899291839	2.95E-05	-842.0790127	0.693183232
Ames27213	5.989223603	2.086366965	112955.5847	0.016254545	1057.988218	15.64089725	-3.42E-05	3575.866456	0.852900659
PI593008	7.147932487	-0.32247338	25749.95111	0.054373127	893.7363766	17.31316437	0.000120933	2582.203898	0.82136146
EP45	4.006898242	2.57843003	177648.0609	-0.004512847	1149.313303	11.71136991	-7.72E-05	4172.531308	0.792669489
CML418	-2.210734239	-1.043215926	-63278.95624	0.009814404	-440.6625832	-3.286520571	6.49E-05	-1706.184147	0.795684591
PI340858	0.79949165	-1.023680434	-22229.16563	0.01846946	6.446741018	1.185537311	6.91E-05	-241.4010754	0.813131632
NSL53087	1.066592267	0.840573019	29973.79037	0.00295508	419.7019178	6.525315265	-2.13E-05	1516.97571	0.830971682
PI594049	-6.410444306	0.95925922	-39550.45945	-0.049311639	-517.8583391	-8.599320825	-0.000139019	-1221.780488	0.766457248
NSL28967	-5.199534068	0.54440884	-51641.49643	-0.035143844	-517.0660083	-8.030113983	-0.000118145	-1412.411229	0.844480489
NSL68252	-11.84814745	-2.893472112	-207888.7333	-0.032708843	-1435.2094	-20.42855986	-3.31E-06	-4677.999488	0.900459182
PI601377	22.02027433	4.75756676	409274.6392	0.106965209	3589.250517	48.7978331	9.56E-05	11558.32364	0.943691684
PI614820	-9.017464322	-2.178601029	-174690.767	-0.043873375	-1563.384562	-21.46328306	-1.44E-05	-5085.063886	0.731400365
PI340825	12.78463225	8.514500433	575503.473	-0.007484853	3714.121319	37.6731679	-0.000209813	13340.70924	0.753527697
Ames26787	2.994502858	1.588253601	61349.51219	0.016105358	428.7941605	5.996869503	3.66E-05	1472.519266	0.960983269
K64	-14.56904572	-4.722597152	-279611.6315	-0.04029511	-2450.055503	-34.04461537	2.42E-05	-8292.687405	0.946325007
PI511313	1.241943753	0.972402309	36755.50504	-0.010274696	164.5070775	2.413450156	-3.63E-05	685.559472	0.714013338
A556	-0.022682456	-1.639386472	-58242.52199	0.013019233	-517.8801519	-4.947436906	1.33E-05	-2066.987786	0.945253239
PI198895	-1.103962124	-0.338422928	-8135.521769	-0.009258907	-51.90602784	-1.928195178	-5.72E-06	-157.955772	0.778610747
PI596357	2.666672141	-2.023905559	-58.37946103	0.049169694	23.57304473	1.735116778	0.000162391	-528.4197618	0.884863744
Ames22752	16.59438739	3.358132236	302027.9134	0.088078372	2812.215944	38.98704778	9.29E-05	8952.130109	0.905027164
PI550900	0.349512961	-0.029517319	-17550.06959	-0.010547442	-370.2325534	-3.349796499	3.22E-06	-1141.022622	0.715870096
PI561522	-3.520230249	-1.538113896	-92161.54483	-0.015544945	-812.1806548	-10.58995771	7.36E-06	-2698.04775	0.729600739
PI639500	-4.765499807	-0.827718798	-116458.6896	-0.023340054	-774.9443462	-9.377208778	-3.56E-05	-2365.483887	0.847935147
NSL42872	6.035294741	2.239122078	150106.6989	0.020207443	1295.023457	18.01206452	-1.26E-05	4410.927221	0.736698037
PI509046	3.899292379	3.852688891	202301.4612	-0.005715225	1315.138375	13.85059676	-9.90E-05	4892.99048	0.803930751
B164	10.62505229	4.792897518	243125.586	0.025550643	1983.352303	27.23045966	-2.25E-05	7037.437636	0.93730663
Ames22792	-1.329577126	1.497495618	45809.41611	-0.022689503	286.019316	0.579721466	-8.24E-05	1400.110331	0.742844517
B10	-7.701798639	-3.954787899	-201182.9757	0.00974563	-1600.893121	-21.38416331	9.73E-05	-5802.932756	0.935595359
PI559935	12.06584252	-0.910295959	60763.68037	0.100000438	1308.409903	26.91049473	0.000192453	3586.878189	0.865774214
PI547107	-6.196334429	0.585016728	-78279.5367	-0.05976337	-644.6743939	-9.969177195	-0.000200231	-1687.183631	0.858184092
Ames23463	2.100137485	-0.609655171	-6762.35921	0.0065058	267.494739	4.860301865	-9.41E-06	748.4639156	0.75255207
PI639046	8.341165344	2.740140006	190787.8425	0.042549649	1637.245218	21.13783943	4.37E-06	5444.317392	0.853473683
PI200196	-1.703332074	0.122174743	699.6072843	-0.008388694	195.5451415	1.182553188	-3.26E-05	757.1378505	0.784587914
CML315	-8.336041984	-2.809956559	-183862.6699	-0.024579315	-1513.531604	-19.8823351	3.65E-05	-5095.736509	0.740669804
NSL438022	-2.683472189	0.511209886	-29393.22837	-0.028710596	-303.1540435	-4.868176933	-8.26E-05	-848.4806114	0.789786917
PI550496	-11.06239394	-1.737024516	-160949.2913	-0.066698663	-1552.743366	-23.17790104	-0.000131203	-4824.941997	0.78150796
PI198897	-1.067402731	0.618185628	38986.71349	-0.010454696	161.8909867	0.252216562	-2.42E-05	666.9394685	0.773322102
NSL65862	0.13746292	0.704648529	1626.56835	-0.001941695	-83.55479967	-1.049758075	-2.72E-05	-219.349988	0.884797427
PI538237	1.996400204	0.138294025	-15187.02535	0.020198366	204.3005033	4.836054353	5.79E-05	531.2397602	0.920917952
PI406109	-5.829838904	1.003027367	-32498.4387	-0.060469322	-548.4320182	-9.536100251	-0.000191047	-1318.981782	0.8226649
Ames23413	4.39803141	1.889335733	79107.26638	0.013882336	723.3876394	10.64627184	8.08E-06	2607.569175	0.793460121
Ames19009	-5.431038307	-1.88285544	-137182.3842	-0.010379381	-992.3166163	-11.41464458	1.64E-05	-3539.178053	0.876502067
CML357	-5.707682638	-2.056802506	-146093.5667	-0.015320456	-1221.009682	-14.49708889	3.63E-05	-4117.707744	0.725319206
Ames10263	-4.318762777	-1.923661134	-111570.2279	-0.005361165	-814.0980394	-9.543670064	5.27E-05	-2781.207342	0.755127895
PI535914	1.522163096	1.490552067	68672.34809	-0.005906816	634.6486571	6.93099914	-5.06E-05	2389.264125	0.741988852
Ames26778	-5.391423189	-0.883639847	-91024.36281	-0.021045069	-883.8817395	-11.93035599	-5.03E-05	-2855.196646	0.817720786
NSL174429	-6.231412587	-3.721023057	-201745.1902	0.013241351	-1399.477516	-16.22479802	0.000185329	-4949.516361	0.879044531
PI537099	21.2428069	3.508321926	349316.2764	0.110125942	3106.50125	44.21495983	0.000136768	9812.333955	0.958757532
Ames26796	0.499058348	3.268250237	115325.7075	-0.037779913	699.4041398	5.200768402	-0.0002256	2806.027062	0.941520495
F6	-5.124300219	-2.622545324	-161454.102	-0.009579375	-1330.01755	-15.5404543	3.02E-05	-4609.989541	0.915319262
Ames27077	-4.635253983	-1.658401599	-111497.263	-0.013315732	-888.3186366	-10.66708089	3.68E-05	-3024.156394	0.748040294
Ames19012	-4.533278262	-2.039517037	-130344.5762	-0.010745005	-1261.396385	-14.87052961	1.88E-05	-4401.677017	0.833621766
SC213R	-6.653053616	-3.220838399	-164100.3013	-0.020128396	-1487.546569	-20.61381218	4.13E-05	-5204.773141	0.91633534
NC262	-17.32956204	-2.843125364	-266195.5537	-0.099975208	-2404.939772	-35.21551443	-0.00016832	-7547.646411	0.952954431
PI558517	-2.771065688	-1.287520219	-81413.99674	-0.003087374	-517.6331169	-5.945526933	2.49E-05	-1720.392574	0.752482394
PI340862	3.062188318	-1.907963784	-13033.76956	0.041731413	243.1810128	5.404378352	0.000116271	264.6682615	0.810958586
PI594091	-0.019221532	-0.132833312	-9308.754806	0.003205659	-368.0412998	-4.952660804	2.57E-05	-1174.489009	0.773394081
Ames28935	-3.274553743	-0.730960759	-56355.00454	-0.006101631	-204.5248633	-2.996960277	-8.16E-06	-524.827514	0.79466794
PI639497	-0.240613222	0.411937421	-19105.93149	-0.010195379	-195.5589425	-1.664787832	-3.67E-05	-520.1736207	0.856556516
CML424	-3.77435711	-1.640244848	-116484.3662	0.007080803	-622.1241076	-5.035225426	7.02E-05	-2216.969795	0.763759613
EP10	2.331976911	1.366419705	73346.49897	-0.00132786	562.9621725	7.173349716	-3.71E-05	2030.181944	0.777391108
Ames14114	-10.90946305	-0.286062196	-145311.3289	-0.07735488	-1291.794441	-18.24281077	-0.000202847	-3676.395116	0.844773578
EZ18	5.217854832	1.405901229	70981.44897	0.025862592	856.2438574	13.50992413	1.08E-05	2834.876553	0.867718923
PI539922	25.02646736	6.916412504	553119.9728	0.099010096	4373.31633	54.93906594	3.76E-05	14319.984	0.929625761
PI641246	-0.515414412	-0.709746784	-64166.79736	0.014672727	-198.4994116	1.104728943	5.83E-05	-788.7184446	0.840310406
Ames22052	11.76329249	7.282517581	490842.3068	-0.002056876	3222.086335	34.05218564	-0.00018819	11417.14911	0.770891977
Ames22064	4.345786607	6.996290935	348616.4706	-0.052178104	1896.372543	15.35123391	-0.000284784	7455.281385	0.827672718
NSL30875	4.983419675	0.478612681	31208.32206	0.036067755	364.4367384	8.402723557	8.23E-05	1036.904781	0.848767987
Ames24724	-7.693369123	0.221534735	-66869.54555	-0.053958094	-866.2966723	-15.47790158	-0.00012837	-2487.251532	0.7850996
Ames24722	-10.61946518	-0.778450355	-134345.3176	-0.051837972	-1350.224732	-20.53783771	-0.000102739	-4145.831851	0.865932958
NSL437909	21.31823098	4.901205406	430211.3809	0.088846513	3694.784087	48.39686914	3.10E-05	11904.8069	0.846326453
PI595535	-5.57387248	-2.1285223	-145469.5635	-0.004973416	-1239.383762	-13.9767304	7.82E-05	-4352.394965	0.754515099
CML331	-12.76197548	-4.09647688	-265224.3817	-0.05028476	-2163.311527	-29.27727202	-1.21E-05	-7378.399488	0.931589323
PI558525	-3.038286195	-0.689297001	-66337.15493	-0.000534155	-226.2100131	-1.610490602	5.08E-06	-744.6781786	0.745262551
PI198890	0.762322388	0.356731684	31866.37298	0.00316614	230.024712	3.046857273	1.51E-05	824.1143247	0.757320716
CML486	-3.278934847	-1.364586619	-101971.7927	-0.013586368	-633.6507901	-7.302211032	3.54E-06	-2131.401478	0.718348636
PI603939	-6.267036613	-1.025513665	-107146.879	-0.032580377	-1092.225896	-15.99305436	-5.22E-05	-3393.336151	0.744782309
PI651534	2.431791581	0.876502051	62625.0108	0.005417565	544.5901092	6.510993388	-1.61E-05	1866.733652	0.934216094
PI233314	17.41527846	9.662411278	678123.733	0.002966221	4480.698514	47.56458582	-0.000241672	15745.39112	0.756859124
PI550908	-3.632507636	-1.116800413	-70828.72646	-0.007649866	-627.6606981	-7.278101791	4.25E-05	-2180.678954	0.703471687
CML199	-3.178094429	-0.163615748	-60148.44955	-0.016633353	-396.494735	-3.802337828	1.17E-05	-1138.309689	0.709494036
EZ52	10.46681685	3.047813045	220010.9423	0.038704701	2008.24775	26.97637047	-2.91E-06	6788.097679	0.840422703
PI200187	1.719162414	0.783189768	31936.93915	0.005736615	293.0220972	4.704305609	-6.48E-06	1090.920838	0.824310734
PI601780	16.46504651	4.853429281	360737.313	0.064768088	3032.065145	38.22037315	3.06E-05	10138.86724	0.850345615
PI542955	4.006448185	-1.616538255	-37835.54102	0.035736619	-313.6228056	0.579248073	0.000126388	-1409.979354	0.854065381
Ames23495	-6.593560374	-0.416182031	-86336.47232	-0.031796683	-534.8331647	-8.060945032	-8.53E-05	-1592.652386	0.746621137
Ames10247	3.123180365	-0.420304246	1658.906945	0.032862812	21.14598944	3.954659121	8.97E-05	-286.3427623	0.780938817
NSL42878	-0.018669703	0.837811437	44824.77098	-0.008419743	349.3440836	3.592213366	-4.56E-05	1369.67212	0.763813617
PI535923	7.103783519	4.56536306	269000.2015	-0.007305115	2085.360378	23.24300866	-0.000136506	7492.024239	0.739416512
EP42	8.379649904	3.668854855	282349.5877	0.004252303	2014.82267	21.69942062	-8.90E-05	7058.488227	0.724288544
NSL8585	15.8277183	10.65537211	687880.413	-0.018063518	4493.970027	46.48311312	-0.000301657	16109.49017	0.840317906
PI634214	-9.580398108	0.052537299	-115807.8951	-0.050781321	-977.7061289	-15.27224255	-0.000121378	-2747.294998	0.801239624
NSL22632	0.77411418	-0.373105699	-2734.827171	5.45E-05	-83.14908739	-1.282383655	1.17E-05	-205.6552675	0.772590547
Ames30792	0.337501225	0.720224516	4626.046733	-0.007812333	-149.6885489	-0.711885823	-2.50E-05	-387.0960529	0.846845574
CML310	-6.162394456	-2.574935051	-160943.5636	-0.008399517	-941.8779147	-10.78731516	6.15E-05	-3225.455042	0.76262143
NSL437939	-3.590240965	4.212040241	114458.7885	-0.066753679	559.5235355	2.373311754	-0.000198516	2894.622251	0.755903513
PI546484	-0.598932451	0.984768662	10601.92879	-0.014804967	74.98167019	1.391503133	-7.50E-05	478.8058928	0.813054732
PI659681	12.16733755	4.046075411	308989.4138	0.034761541	2139.057171	24.52942755	-4.84E-05	7047.719149	0.888840786
PI593013	-10.76537694	-7.146506391	-340826.4656	0.017182292	-2621.781127	-31.79801662	0.000270676	-9493.668849	0.951926376
PI658089	22.53232909	5.513327533	461465.6187	0.088388736	3867.384417	51.38564503	2.12E-05	12701.24615	0.915413352
PI538010	18.41419135	4.142670317	333266.7374	0.088058655	2911.546504	40.19071487	8.12E-05	9412.941236	0.920882272
NSL437923	-16.17453844	-0.953567324	-223072.2262	-0.106448982	-1904.6648	-28.72594699	-0.000302495	-5661.609271	0.966669878
EP58	5.48958063	7.190366364	359095.7764	-0.039188347	2344.67672	21.97970104	-0.000269288	8900.321551	0.811327856
PI358521	7.351446583	6.384100331	371713.7494	-0.019238271	2401.951236	23.95518389	-0.000218469	8846.498601	0.764777022
Ames23435	-0.544343351	1.319028781	27152.77307	-0.008212309	96.0983728	1.040964358	-4.76E-05	573.7485101	0.781149281
PI641229	28.07701913	7.886238582	606782.6034	0.093599152	4938.618695	63.98541593	-3.38E-05	16317.3696	0.870942903
PI550468	-2.446890743	-1.978774166	-80458.28971	-0.002126686	-597.1398313	-8.037862976	6.46E-06	-2126.111583	0.847545861
CIze45	-4.750939059	0.0210509	-56154.41581	-0.025848245	-680.2927898	-9.159438963	-4.18E-05	-2054.585716	0.760140734
Ames19282	1.137823194	3.704277606	141455.8196	-0.03425119	842.3331614	6.899424736	-0.000219049	3320.677373	0.940371721
ND246	29.56974356	9.039647729	973936.36	0.024604928	7105.912903	76.18632002	-0.000126283	23820.24597	0.934712236
Ames22048	15.8902382	9.96498825	658439.1763	-0.009462874	4262.707914	44.71201872	-0.000272525	15141.2189	0.831033299
PI550905	-4.946891053	-1.808494855	-131103.5751	-0.002988011	-704.6632133	-7.107145731	5.41E-05	-2474.439371	0.759446305
PI200181	-1.016162172	0.493764923	27187.51672	-0.018620536	-84.92684459	-3.453360376	-4.09E-05	-89.09345338	0.752934231
PI543845	-7.202626461	-0.769176081	-86864.93338	-0.040156382	-643.8397266	-11.38903226	-9.56E-05	-1944.491107	0.902830816
PI522250	6.876381764	2.956106844	220641.343	0.001660858	1632.24806	18.7334973	-8.08E-05	5525.504449	0.762047868
SC276Q2	-22.04172205	-6.258933728	-388600.399	-0.096593475	-3640.711006	-52.65665952	-3.63E-05	-11972.57711	0.91135577
PI561515	-2.186452585	-0.90855407	-59782.26368	-0.005544425	-414.4226313	-4.780522261	1.30E-05	-1366.10549	0.78257562
Ames26130	1.842616884	1.172817945	46332.19284	-0.005937826	365.3550922	4.419066174	-4.04E-05	1449.992778	0.747474678
PI186192	-0.337315028	0.643057538	21446.415	-0.012814733	20.48098281	-1.1221094	-4.06E-05	257.9916979	0.84622504
NSL29285	-13.34367782	-1.838833159	-217241.2416	-0.087950918	-1691.097417	-23.89730275	-0.000223308	-5218.484686	0.939087253
NSL437945	-7.870563577	-0.723767583	-112057.1676	-0.044722078	-948.8518252	-13.96337422	-6.05E-05	-2715.325219	0.748460462
NSL32719	7.752435239	4.570754371	290020.919	-0.005656574	1940.018745	20.20578205	-0.000131316	7055.031529	0.824355254
PI594085	0.945767096	-0.197525136	-10660.8863	0.014904436	-146.1909199	-0.89270415	3.77E-05	-509.465373	0.799677536
PI506243	-3.856428919	-1.581358021	-115749.239	-0.005356344	-992.6859442	-9.913673584	6.03E-05	-3322.57342	0.799542985
K4	7.54396221	-1.617961739	-15694.65938	0.057693534	284.2969505	10.93814392	0.000133671	306.4008402	0.9413015
PI632413	7.529259235	0.820091001	85833.03198	0.047559522	943.2789472	15.88603765	6.37E-05	2895.245587	0.842451055
PI659678	8.370241698	2.284988176	159573.9864	0.026279589	1526.476565	21.45331715	2.52E-06	5126.610197	0.85506613
PI340851	2.411565229	-0.587031222	49.06675194	0.027081018	200.1532599	5.043946054	9.20E-05	282.2121899	0.916297606
PI340877	2.466193917	0.501723884	64616.10551	0.017613382	607.6216152	7.767165914	2.62E-05	1953.297643	0.778223678
CML69	-22.04524513	-2.596606885	-305576.2995	-0.10843706	-3010.712725	-44.79400295	-0.000123834	-9222.508927	0.956832523
PI635133	-5.856880957	-1.158292576	-118454.8842	-0.010968722	-510.7441383	-5.560646053	2.00E-05	-1609.34532	0.71097174
CML176	-20.23020507	-1.575134279	-260399.5538	-0.092940475	-2534.588248	-38.28978106	-9.69E-05	-7387.887661	0.959112384
Ames20118	1.551578211	-1.89892587	-67987.0821	0.029549679	-91.04212287	3.206661826	7.94E-05	-750.9767126	0.751497099
NSL438040	-10.92128564	-1.646718027	-174825.4014	-0.068354059	-1687.536264	-25.26640107	-0.0001011	-5189.884729	0.745713472
Va14	-5.958805684	-3.18079535	-178997.2028	-0.004564703	-1289.887186	-15.33581721	4.95E-05	-4636.676899	0.931446746
PI506411	10.6507202	8.165270386	495828.7222	-0.018014119	3123.760102	31.64167073	-0.000225972	11325.46258	0.747537043
PI595556	-5.761458479	-2.045303094	-132014.34	-0.016309117	-871.458202	-11.64628658	3.36E-05	-2867.79143	0.755786911
Ames2325	-1.853047238	0.503103139	9290.364571	-0.020304722	-274.0183817	-5.524082731	-5.70E-05	-691.6719698	0.760566771
PI595566	-6.538681865	-2.959728099	-183068.4787	-0.014159577	-1545.045823	-17.64024909	6.65E-05	-5208.509512	0.706128462
Ames24738	-9.575998839	0.059654631	-96456.63912	-0.053541271	-1031.904064	-16.82532529	-0.000121432	-2947.789408	0.87148055
Ames28930	-3.065812704	-1.22170348	-51622.67721	-0.000296379	-641.2321627	-8.72771869	4.56E-05	-2199.55472	0.741314382
PI654052	-1.05203395	-0.524442819	-47780.47065	0.001108039	-307.3748909	-2.477642699	3.34E-05	-989.7265538	0.828480568
Ames23469	-2.493353143	-4.389057768	-193999.5865	0.043821154	-1200.452497	-10.39594225	0.000271376	-4598.910192	0.934431955
PI593019	-7.634041469	-3.489543185	-229598.8976	-0.002369138	-1548.586755	-17.24859073	0.000115681	-5455.289558	0.806604291
PI607524	-6.832674566	-3.697645686	-206508.7625	0.003753686	-1430.548273	-16.99468709	0.000152056	-5004.306157	0.876879484
PI601570	10.79801617	2.673116431	182401.909	0.057847069	1586.874875	22.34106944	0.000135011	5272.057529	0.91757482
PI548801	7.527202598	3.385751242	193137.1287	0.027854346	1744.396035	21.80786289	2.12E-05	6069.340473	0.856910402
Il677a	12.48653602	11.52597589	682933.9117	-0.036036805	4473.439493	43.97094039	-0.000306843	16610.34526	0.937453076
NSL437934	-4.061496035	3.138904049	66215.9579	-0.060874673	95.99426117	-1.909235339	-0.00018218	1169.134408	0.799307256
NSL32736	4.89795882	2.738880498	159218.1405	0.017697734	1354.142198	17.76366186	-1.30E-05	4670.87689	0.781039043
EZ7	1.680471146	1.324294066	65001.37717	-0.011808006	424.5633739	4.17194539	-5.10E-05	1721.152249	0.821239074
Ames22029	14.3607415	9.867002491	632799.2854	-0.02329243	3957.316277	40.17134249	-0.000291496	14342.13462	0.821100148
PI555651	5.866301205	1.115132282	62043.51977	0.037735646	647.2685658	10.79221295	9.81E-05	2222.737915	0.902716606
Ames29030	-2.760143142	-2.587338443	-110123.5071	0.010738197	-764.7241848	-9.017807478	7.98E-05	-2941.484678	0.793432813
NC362	-14.26805991	0.262333602	-158245.8523	-0.098692761	-1670.40553	-25.70901346	-0.00018009	-4545.057535	0.949973615
NSL438010	-6.113035878	-0.209779469	-77227.41423	-0.035266022	-624.0726499	-9.260801192	-8.11E-05	-1839.351968	0.741473122
EZ9	1.091542782	0.499883387	29718.70451	0.006337571	305.1610378	4.639107438	6.02E-06	971.818283	0.84787199
Ames22016	12.8734979	8.427512215	564116.3249	-0.005476214	3831.904466	39.63406661	-0.000226306	13659.86684	0.767785467
Ames26754	-3.196428825	-4.608473022	-182763.7694	0.027871197	-1260.577887	-11.05817673	0.000143229	-4757.298178	0.927399454
Ames28412	-16.7629117	-2.253672515	-238004.3254	-0.097157786	-2162.943283	-32.31508027	-0.00017831	-6714.468003	0.926522805
Ames28990	-0.964677487	-0.89836335	-9072.515062	0.010712985	-19.68116448	-1.523172913	4.82E-05	-288.625505	0.810711294
PI639042	13.25740813	3.624108549	257817.5219	0.046316126	2102.092302	28.3678066	-2.87E-06	6918.380902	0.853193955
PI550516	-5.445290849	-2.999763778	-157008.0545	0.000688538	-884.7342646	-11.0850683	3.12E-05	-3284.333622	0.87950847
PI221733	-3.496130707	-0.83563722	-76827.82135	-0.013586413	-481.8295721	-5.988729596	-3.02E-05	-1516.585537	0.746100147
PI633839	14.93161912	4.145467812	317608.5667	0.05723334	2350.279442	31.11064566	1.44E-05	7750.916267	0.858695586
Ames28360	-1.343325966	3.874025501	125711.2808	-0.052032803	694.0891151	3.39695447	-0.000263286	3001.19983	0.951891967
PI641071	-3.624530562	-1.753676144	-122707.7228	-0.00090703	-739.6381657	-6.670121629	5.73E-05	-2571.940069	0.729285803
PI406127	-7.130834619	-3.889830417	-209478.4763	0.015736108	-1577.719581	-19.42265606	0.000198923	-5735.732876	0.927604968
PI597578	-1.729103618	0.413619381	-1799.941298	-0.021860427	-153.7174804	-3.669615515	-5.10E-05	-267.9643102	0.728224655
Ames24732	-0.805182723	-0.901898615	-19608.69206	0.006814051	-364.6513745	-4.334005282	5.49E-05	-1304.884162	0.793981061
PI391665	-1.796678645	-0.44125503	-38935.12071	0.001696693	-164.2970142	-1.335321874	1.18E-05	-569.567051	0.745936047
PI639050	9.282878219	3.561033313	239441.3401	0.030519419	1839.471172	21.92201524	-5.25E-05	6166.741508	0.894494805
H49	3.010381512	1.559741861	61613.84536	0.018911925	579.4657649	8.05418069	3.92E-05	1970.191544	0.965646894
NSL437960	3.003408429	0.99046436	75773.93028	-0.02011977	363.6563543	3.779667016	-9.82E-05	1175.811984	0.776076478
NC326	32.64825053	8.434708674	686930.3695	0.124678636	5654.894175	72.95748804	1.26E-05	18523.23344	0.992215055
NSL30891	-22.54621065	-4.698750076	-334069.1104	-0.10536117	-3026.511308	-46.70535601	-0.000155279	-9733.335522	0.960735426
NC364	-13.05590262	0.407065374	-140751.2628	-0.089800633	-1596.018272	-24.25884543	-0.000162178	-4405.063586	0.935943682
EP67	4.5539808	3.949327963	218992.1381	-0.019903277	1317.85809	12.73952133	-0.000124744	4860.23815	0.773961778
PI198904	-0.327570903	1.053375888	50770.22083	-0.016013652	138.7559822	0.19945684	-4.26E-05	691.6581756	0.755482068
Ames19017	-10.16983216	-1.780621338	-151203.3264	-0.057532829	-1331.047291	-20.48532446	-0.000110158	-4228.691931	0.85446711
NSL53086	-3.326974003	-1.673176237	-94623.15882	-0.009760519	-721.6743355	-9.328869482	2.35E-05	-2500.987852	0.842775209
PI257513	10.10385082	2.548873419	178676.0807	0.031685775	1683.420328	24.20282295	-2.17E-05	5546.471128	0.774830295
NSL437983	-8.470512392	-1.184912511	-122958.8318	-0.062585005	-1138.559915	-17.65130587	-0.000137021	-3527.87197	0.766504995
NSL438013	-9.807377052	-3.061895135	-204186.4755	-0.028280947	-1643.544735	-21.59221364	2.85E-05	-5422.349618	0.771960342
NC33	0.548511326	0.372843506	-11438.53442	0.006267364	-50.02740721	1.221977811	1.23E-05	-255.7493746	0.853887
CIze86	-2.327389467	-0.206963104	-37249.12073	-0.007006188	22.14882986	-0.550149293	-2.12E-05	228.2681725	0.773963089
CML376	-6.072955465	-2.353711283	-149538.5388	-0.022887323	-1230.434463	-15.34340891	3.03E-05	-4122.18046	0.707673981
PI358536	9.251422659	5.567647092	371252.305	-0.007926485	2523.500725	26.32404698	-0.000220712	8888.855032	0.806325273
Ames24741	-0.469760098	0.629457803	34496.33045	-0.021745288	12.60910106	-2.319782034	-7.02E-05	281.334921	0.78814058
Ames19321	5.53659113	3.19957852	113591.2342	0.012618319	709.736436	12.04399337	-1.37E-05	2745.772728	0.911493157
Ames23403	1.763143892	0.196429109	27196.6856	0.004894737	304.7140948	5.060258861	-4.28E-05	876.3946685	0.760721187
CML281	-3.497510585	-2.070006753	-118353.2104	0.004349208	-894.0221229	-9.413543362	8.71E-05	-3273.276209	0.748192743
PI369439	16.86834207	9.3924041	692468.6763	-0.006113587	3995.385084	39.81045394	-0.000206835	14192.8625	0.764906837
PI542946	-5.251446199	-1.414122387	-112413.9317	-0.020111674	-1049.646501	-13.77126026	-2.88E-06	-3398.739911	0.81612883
MP462	-5.15070732	-0.925068203	-90079.18677	-0.020231651	-822.1090952	-10.64419192	-1.55E-05	-2618.426579	0.757777163
PI520772	-1.192377489	-1.459746701	-78690.62953	0.009968096	-500.6356701	-5.602070159	6.99E-05	-1946.58775	0.870624466
PI543008	-2.7327453	-0.340395134	-46319.88715	-0.017781227	-460.1715334	-6.190782977	-3.04E-05	-1350.540576	0.767351769
Ames24717	-2.699835053	-0.55634547	-36298.83053	-0.008276266	-342.101859	-5.392440573	-3.46E-06	-1110.350197	0.85689286
PI340820	3.383309529	1.999489399	147855.7146	0.000678756	982.4586375	10.61107322	-4.28E-05	3464.819182	0.789995672
CIze82	-1.557761018	-0.226187716	-31963.00549	-0.016779751	-227.5445278	-3.732419467	-4.40E-05	-559.6785374	0.743854885
CML363	-6.435817928	-1.625484691	-131888.6686	-0.022576913	-884.1936328	-11.19721259	1.15E-05	-2873.858766	0.72791863
PI506254	-2.351255054	-0.139328595	-58142.87399	-0.022986826	-200.9980774	-2.610097743	-7.47E-05	-525.6989536	0.852101316
PI648431	32.80633306	8.909400333	705606.3266	0.122850695	5729.990781	73.15838863	2.45E-06	18823.86332	0.984523744
PI595549	-6.393121133	-2.616370942	-167231.2515	-0.012820764	-1275.716539	-15.85988627	6.80E-05	-4279.482272	0.715043227
NSL67793	-8.107415942	0.621183957	-84750.74497	-0.042826461	-842.6123988	-13.06859857	-7.33E-05	-2161.664614	0.829966662
PI558522	6.400798089	0.029717955	26355.23081	0.048527869	386.0301999	9.258194827	0.000105866	883.9458457	0.856064783
Ames26802	-9.584863083	-0.791602718	-165116.99	-0.05767412	-919.8995972	-12.40471822	-0.000184642	-2644.826514	0.862181065
Ames23438	-0.20104287	0.239494595	14475.50023	-0.006589307	-18.76015841	-1.02268892	-2.96E-05	1.277672348	0.763983468
Ames26780	4.185291471	-0.561522784	-1575.497745	0.0463195	421.18929	9.379786462	8.53E-05	977.8281261	0.859763042
Ames20137	-2.374714217	-0.180996235	-34933.20007	-0.009661524	-299.9828611	-4.233251263	-2.25E-05	-923.3634417	0.798131509
NSL437915	-11.29208507	-1.419168134	-164357.1618	-0.080240018	-1693.95641	-25.23116135	-0.000157857	-5169.853188	0.771724215
Ames20120	-13.59522109	-0.901928645	-194015.7787	-0.088718768	-1711.160618	-25.57422348	-0.000237982	-5161.328813	0.838759296
PI517968	-0.946789389	0.238674226	3454.63167	-0.014513051	-87.50012174	-2.072878861	-3.39E-05	-23.52891141	0.734144093
NC302	-15.82856842	-4.616049903	-299441.1617	-0.071638096	-2567.598439	-36.78570474	-3.82E-05	-8638.72591	0.94137847
Ames12733	-8.287030337	-1.171280045	-144071.2455	-0.039261929	-1152.984882	-16.12825128	-5.96E-05	-3587.46486	0.815374281
NSL67790	6.696807521	0.019889124	34381.13296	0.044816859	396.9124167	8.875522999	8.96E-05	919.5223897	0.847236588
PI597925	3.425331258	0.837062534	42571.83075	0.018631927	294.7985395	4.983035872	3.08E-05	1017.700528	0.84430493
NSL438021	-5.856335587	-0.674997625	-95608.55711	-0.031045127	-827.4219433	-11.72080025	-7.45E-05	-2683.885267	0.818071107
PI303933	1.006095477	0.699108859	55085.59929	-0.002302429	372.8723404	4.300555194	-1.36E-05	1374.906298	0.740350479
PI601727	13.67643997	2.520866936	200842.6862	0.084415703	1957.204625	29.40966402	0.000190005	6307.923718	0.940612661
NSL437973	-12.46442212	-1.652928754	-193681.1918	-0.079219615	-1799.287929	-26.48564823	-0.000163934	-5646.198331	0.777726231
PI340839	-4.921535665	-2.02192465	-115009.3168	-0.003529536	-858.1999186	-10.63791952	2.27E-05	-2987.511171	0.785133443
CIze44	-2.238469362	-1.254872054	-94505.86758	0.002336666	-784.4168506	-7.617250498	5.17E-05	-2639.171231	0.924112555
NSL438042	-7.691967224	-1.494855117	-132253.199	-0.042833509	-1194.353777	-17.68856596	-5.31E-05	-3803.613789	0.742101986
PI639944	-5.36119804	-0.764971559	-92293.59295	-0.023120648	-655.5629484	-8.854712964	-3.84E-06	-1949.516773	0.703835621
H95	-2.542385669	-0.114798486	-70402.82029	-0.016773266	-469.6236468	-5.472497274	-6.38E-05	-1564.213877	0.965140336
PI358534	7.727332097	5.269192737	328651.0027	-0.014319406	1936.957183	18.76051292	-0.000213038	6910.75688	0.819734911
PI550503	1.414952727	1.059298091	64810.76666	-0.001107244	641.8146238	7.567813734	-4.12E-05	2292.456972	0.728626317
NSL437940	-3.586452059	3.804025814	112398.6858	-0.061066226	417.4450632	0.232336868	-0.000170727	2366.344862	0.764121236
CML384	-3.732501385	-2.890546754	-144863.3823	-0.005232873	-959.4738027	-10.98637478	7.71E-05	-3368.501137	0.720262905
B14A	-8.067024653	-5.436373698	-267958.9173	0.023942674	-1916.801972	-22.93437935	0.000248484	-7051.485806	0.980523241
SC54	-6.109843637	-1.301936444	-97299.18802	-0.023819853	-987.0129186	-13.33583943	-1.26E-05	-3206.372021	0.792609263
Ames28416	32.87157032	7.502651646	651684.6369	0.119096642	5445.792975	72.20197721	-1.94E-06	17664.67309	0.978241881
Ames23492	0.572803341	3.05207306	150127.1159	-0.04100732	786.4108373	5.677154863	-0.000192796	3080.793204	0.769397669
PI550548	-7.015066396	-2.332320985	-166769.3276	-0.013943375	-1082.181468	-12.81761752	4.34E-05	-3696.097847	0.716365871
PI221738	-1.898270547	-0.474607757	-35418.54802	0.000223443	-93.52658747	-0.327524512	7.36E-06	-387.2632507	0.802541935
PI340854	2.836205995	-0.056239112	24625.44299	0.021911613	313.4797864	5.403513512	7.25E-05	759.2158072	0.922584165
Ames26511	9.361085633	2.682873784	194740.1949	0.034992334	2032.605286	26.20117882	-1.35E-05	6792.610835	0.847245754
CML390	-4.366283566	-1.945477558	-117401.8635	0.001047131	-785.1890528	-8.517465188	7.41E-05	-2781.265088	0.692023184
SC301	-4.528873656	-1.464944418	-103348.029	-0.01111853	-832.5469373	-9.68123807	2.27E-05	-2770.148185	0.767770204
Ames30522	0.967757312	-0.18189487	-2544.202523	0.01268798	56.42799464	2.916622636	4.29E-05	84.62062453	0.818793889
PI539872	2.799105261	2.367523028	80602.81509	0.007864718	702.7169455	9.978641188	-1.92E-05	2698.963812	0.824047739
PI639038	8.47224697	1.887796238	164446.8556	0.044059817	1434.709701	18.67177813	3.68E-05	4510.858106	0.847230044
Ames10264	-5.660106758	-2.028270401	-128160.8755	-0.010877257	-721.4391802	-9.537378093	3.59E-05	-2390.826199	0.787879546
NSL30054	5.404942864	4.416263469	222048.383	-0.02266971	1504.515677	16.13869304	-0.000153503	5654.518191	0.859529316
PI631394	1.441143917	1.846553219	95026.5065	-0.010631273	762.197189	7.500886642	-7.14E-05	2717.13035	0.764025308
Ames20136	-1.522437977	-0.565348505	-42734.96015	-0.005894692	-373.721994	-4.721406482	-1.81E-05	-1280.005825	0.806063741
NSL75970	0.77418133	-3.25484256	-87794.14498	0.044369452	-344.5007735	-0.802254056	0.00015343	-1794.529126	0.896784611
Ames27212	-1.008719418	-0.218965781	-47613.79191	-0.004616385	-337.4343586	-2.616358909	-3.20E-05	-1145.055018	0.849488634
Ames22767	5.797655752	2.833599382	211939.1866	0.000709991	1767.409782	19.65515889	-7.13E-05	6074.919038	0.76832615
PI641247	-12.60853557	-2.669410555	-207310.3103	-0.036648108	-1764.852432	-24.6341763	3.42E-05	-5603.241683	0.888075061
Os420	6.874019257	1.240439646	83937.99671	0.02758715	921.4814369	14.85753246	-5.77E-06	2866.658387	0.936008379
CML38	-11.71326	-4.910506287	-275654.2263	-0.016485399	-2114.632268	-27.75658786	9.13E-05	-7347.40971	0.900052972
Ames24704	-8.922783539	-1.080894875	-153153.233	-0.049770189	-1521.816333	-21.32500412	-0.000104215	-4744.607577	0.788121652
EZ6	1.477142254	0.744326101	36960.76401	-0.000967315	319.9524085	4.636199601	-8.57E-06	1234.134348	0.806557579
PI601489	-12.85004076	-0.182795	-158661.3429	-0.089929832	-1358.710599	-20.8213183	-0.000273649	-3883.482194	0.934456427
CML476	1.198694889	-1.255141861	-37774.01105	0.011534045	-20.60182634	1.376029816	7.44E-05	-189.1912914	0.734600764
Ames23468	-2.700656143	-5.009071126	-222548.2078	0.046625986	-1402.394936	-12.35622724	0.000304348	-5344.252597	0.958375955
Ames30868	-4.926078051	-1.264588445	-119849.7502	-0.015035116	-811.9469185	-9.128433568	-6.44E-06	-2724.894651	0.813707389
NSL32733	2.393054553	0.76917525	54451.25567	0.001246591	523.1927876	6.169863947	-3.75E-05	1852.788502	0.78055913
NSL437914	31.65105369	8.730530341	698616.6045	0.114176527	5681.09541	71.82357244	-9.05E-06	18696.77248	0.96276712
Ames26120	-2.393323671	-0.512351546	-43909.8288	-0.009703901	-258.2485615	-4.133248502	-2.68E-05	-775.6047396	0.765589132
EP79	8.79430907	2.925297432	187595.6009	0.029107742	1401.692592	18.94276279	-5.97E-06	4683.625429	0.835416494
PI568159	-2.516006512	1.926776235	6228.904612	-0.026441846	294.2056179	2.614827601	-0.000120684	1436.008463	0.825189131
PI561526	1.887530082	2.174644258	125847.7673	-0.014459405	535.9289358	4.365593699	-2.98E-05	2174.387697	0.788504297
NSL437988	17.75986211	5.268417836	432090.1485	0.07939379	3417.41915	40.62593128	5.62E-05	11199.35534	0.936513797
Ames23417	2.343428424	2.134029093	105586.2751	-0.012614567	695.3279561	6.660627882	-7.30E-05	2644.412989	0.740308684
PI594069	-0.566890368	0.114587974	6266.567497	0.010106651	101.5369153	0.708512614	1.69E-05	427.4689592	0.794984413
PI561523	-0.329152861	0.475967775	16329.89808	-0.010650635	37.90501488	-0.577416413	-3.11E-05	289.1681004	0.822051486
R109B	3.139468173	1.914137785	60133.66598	0.001114218	520.9470494	8.944202835	-5.02E-05	2016.315167	0.874200529
Ames23389	3.269941271	0.905568935	74956.19414	0.011965712	207.6626175	2.962527971	1.29E-05	518.275424	0.751128065
Ames26766	-1.980891008	-0.732793999	-61040.88404	-0.010917382	-99.91545898	-1.725882577	-7.68E-05	-515.5768543	0.925582556
CML206	-2.963402244	-0.788692347	-66279.89786	-0.005829696	-349.6294037	-2.917480894	3.89E-05	-1176.164707	0.686474464
3167B	0.45294733	0.454273726	-7520.021491	-0.003126288	-22.30976646	0.58234437	-3.16E-05	51.36807278	0.779163243
CML79	-2.869438624	-1.930398594	-93160.05267	0.003397538	-517.5118939	-5.017683185	5.85E-05	-1850.048445	0.751883762
NSL42877	1.618259036	0.668613329	60938.46085	0.000367947	569.1495193	5.845914036	-4.92E-05	1850.444262	0.747242193
PI639948	-6.418085183	-1.856264275	-145248.9674	-0.025371045	-1166.88601	-15.46154528	1.94E-05	-3763.90141	0.760527801
Ames2336	-2.218143365	-0.381353053	-46400.42982	-0.015730971	-361.1031782	-4.909591354	-2.16E-05	-1112.792247	0.720618788
CML314	-12.55861202	-1.95531905	-205755.9177	-0.058522633	-1689.641788	-24.48639376	-5.22E-05	-5173.307779	0.878318884
PI641254	-3.525079169	-1.471570924	-88927.7834	-0.012649711	-799.2159088	-9.686639588	2.32E-05	-2673.209888	0.759807888
NSL30883	-4.804928644	-0.436703205	-75282.36002	-0.022799305	-641.6321314	-8.903599717	-4.79E-05	-1860.492207	0.750385748
PI186218	-0.709883836	0.418628127	20041.8201	-0.0107451	-117.7803463	-2.119856997	-1.48E-05	-263.0049287	0.751662365
PI639934	-0.800472687	0.42535031	-17570.80525	-0.005030822	-222.8806685	0.325751478	1.38E-05	-557.1433416	0.717989526
PI542716	-0.710805489	-0.169423226	-4437.233341	-0.003734872	-129.6935012	-2.938172951	1.44E-05	-459.0543831	0.821972048
Ames26815	15.29232447	9.609995356	625782.4773	-0.009880039	3911.781437	41.11079616	-0.000256702	13984.33038	0.852060124
CML330	-8.934159014	-2.510494941	-185770.8813	-0.040612583	-1822.141637	-24.28719637	2.33E-06	-6042.649272	0.728241503
NSL438034	16.66559706	3.128598997	329863.3067	0.087895391	2706.591669	35.94221102	0.000121914	8557.889756	0.910645172
NSL197105	-3.404231605	-2.35630456	-124249.3697	0.012374305	-816.4013974	-8.740301661	0.000111363	-3046.573216	0.838596001
PI558518	0.615395311	-0.69777144	-46188.70744	0.007262334	-256.4069326	-0.592746341	1.88E-05	-992.3333823	0.800244324
PI635127	-2.894411245	-0.672771184	-68716.90145	-0.010490258	-559.1048063	-6.20799801	3.33E-05	-1771.298854	0.725303631
PI550497	-1.047919799	1.450635037	40813.76461	-0.014970022	220.4933282	1.330503866	-4.12E-05	1025.036332	0.745096446
Ames30858	-5.953787501	-1.918697894	-129024.1395	-0.010076975	-889.5600209	-10.86568052	2.85E-05	-3037.508061	0.775613685
Ames28932	1.119743056	0.315248042	34782.19973	-0.006560932	-157.1122243	-1.925296387	-6.71E-06	-455.0609781	0.76115968
EZ29	4.290283261	-0.573346229	19777.72767	0.038090035	682.4736756	11.49987516	6.53E-05	2002.377941	0.819501154
PI542958	-11.05872606	-4.551036534	-252367.9755	-0.021873015	-2051.434675	-27.52084032	5.06E-05	-7048.237315	0.860864148
Tx303	-5.009687896	-4.662748784	-213338.7849	0.009996259	-1490.334364	-16.70510326	0.000104442	-5571.665701	0.938933134
Ames23419	0.381180042	1.467292488	31289.24234	-0.011859197	148.398916	1.905116041	-6.97E-05	644.9486018	0.798731808
PI539925	11.19225007	2.517923757	229507.0341	0.033571297	1800.00227	22.59861903	-5.26E-05	5800.743758	0.891378035
NSL30074	5.874232456	4.407581089	227542.3469	-0.020557964	1477.93354	15.85876085	-0.00014418	5529.50502	0.850768916
Mp07:153	1.435062215	-0.626839009	-9098.255263	0.010652382	-76.16233798	0.446777523	6.62E-05	-466.5606108	0.765345684
NSL438023	-7.608525195	-0.253852875	-107768.0298	-0.052102237	-939.5446136	-13.48634354	-0.000126331	-2815.132247	0.772080311
Ames27161	32.94411982	8.261173527	687254.5652	0.124962716	5738.484876	74.1741004	1.55E-05	18803.72602	0.966959379
Ames23471	-5.561179434	-4.071898169	-181376.3355	0.024548551	-1192.911502	-14.2304331	0.000199768	-4466.144577	0.907285342
NSL30876	0.427896126	-1.279970285	-55247.68812	0.012184073	-266.6830079	-0.944739182	3.90E-05	-1126.996653	0.77653614
CML214	-4.897621127	-0.721422934	-80522.55574	-0.019677918	-470.5890921	-6.350929237	-3.43E-06	-1378.100061	0.681528064
Ames27026	5.819489312	2.719859108	201998.3919	-0.000106834	1201.467102	12.69451552	-5.55E-05	4218.341669	0.762477975
PI561603	-3.969936364	-1.368620053	-99339.3708	-0.01110339	-811.9874047	-9.039392116	3.07E-05	-2744.754604	0.705884556
Mp339	-12.88995252	-3.89543356	-246737.9519	-0.051963098	-2139.503633	-30.56731966	-2.95E-05	-7025.405329	0.913783132
PI639943	-5.667471298	-0.776732864	-97022.48735	-0.016904252	-201.7761042	-2.94170011	6.47E-07	-403.0049967	0.697497715
PI506244	-3.334695096	-1.451100718	-98818.36584	-0.01117913	-812.3107118	-9.270191821	4.60E-05	-2673.927935	0.731708847
NSL30071	-2.789857139	-0.017316064	-38912.78111	-0.022116926	-377.2444983	-5.401315926	-8.68E-05	-1130.133515	0.792959229
NSL437905	20.8803646	5.598534305	449585.7865	0.081814842	3764.190642	49.13609057	9.13E-06	12295.54428	0.85475948
NSL437950	-4.81742077	-1.227406253	-97191.29072	-0.019421576	-896.0811359	-11.23561227	-8.82E-06	-2900.72348	0.750040479
B37	-2.323443321	3.65775168	108238.2777	-0.057944677	426.7494886	-0.21076495	-0.000275076	2102.058803	0.969793775
PI340878	-2.713392421	-0.370152977	-6924.945749	-0.001938863	79.34918851	-1.201682433	-4.40E-07	313.6275826	0.782844752
PI459078	-5.490497018	0.39587368	-57553.12713	-0.033888354	-230.6390045	-4.73371562	-0.000102426	-388.6253198	0.797797069
PI641074	-3.577167688	-1.443681574	-116286.725	-0.000427283	-729.6459942	-5.939132236	5.44E-05	-2505.47687	0.744800375
MP420	-9.023961937	-2.667695835	-178315.8521	-0.022519137	-1385.058483	-18.41327983	1.08E-05	-4625.917789	0.767230696
CML229	-2.982877404	-2.787610627	-140715.8357	0.019066139	-692.312161	-5.477142138	0.000118059	-2689.664259	0.76153114
CML142	-5.707165375	-2.542048051	-156138.3436	-0.015720932	-1084.940709	-13.41463354	3.80E-05	-3667.490198	0.737759418
Ames26117	-6.849768427	0.203370641	-99035.26473	-0.035155766	-886.6336624	-11.1953335	-6.58E-05	-2375.751901	0.844148989
PI651531	11.26609575	2.405678788	205812.5018	0.039776967	1767.11088	23.51509419	1.53E-05	5683.107702	0.886759229
C123	-15.22394341	-2.671798488	-243868.4019	-0.093297496	-2126.545294	-31.10317951	-0.000215674	-6747.806675	0.945224698
Tzi25	3.48615867	0.759395914	36344.63608	0.019151443	397.18532	7.549446418	3.65E-05	1192.598395	0.897919392
NSL30065	0.705805148	0.921520633	38582.50411	-0.007112349	216.1829738	2.411608496	-4.11E-05	841.6013859	0.763066784
Ames24728	3.84243381	0.388771089	40297.59868	0.019515188	701.9824652	10.2151314	4.51E-06	2298.171459	0.83594757
Ames25177	-2.998813588	-0.399270542	-87063.09224	-0.020287908	-481.012874	-5.484997597	-5.71E-05	-1493.400629	0.86152035
CML198	-4.289908159	-1.609370029	-102489.6979	-0.007313635	-691.3446553	-7.771691803	4.16E-05	-2307.115655	0.747419486
CML491	-6.743921087	-1.962533217	-138455.3028	-0.024120216	-1352.599998	-18.11236805	3.65E-05	-4605.828915	0.690909283
PI601784	10.52851953	3.1163024	198183.4272	0.053131933	1680.527367	23.16348329	0.000126553	5720.812035	0.895917622
PI634207	1.871228665	0.496807524	22103.62411	0.01328221	442.9091076	7.676049485	7.82E-06	1395.256524	0.772692687
CML421	-2.490777857	-1.743214374	-99378.49183	0.005642748	-209.6426612	-0.835669171	5.44E-05	-857.078869	0.74338356
CML235	-3.400369715	-0.634301708	-69718.64576	-0.008932367	-552.5398061	-6.904270361	1.81E-05	-1752.149384	0.776414906
CML348	-6.263938862	-2.020584222	-144058.9461	-0.015404484	-899.5520889	-10.7428249	2.78E-05	-3029.011091	0.718726781
PI594089	1.380243674	0.887736705	32560.42485	0.008465063	403.6158475	4.89771299	-7.45E-06	1540.391463	0.806464425
Ames23408	1.296565903	1.171049842	81851.06526	-0.011136473	431.3202323	2.203942823	-5.08E-05	1665.101833	0.761877901
PI641062	-3.922632161	-1.340714074	-86934.18111	-0.008629199	-601.4677958	-6.957263329	3.35E-05	-1992.355329	0.752838521
PI564716	-3.39806256	-0.798667463	-57863.23642	-0.002420941	-110.7719683	-1.258134456	1.21E-05	-349.2671305	0.793623765
PI559952	2.886204557	-0.018317019	13299.04969	0.014691662	348.7280791	6.049328109	1.53E-05	1093.463805	0.832275933
PI233318	9.970485966	5.97771506	408453.0819	-0.009751183	2876.47791	29.59385342	-0.000182313	10248.09862	0.810090117
CML434	-4.946203787	-2.358666641	-141973.9027	-0.006500787	-856.9112826	-10.03232787	5.56E-05	-3007.641791	0.733782994
Ames25372	12.04209873	-3.783878198	-54698.75621	0.139367603	444.1870494	19.68494995	0.000389307	344.443288	0.944287316
PI641238	1.610348593	0.616882425	36295.18837	-0.001866994	460.3336569	6.489679942	-2.65E-05	1587.774757	0.774636763
Ames23443	-0.816902634	-0.02221864	4192.230204	-0.00103154	178.2156672	1.587535058	-3.37E-05	598.2857908	0.732161174
IA2132	-2.034664454	5.849709107	173811.6259	-0.072660062	627.330742	1.950532387	-0.000328556	3319.213844	0.950178078
Ames30534	3.221732613	0.391494282	27234.70761	0.019293312	327.115629	6.969919002	2.82E-05	1050.53286	0.800451749
Ames10253	2.602420052	-1.09984672	-39601.39022	0.021258553	-182.1071521	1.753014546	6.64E-05	-839.7691788	0.804006717
PI594075	-1.63152906	-0.217980393	-35132.05568	0.000299856	-457.9475978	-6.004567734	1.75E-05	-1492.51304	0.779616969
NSL438039	-9.422805698	-1.451335259	-150322.9007	-0.054448353	-1463.835629	-21.47968307	-6.59E-05	-4583.180337	0.760524064
CML496	-6.4635219	-1.561460844	-132714.4867	-0.024676667	-1065.083799	-13.53486759	1.40E-05	-3355.674824	0.768727687
Ames23442	-0.397126341	0.682699414	27693.11564	-0.016117269	158.8920939	0.086764868	-7.31E-05	729.7058863	0.738550637
PI506252	9.131553771	-2.464245382	-59716.48253	0.06656325	-196.4810891	12.25384591	0.000193479	-1203.437968	0.865133175
Ames28995	-2.534051193	-1.336444484	-64961.41451	0.00374539	-523.7417539	-7.110029359	5.00E-05	-1933.706131	0.795198295
EP62	10.15047342	7.941869588	490209.3277	-0.028191542	3144.202757	30.92861163	-0.000280397	11414.20305	0.797456579
Ames8396	-3.145340355	-5.212184218	-234111.3173	0.0432291	-1524.229759	-13.91823571	0.000301188	-5752.010146	0.958228708
Ames29003	-6.80900251	-2.922840278	-161966.4899	-0.003741994	-1354.399202	-17.5807016	6.20E-05	-4871.269805	0.797456128
Ames23430	-1.059904517	0.854160422	8081.524319	-0.027906939	-334.5057015	-5.996519931	-7.82E-05	-780.6555948	0.756246156
PI415078	13.8487735	5.449441621	406002.6986	0.024367456	3204.487952	38.26306235	-0.000100564	10918.71934	0.772095728
PI601004	26.55978651	7.316455624	578238.9795	0.095669919	4701.573268	59.75390999	-4.08E-05	15416.5886	0.957516943
Ames29022	3.092530468	-0.432331058	3367.87603	0.028426054	359.2559157	6.667961017	9.83E-05	943.864489	0.944749294
NSL81598	-6.395908581	-0.487352735	-87993.9756	-0.032692918	-612.004473	-9.27250657	-8.75E-05	-1855.25715	0.750157794
PI595539	-5.430133091	-2.009224777	-132306.7097	-0.008442284	-1082.013933	-12.77449376	6.10E-05	-3680.287556	0.762234328
CML236	-4.120651383	-2.810884973	-147593.9093	0.001724413	-998.8786982	-10.73459656	8.23E-05	-3551.969299	0.764837323
PI547087	-6.355661482	-0.064460596	-95196.83812	-0.042274581	-699.4265099	-9.657392794	-0.000135324	-2098.38457	0.870082782
CML328	-0.435676823	2.085002578	48519.90949	-0.029446032	340.6870554	2.429243151	-7.46E-05	1488.860871	0.903825211
PI186226	-1.647253035	0.196085506	7508.772694	-0.01415013	60.29819457	-0.389523622	-1.66E-05	329.7232231	0.740607118
PI641225	-1.174038384	-1.686937008	-88912.67581	0.012222344	-589.4623105	-4.012589813	7.71E-05	-2254.784797	0.752225748
PI561607	-4.650456394	-0.84077924	-74437.20843	-0.011121243	-485.8803252	-5.460076985	1.46E-05	-1642.256415	0.721353086
Ames23485	-2.810896557	1.352228818	32770.1636	-0.026984395	164.7415244	-2.052663569	-0.000105271	979.7757618	0.787063746
EP52	0.932611064	0.941054134	22474.77643	-0.014654301	72.61068453	1.022479438	-8.09E-05	413.1803903	0.76870768
DE1	-12.97425617	-5.395037347	-242669.7573	-0.0133029	-2231.303725	-33.31738189	0.000159391	-7732.601875	0.954917161
Ames27152	26.47051552	5.388774542	519859.095	0.108358129	4338.275674	57.24980067	2.76E-05	13887.52591	0.960814514
NC230	10.06033902	-0.67354972	34916.10899	0.065599048	826.2550026	18.8918151	0.000134685	2233.007675	0.9233458
PI594054	-1.971444365	-0.522999894	-52058.47017	-0.00230786	-722.4895415	-9.104327576	1.48E-05	-2430.379398	0.783501027
PI550464	-0.020038975	1.150962008	17704.06413	-0.018748974	-145.6408675	-2.064467935	-6.63E-05	-252.0774595	0.828323411
Ames29013	-4.990804087	-3.028190957	-152561.5144	0.004030746	-1259.45959	-15.30830351	8.25E-05	-4608.593231	0.824176326
EP81	2.204031234	0.856271853	43152.42709	-0.005038419	317.6415787	3.747122511	-4.28E-05	1193.197498	0.826526142
PI553060	-3.229556379	-1.041707419	-51176.17731	0.001680664	-553.0574757	-7.689576302	4.06E-05	-1947.772169	0.797081507
PI595570	-5.604308081	-3.196455296	-191456.1001	-0.009318511	-1534.186566	-16.62474222	7.61E-05	-5202.384856	0.746991228
Ames19287	-10.57477803	-0.919859132	-175831.2512	-0.08173044	-1381.747549	-19.5419081	-0.000246535	-4063.877153	0.913945405
NSL68242	-3.049122322	-1.418958019	-88189.51678	-0.01050978	-761.4928699	-9.754559107	1.70E-05	-2584.329567	0.848314589
PI198894	-0.954502002	0.352871892	30209.82981	-0.012375541	245.8627709	1.514154418	-3.52E-05	970.8704203	0.781886468
NSL30879	-2.42212718	1.700937725	25969.861	-0.028370675	-296.6408946	-5.709602745	-6.63E-05	-586.7946513	0.764228319
PI658082	1.360514098	1.486533697	39564.97494	0.001959986	456.2367186	6.900102099	-3.49E-05	1762.293215	0.854413556
PI543841	0.640504815	0.286924306	-1771.571452	0.004756224	118.6955059	2.737975261	1.82E-05	418.9796959	0.749329729
Ames12821	3.697200119	0.587837465	51642.40207	0.024416846	664.2401392	10.34704298	1.80E-05	2073.179379	0.795641536
EZ32	-0.057600904	0.602120544	8022.557243	-0.008760952	104.3869568	0.940992511	-3.70E-05	535.8421344	0.811104796
Ames28423	34.87233739	8.360898492	698371.0755	0.147180857	5906.090803	78.79549831	7.45E-05	19237.06758	0.951061867
EP29	-0.955662412	0.124054072	-39268.19911	-0.005811952	-420.7432686	-3.755818583	-2.44E-05	-1319.881996	0.791090347
PI601776	8.011089707	1.654277898	147781.1416	0.044986671	1214.298719	17.11683588	8.15E-05	3901.348906	0.845551247
PI340866	-2.672017784	-0.832022095	-33883.22046	-0.006318772	-327.4719444	-5.920481545	9.81E-06	-1101.177278	0.773500362
PI535926	4.701321974	2.442889649	218017.8118	-0.001929064	1513.040456	15.36691204	-7.15E-05	5122.145222	0.739001405
Va22	-0.62156874	1.006873724	166.5835115	-0.021394943	132.8499846	1.270384193	-7.90E-05	603.0279223	0.960540095
PI601495	9.779687149	2.153585244	139703.2953	0.0616274	1193.825161	18.603399	0.000166072	3923.510174	0.913643047
NSL437996	27.35466616	7.536751886	606980.7396	0.108453105	4754.054147	59.88292699	3.68E-05	15637.24403	0.957635431
NSL53091	-5.571028258	-2.894136324	-154845.4345	-0.009182812	-1379.409468	-16.94149563	3.92E-05	-4839.415923	0.817626931
PI604605	-0.852695992	0.427618195	5650.176293	-0.001709378	29.88737506	-1.269434484	-4.49E-06	351.3626954	0.766211696
Ames27163	-20.81892348	-3.852293063	-312222.8848	-0.100721854	-2986.993178	-44.28803143	-8.85E-05	-9498.895235	0.933656399
PI358531	8.640271552	5.732890306	363334.9292	-0.020818304	2006.232832	19.32599387	-0.000210176	7282.267248	0.765938032
Ames23487	4.250016382	0.223639977	25113.47163	0.028170148	339.9131946	7.14755582	2.33E-05	865.2263055	0.859482427
PI559383	21.78885148	4.926703108	427861.6709	0.089628799	3492.200433	46.71702957	3.57E-05	11354.95033	0.903100062
Ames22012	14.53996319	8.53067994	576493.7741	-0.006782724	3837.632681	40.54935217	-0.000244875	13604.03152	0.748428937
PI641226	-1.858448725	-4.124351331	-168961.2955	0.035757319	-1080.544924	-9.502443821	0.000229577	-4110.022605	0.817113737
PI595554	-8.254018601	-2.6190652	-174719.7111	-0.021210917	-1181.810941	-14.76966624	1.91E-05	-3867.475007	0.781414037
PI405705	-4.161076742	-0.125816852	-48342.51376	-0.024843848	-379.3295926	-7.315679113	-6.58E-05	-1092.220172	0.758974162
PI270297	-7.006022446	-2.435439668	-110930.6698	-0.016943241	-668.9137396	-11.12691986	2.02E-05	-2231.770279	0.781635645
L690	-2.788775528	-0.775963319	-68224.26886	-0.007686549	-280.6916862	-2.989917294	-3.41E-06	-886.7796936	0.792065507
I29	0.889785628	-2.459993739	-73753.12607	0.034555104	-339.2511642	-1.443025375	9.65E-05	-1653.201955	0.922857896
Ames27052	-2.865259622	0.424770644	-664.397567	-0.015261204	-307.9887626	-7.409228029	-3.46E-05	-902.6815722	0.803527689
PI343952	19.31908015	10.32570577	754289.9355	0.009107568	4803.168581	50.93335497	-0.00021429	16957.3286	0.751604666
Ames28981	-5.643754074	-2.215845851	-113373.4115	-0.004976761	-795.8501198	-11.97700015	3.09E-05	-2862.89962	0.806419451
PI633728	-1.371013136	-0.59712167	-30728.02949	0.003945113	-598.1106868	-7.680690351	3.58E-05	-2095.463301	0.768536968
PI535919	0.446257776	1.962323806	80384.93187	-0.023761592	604.4615324	5.369498754	-0.000124968	2482.896746	0.747654287
PI198901	-1.331509488	0.272764006	11704.92838	-0.010726473	46.68394184	-0.274399381	-1.55E-05	315.7274111	0.739258533
Ames21096	-7.216292555	-1.385572186	-114041.6218	-0.024763197	-966.6252271	-13.92788625	-1.99E-05	-3115.564067	0.76459651
Mp07:121	2.225878334	0.120140843	22681.64727	0.009655625	128.0991032	2.856459098	5.15E-05	263.876577	0.761214165
PI651538	-3.828623665	1.149688076	-37937.80348	-0.038603741	-342.994526	-4.321714013	-0.000134283	-705.8478695	0.855709495
Ames26134	1.075384296	1.347607909	51703.47614	-0.008604891	-26.99089171	-0.448648027	-2.06E-05	133.0862606	0.769849805
Ames30796	14.56096854	4.018004381	302331.4035	0.053889747	2453.511738	31.37838367	9.21E-06	8125.710457	0.887843075
PI638551	-7.839947373	-1.40546715	-163792.1079	-0.026635158	-1204.255287	-14.18313792	-4.17E-05	-3967.049794	0.77585163
CML342	-3.134152896	-2.924703001	-153626.7556	0.004147067	-1134.42469	-11.98980438	0.00011308	-4071.390259	0.916472285
PI553058	-4.260681148	-3.293748699	-142001.623	0.003332611	-1012.448974	-13.77350152	7.61E-05	-3698.544905	0.829480334
PI267164	1.657917956	1.901250602	89213.3584	-0.013623107	157.8989686	0.951189973	-6.18E-05	809.7652069	0.775597307
NSL22631	-0.056061506	0.240995099	-2007.389417	-0.004977551	-62.21186965	-0.753848387	-2.34E-05	-102.8414054	0.836881077
PI594045	4.845755709	0.270303301	22595.95356	0.028945719	436.9784453	10.03227854	3.97E-05	1367.213973	0.866319902
CML5	10.46874461	-1.190532542	40292.72463	0.070808566	802.8805908	18.10808986	0.000198518	2003.924767	0.87728616
NSL65866	-8.124749372	-5.23441753	-260879.9127	0.020234689	-1975.292442	-23.98839722	0.000239421	-7187.295239	0.979913649
PI595543	4.733833071	-2.701635494	-69273.27444	0.070599006	37.88504208	6.958105237	0.000263859	-438.5831153	0.808579958
CML480	-4.794788163	-2.825576445	-159178.2886	-0.004118661	-1332.481999	-14.18595092	8.44E-05	-4668.500627	0.735516694
PI200193	-1.09751143	-0.266566845	-22133.59284	0.01243741	-70.88437502	0.273843201	3.14E-05	-361.2063155	0.76898495
PI651541	13.65892013	3.436858235	277701.0742	0.053862677	2194.406103	29.18061874	3.27E-05	7189.534452	0.891239509
Mo47	-3.272726591	-0.14586389	-66751.38059	-0.01026985	-377.5839121	-4.726720073	-3.22E-05	-1182.290369	0.930419059
Ames26021	-1.159208061	-0.702710475	-44540.50657	-0.003212016	-324.2103364	-3.534355406	-6.62E-06	-1099.036873	0.776231288
NSL437935	-12.84403323	-2.438375743	-215465.066	-0.066647772	-1915.075473	-27.79513415	-0.000120417	-6014.509788	0.836237363
Ames28989	-3.629609012	-2.306787148	-108622.9805	0.002914493	-744.1701632	-9.951422557	5.79E-05	-2752.517989	0.803148105
Ames27194	2.166130639	1.330437239	102569.2619	-0.004952033	805.2016557	8.640420951	-5.41E-05	2867.360677	0.752094586
Ames22022	13.70749775	8.00938747	549028.947	-0.006278326	3675.365159	38.50442949	-0.000232251	12997.31325	0.768322928
NC336	-14.9192628	-4.740928053	-294764.9467	-0.060771047	-2494.54728	-34.52384154	-1.63E-05	-8419.022341	0.918973733
PI511318	3.632684272	1.896765531	121522.1467	0.001472335	634.0172093	7.366368249	-3.34E-05	2296.916737	0.777494586
Ames26792	0.053541858	0.711580398	-1818.788441	0.004691345	-90.52081079	1.146839452	2.64E-05	-223.6787366	0.767943579
PI641264	-3.299638712	-2.005745542	-104627.4098	0.005565221	-658.933668	-6.874451404	7.21E-05	-2426.175906	0.759770812
PI608778	5.033330753	1.953986745	89362.05064	0.003741226	808.7752628	11.214041	-7.45E-05	2705.444139	0.856388415
Ames23410	6.227751149	2.789927673	153605.5882	0.017429716	1265.836551	16.82201129	-1.82E-05	4399.759899	0.828452364
PI405713	1.130028564	0.774844045	60693.93291	-0.002182037	569.2034095	6.526277006	-3.22E-05	1991.452908	0.788081057
PI591015	-3.412157927	1.198363809	-15221.00437	-0.031775711	-421.8433463	-6.195239695	-6.56E-05	-921.9833977	0.837032849
PI595559	-6.428880063	-2.906017174	-178393.2013	-0.003649446	-1280.483466	-13.57671637	8.40E-05	-4380.361426	0.733075692
NSL68244	-7.712746473	-1.429891291	-125838.0109	-0.031846553	-1012.695329	-14.34352416	-2.29E-05	-3165.626591	0.844352144
Ames10250	-1.67419028	-1.038354838	-69485.0345	0.000496812	-438.4409131	-3.673588294	2.14E-05	-1632.468186	0.827641155
PI186183	0.854233449	0.321634661	42198.7058	-0.003801348	185.206787	2.140940853	-1.38E-05	642.3744516	0.767110978
Ames26748	-3.450358768	-0.516471183	-78508.30528	-0.010729312	-548.4859296	-7.285675498	-1.34E-05	-1664.665894	0.823699739
NSL30863	3.339327609	1.289535779	45225.74972	0.01441529	563.6000335	9.169861714	6.39E-06	1987.13991	0.794898122
Ames27201	-3.118959607	-0.423204363	-69136.81754	-0.011474291	-624.1965772	-6.608425629	-1.45E-05	-2039.180434	0.849391643
Ames23421	-3.901986399	0.730020272	-24352.9119	-0.04033682	-471.3773617	-8.291773406	-0.000133619	-1221.198124	0.797968952
Ames26742	-0.009075193	0.602121717	-24121.11458	-0.00360803	-73.29115702	1.614478804	-8.48E-06	-65.54147383	0.882158088
Ames23395	0.580568549	0.817521451	48406.24549	-0.005077286	553.822539	5.872141749	-6.75E-05	1969.084416	0.753558499
Ames27018	1.520632548	1.092005446	33051.70951	-0.002920352	311.277561	5.036853014	-6.40E-05	1014.861759	0.807189032
CML295	-3.888443413	-2.835346135	-154855.3538	0.002879368	-852.563448	-7.066114057	8.14E-05	-2987.973364	0.729286972
Ames24733	-1.262502209	0.972528838	26708.76115	-0.016251802	114.7224283	-0.326686318	-5.91E-05	621.8413239	0.758709883
PI406110	-10.11153633	-0.271295136	-121693.5908	-0.080207973	-1529.764613	-22.51360757	-0.000197761	-4598.90946	0.840640675
Ames30526	-2.631115642	-0.741106139	-71987.51	-0.00164743	-75.61477812	0.016092528	1.55E-05	-191.1844238	0.814614044
Ames7870	2.282604304	-1.804395359	-73192.85748	0.02985054	-156.7273165	4.197933065	9.30E-05	-1037.929804	0.863717242
A131	4.509682677	1.727130048	104032.9861	0.008650715	863.9826151	11.33779578	-3.93E-05	2955.057626	0.846469911
NSL437930	29.36983834	7.205865071	596583.4601	0.12119132	5026.817589	66.14545716	4.45E-05	16358.09992	0.917306038
PI561534	-4.265221428	-1.563251746	-110835.1086	-0.005410834	-607.4083024	-6.720569604	1.41E-05	-2107.15117	0.750381971
CML246	-3.202497445	-1.053388984	-74988.20482	-0.013032726	-647.4656061	-7.666191956	4.55E-07	-2152.534598	0.717764475
PI560074	-7.752402222	-4.09490461	-228473.2031	0.007585341	-1759.269662	-21.42585362	0.000188659	-6261.548795	0.944270435
Ames28999	-3.163620186	-2.157635881	-118325.3045	0.012157752	-834.4690899	-9.169881754	8.70E-05	-3177.795993	0.868043395
CML121	-9.273544205	-2.809678974	-199091.9469	-0.038529059	-1846.633745	-24.56612178	1.14E-05	-6149.859781	0.730349724
SC16	-8.930466005	-2.442268241	-169606.6499	-0.041577611	-1557.891721	-22.80916549	-2.25E-05	-5150.922835	0.802049155
NSL30908	-1.783533848	1.049927794	11812.78248	-0.008774005	118.3676996	-0.458052225	-1.26E-05	761.316959	0.778428161
NSL67786	8.627772418	-1.456378774	12988.22213	0.06768079	538.5954971	13.92354924	0.000179557	1243.47898	0.89873735
PI567792	3.511968852	4.696696957	245026.0447	-0.028310095	1645.310365	15.57082741	-0.000197043	6223.732821	0.767197409
PI610493	-0.080525614	-0.032699759	-6921.291641	-0.006506579	-319.0716216	-4.203507088	1.54E-05	-1004.361442	0.729328688
PI406106	-9.360064359	0.423170166	-97190.13414	-0.066567893	-972.0017421	-17.09511355	-0.000163146	-2650.046734	0.829968552
Ames28973	-2.649827228	-1.803482083	-74713.19282	0.004074189	-585.9408543	-7.78692972	6.29E-05	-2176.931286	0.833830206
Ames22056	14.9674332	9.312944749	589094.7769	-0.01436422	3982.395845	42.2919865	-0.000273732	14244.81922	0.808427375
PI601009	-2.816542782	4.074052037	114139.3352	-0.059783997	584.5114349	1.575619791	-0.000266931	2787.801574	0.875315028
PI561565	-9.547523015	-0.126601894	-116328.7262	-0.062627105	-1352.803999	-20.89676851	-0.000133775	-3933.178699	0.777440772
NSL53082	-1.546004374	-0.92401992	-61828.45779	-0.003956233	-778.7563577	-8.4398462	2.48E-05	-2648.66515	0.813173925
PI559945	-0.633536555	-0.221010068	-5885.403946	0.007766779	129.1768915	1.14813971	-4.01E-06	397.0053088	0.870725948
Ames27035	2.421461002	-0.117697918	-20004.04076	0.022238569	139.0829609	4.512784707	6.85E-05	149.9306003	0.97323149
PI594071	-1.313824478	0.794090143	1312.733373	0.004250388	-141.1328234	-1.896898954	4.52E-06	-317.3955573	0.783221415
PI186196	-4.673516345	-0.534964428	-65752.72082	-0.036636137	-888.9090092	-13.47350878	-4.42E-05	-2670.033802	0.764191345
PI648427	31.94539699	9.0812304	711633.7148	0.116237298	5737.031818	72.22741425	-6.32E-06	18876.64613	0.983350127
PI601458	12.83635653	2.491709576	189110.5794	0.07853044	1819.134729	27.12485297	0.000181105	5891.980301	0.954044585
PI658085	0.580723322	-0.231677499	-21656.07104	0.0049941	-1.883167569	2.018120903	-5.49E-06	-9.124525919	0.828026463
Ames28977	-2.771324291	-1.370086384	-63242.79326	-0.002393862	-521.5508784	-7.716079846	3.39E-05	-1914.851109	0.804347865
PI594062	-0.183930738	-0.243661603	-14648.76618	0.006281678	-324.4803517	-4.225910829	2.89E-05	-1080.304927	0.77572678
B46	-2.513471697	-2.330174901	-104074.5037	-0.002006625	-775.643019	-9.241781002	-2.69E-06	-2960.52477	0.971339293
PI267171	1.517396591	0.867834266	53951.26159	0.004690798	420.1925887	5.572792569	-4.23E-06	1400.283574	0.760361766
PI587153	23.06301834	7.174901564	509120.3261	0.063317978	3999.449201	52.10933669	-5.16E-05	13406.35148	0.94212989
PI641243	-6.12240457	-2.761812584	-151424.2052	-0.015027689	-1565.560056	-20.95327524	4.74E-05	-5323.239058	0.737420012
Ames22748	-7.340258336	-3.636034515	-226709.7895	0.010966097	-1625.674087	-18.90577812	0.000163326	-5737.466255	0.90480986
PI358522	6.750335913	6.638440336	396653.6442	-0.020978148	2267.804732	21.57211002	-0.000212045	8333.349667	0.771832713
PI511804	-11.83893291	1.172084754	-91887.51476	-0.073349938	-1070.668765	-18.10620915	-0.000123266	-2391.037529	0.829615798
Ames22043	14.44230984	9.058427454	611757.1312	-0.001649311	4140.539322	43.72788163	-0.000238189	14634.58153	0.761694218
NSL30913	-6.751634314	-4.871347252	-231220.5688	0.024961139	-1716.116836	-20.68226019	0.000241557	-6321.348525	0.962705521
Ames2333	-3.69747529	-0.470068912	-42557.13252	-0.019856949	-375.3182029	-6.60684775	-3.16E-05	-1046.603443	0.768581793
Ames28952	-3.063832926	-0.214029135	-38973.29447	-0.013893254	-128.8058462	-2.694920735	-4.36E-05	-229.0154298	0.773119012
PI537101	-11.24793047	-1.414463109	-185757.0044	-0.068941306	-1733.485185	-24.49205672	-0.000168751	-5485.412144	0.865660539
Ames29027	2.761841774	-0.432251365	473.2565583	0.024173181	194.612779	4.204648309	9.46E-05	416.5447118	0.940866898
PI221820	-2.298821612	0.337037151	763.7490813	-0.012024948	122.281131	0.35685879	-3.14E-05	664.2217089	0.733479374
Ames23505	-6.509456749	1.081841948	-47500.28954	-0.061196294	-456.4017916	-8.344507036	-0.000219089	-1009.523779	0.834590765
B84	0.463522624	-2.53142249	-46402.64708	0.037980553	-361.4555054	-4.325768646	9.88E-05	-1779.615134	0.960081127
Ames12816	0.709505285	-0.955522679	-34510.69314	0.010156017	-158.7012332	-0.6923618	1.65E-05	-687.2162423	0.831435785
Ames28943	0.307085135	1.285124073	53495.25749	6.39E-05	677.5611364	8.159707141	-9.85E-06	2555.633667	0.725711225
CML358	-4.064390979	-1.594049615	-111578.85	-0.014122889	-772.5576179	-9.230875233	3.39E-05	-2525.080139	0.732491401
CML372	-6.359056287	-2.020007331	-144301.8534	-0.006614457	-946.2202535	-11.44522952	6.10E-05	-3297.617121	0.730630578
NSL30060	1.508358042	1.602270523	70440.43311	-0.00373126	748.5300785	9.274518424	-5.35E-05	2793.960272	0.742268375
PI358526	4.169591746	4.759392411	262346.0862	-0.025025434	1756.042399	16.60244129	-0.000196668	6534.416558	0.76928761
Ames28950	-2.394572982	-0.845924215	-43599.90606	-0.003381272	-231.2587576	-3.208104029	1.76E-05	-776.0704863	0.791429524
PI595567	-5.033019637	-3.282384363	-183330.68	0.003954074	-1166.553655	-11.19952581	0.000101901	-4006.9052	0.739185277
I137TN	1.480288431	-0.054123644	-18126.84834	-0.000834995	-98.04619067	1.328465471	-6.96E-06	-357.3973571	0.934432635
PI542942	1.028286345	-0.273938431	-23598.89199	-0.003849345	-197.4418854	-1.260416104	3.28E-07	-598.9376632	0.89161096
NSL29284	2.933838435	-1.948451274	-61894.9301	0.044992539	-151.8385118	2.141322284	0.000112382	-1027.165565	0.886875883
Ames19285	-11.13411852	-0.85409882	-161415.6336	-0.085710832	-1496.647333	-21.49174721	-0.000225254	-4556.097553	0.950764695
PI358529	11.36713109	9.018799172	571996.6877	-0.026243302	3699.314231	36.62284456	-0.00028154	13410.33054	0.800173457
NSL29289	1.785865153	1.338584003	76863.03555	-0.004968794	553.4763628	6.354822143	-4.68E-05	2080.219394	0.798155161
Ames26799	0.542296604	-3.257288588	-89775.08273	0.044572027	-286.7624548	-0.169832855	0.000153044	-1571.475797	0.895910983
PI550492	12.13321631	7.805095708	514337.2272	-0.008536623	3478.454116	36.41819302	-0.000225286	12374.97248	0.787014856
PI550442	-5.974744313	3.955470159	75961.38586	-0.071832343	53.19331967	-4.984087117	-0.000180522	1378.087583	0.824846699
Ames12726	-3.650081313	-0.80041864	-76675.93065	-0.013829799	-518.2423077	-6.411438948	-1.79E-05	-1608.392455	0.799665571
PI550526	-5.996989859	-1.45308964	-97104.11162	-0.020494804	-966.7052735	-14.05362097	2.83E-05	-3159.320287	0.782873062
Ames26750	-0.330178008	-0.343221359	-23339.10542	0.011542176	279.0134837	4.701676885	2.10E-05	912.5761132	0.755473236
Ames27047	2.20486294	2.065840268	114128.1681	-0.009555698	818.9486765	8.43318346	-7.67E-05	3015.484645	0.757456632
PI635137	-3.460228779	-0.922999697	-80144.41329	-0.017429746	-713.7414871	-9.213145082	4.92E-06	-2272.065911	0.752529679
Ames23457	-0.275979716	2.41742533	97002.31742	-0.026679085	570.6327351	4.48402329	-0.00011698	2435.503801	0.802448032
PI340844	-8.430089329	-3.441902024	-186576.1158	-0.01096167	-1735.436757	-23.4148968	4.89E-05	-6114.676312	0.833835526
PI596500	3.530078617	3.204537267	166627.6977	-0.004351518	862.424025	9.008051062	-8.10E-05	3153.251496	0.810558299
PI540744	2.553664568	1.077208805	60196.0453	-0.003574161	449.4132901	6.276285419	1.21E-05	1647.951605	0.776321679
PI221743	-4.980386464	-0.36417249	-57693.95158	-0.030774495	-402.0953277	-7.522873697	-7.47E-05	-1043.698337	0.743393178
PI535917	2.701548478	1.371495512	86490.87715	0.006857529	880.2970445	11.03196432	-3.83E-05	3031.785694	0.795531597
NSL438005	-1.499775628	-0.33555155	-51296.29618	-0.006287297	-346.7692238	-2.438416852	1.42E-05	-1045.636052	0.750471801
CML287	-14.44634922	-3.117681434	-244173.5427	-0.045536017	-2074.060734	-28.81116759	4.71E-06	-6656.925462	0.905592198
PI584528	-8.014717394	0.136303951	-87311.42447	-0.05735917	-924.7620742	-15.12609251	-0.000131309	-2479.217466	0.802399598
Ames28945	-1.203585914	-0.171740422	3499.620052	-0.019387428	-309.8399873	-6.552804106	-4.87E-05	-970.9156585	0.732083689
Ames28994	-2.383114659	-1.589966116	-90833.43563	-0.001909334	-804.6309596	-10.02002925	4.72E-05	-2852.841581	0.833353816
Ames29019	-2.278664955	-2.00998974	-84213.09915	0.012316834	-552.5772172	-6.548786923	8.22E-05	-2172.777196	0.817930517
Ames24735	-0.763951834	0.02682058	-29180.98991	-0.020650135	-216.695837	-3.524356295	-9.91E-05	-737.782082	0.845216119
NSL53081	-18.23970963	-5.211528259	-330310.357	-0.072573946	-2874.727202	-40.95997476	-1.77E-05	-9459.933269	0.892204884
PI601783	12.8031952	3.114713514	209376.75	0.066074204	1935.640368	28.83966068	0.000136662	6394.307277	0.87811543
Ames20119	-7.729969667	-1.650722577	-150715.7597	-0.050875755	-1384.053198	-18.49713787	-0.000146414	-4568.265736	0.811124319
TR9-1-1-6	0.679932964	0.508496097	-1788.998227	0.000830505	64.49173065	2.033082914	-2.34E-05	289.5740463	0.777081321
Ames23496	-2.630613542	-3.564258832	-169850.385	0.028292064	-1110.451841	-10.71955695	0.000211471	-4158.796036	0.912577474
CI7	-7.815564988	1.252352952	-73891.3792	-0.049899505	-997.421141	-14.65416968	-9.68E-05	-2503.313281	0.935229957
WD	9.153800199	5.54738897	319354.3245	-0.010876575	2106.026284	22.70423509	-0.000137138	7672.383947	0.840274107
Ames23406	-1.931263267	0.444798629	-8714.491023	-0.026127596	-75.69924861	-2.164928447	-9.29E-05	37.8476592	0.750639973
PI221821	-1.979580873	0.349023156	-6188.371782	-0.007733737	207.6974799	1.294296078	-2.70E-05	916.0918779	0.750602982
AH83	8.278678601	0.856597456	72679.15257	0.057736448	923.3828117	16.52333624	0.000118959	2816.119496	0.946004806
Ames23466	1.233319474	-1.284098215	-34750.58707	0.02878102	-88.52467237	0.005385253	6.12E-05	-745.4602194	0.908842967
HP301	-8.650293208	-4.099423956	-214427.4089	-0.006078432	-1666.769726	-22.69886734	7.81E-05	-5973.445355	0.965598083
DE3	-4.665402625	-0.399488877	-57764.53858	-0.019842755	-446.4073616	-7.69286836	-4.06E-05	-1308.844164	0.804793219
PI340845	-6.211197728	-2.969722924	-162462.5551	-0.002266105	-1442.662341	-18.2756756	6.57E-05	-5091.831854	0.8721451
Ames27150	26.14061537	6.500761569	538284.6415	0.093592806	4415.171851	56.83844417	-1.76E-05	14331.39562	0.931990934
PI641072	-2.872828503	-1.257438217	-94616.67331	-0.010802512	-720.7391476	-7.881989399	2.61E-05	-2339.021431	0.735922295
PI641242	-14.96461343	-0.33205845	-195833.9177	-0.105657132	-1643.63173	-25.30624622	-0.000310693	-4701.156897	0.953650065
E2558W	-15.1259313	-2.922826989	-242327.9345	-0.063829051	-2158.02315	-32.08521713	-7.68E-05	-7004.139478	0.9413983
Ames23393	0.637818646	1.667879658	62870.52527	-0.022165416	268.7391705	1.479118712	-0.000104049	1148.493247	0.750217368
PI233317	8.468835568	5.720601816	367001.6806	-0.007456718	2437.439305	25.46875239	-0.000156239	8753.078101	0.809254732
PI511310	33.53975062	8.134565045	676660.3566	0.131445335	5486.696803	72.04931346	4.05E-05	17868.74719	0.953842167
Ames27044	1.798112907	0.611333544	84105.11517	0.005987223	437.9587664	4.18553494	-6.52E-07	1432.648601	0.815270524
NSL53093	-17.01422453	-0.85367817	-193221.0099	-0.100116482	-2192.154789	-34.25975026	-0.000184885	-6479.12891	0.915504519
NSL437925	-15.02750097	-2.701468385	-262559.6919	-0.079123058	-2301.239435	-31.8895428	-0.000183729	-7389.459422	0.887245296
PI561537	4.294813478	0.712740606	71384.02126	0.017431378	670.6031275	9.63182875	3.95E-05	2193.955789	0.763450252
Ames27045	-4.065244013	-4.213722701	-206997.6024	0.03845244	-1223.136983	-11.62569693	0.000267814	-4563.94983	0.934142974
Ames28982	-2.012694611	-1.632110396	-69856.1889	0.005760994	-537.4231024	-7.025857649	6.69E-05	-2013.706383	0.801353168
NSL32726	3.465701348	2.021470818	121134.8195	0.00238394	1004.70459	11.9846417	-4.51E-05	3570.617068	0.73699184
PI648426	32.9819682	8.745726602	704735.0724	0.12583951	5715.424532	73.38834183	1.48E-05	18733.20412	0.983311017
PI542939	3.315099179	0.594252618	39758.78691	0.016456002	606.6536112	8.66540974	1.12E-05	2018.276107	0.822805103
PI651536	-2.343103702	-1.492294949	-33046.13542	0.001330866	-364.6338596	-6.144947083	2.81E-05	-1401.772242	0.872020387
Ames24730	-3.684867859	0.305823163	-39899.07951	-0.022424366	-697.8084856	-10.13162469	-3.43E-05	-2030.576583	0.759432027
Ames23424	-1.01026943	0.947288127	25668.9084	-0.017983563	155.0485513	0.128350144	-8.48E-05	614.2286946	0.753406853
Ames12814	-3.636147302	-1.712412524	-91589.52591	0.007394815	-518.5173374	-5.983806731	3.30E-05	-1966.58437	0.793852282
Ames23498	4.319439545	2.162645699	140160.7185	0.0004991	896.2877815	10.09194842	-4.65E-05	3190.156757	0.771316497
PI639041	5.469200187	2.06189208	143514.4755	0.023632545	1030.257529	11.63973359	-8.95E-06	3433.935076	0.840967547
PI639498	-1.08029034	0.467451382	-32001.44993	-0.010851749	-383.913972	-4.126952012	-1.76E-05	-1170.668924	0.843391816
PI340822	15.40665925	8.796304678	636331.4168	-0.002355153	4018.610399	41.38128839	-0.000206798	14349.52202	0.751480486
Ab24E	2.192136225	-0.030925898	4632.824102	0.021235588	72.9257934	4.019346055	5.06E-05	47.10019533	0.796869417
KY228	-4.052474171	-0.126248823	-37304.01335	-0.025834176	-582.4893213	-10.15218994	-5.15E-05	-1867.58353	0.916252202
PI550542	5.981622802	2.589885573	152340.0978	0.002068203	1256.863701	15.18394156	-8.53E-05	4389.293407	0.739174313
PI550923	-3.413201397	-0.868305997	-80008.64811	-0.015111931	-696.6570178	-8.200837199	1.24E-05	-2177.516444	0.708784187
Ames22044	14.45218102	8.251413475	570844.6294	0.003381588	4117.330921	44.68869822	-0.000221148	14478.64305	0.770052512
Ames30857	-5.325743357	-1.134251222	-105549.3332	-0.016293683	-621.9854417	-8.232825105	-4.14E-06	-1994.867245	0.80079754
NSL437964	2.693715803	1.273816012	82943.5476	-0.019149299	482.7565896	4.234870095	-9.89E-05	1631.322524	0.784687471
NSL32735	6.708707889	2.37411179	164989.4965	0.022130574	1362.154677	18.11870656	-4.12E-06	4596.958328	0.773282836
PI233321	13.93852235	9.864522798	622819.0584	-0.028355244	3760.680521	37.07917066	-0.000301314	13661.88395	0.814421072
PI593010	-4.101006493	-1.648596927	-101937.1248	-0.005459009	-753.5729991	-9.456402652	5.53E-05	-2539.189386	0.764248859
PI550574	-0.511487624	-0.978088739	-51923.84537	0.006082515	-108.3025622	0.770550925	2.01E-05	-523.6006715	0.839190611
Ames28411	-13.39372398	-7.049633067	-340753.1278	-0.031280231	-2694.368638	-34.22498225	4.95E-05	-9529.897265	0.950110306
Ames19310	-2.360950025	-2.843470976	-130361.6429	0.018756554	-685.4359889	-7.228635998	0.00010042	-2841.08594	0.829498674
NC306	33.34380365	7.578519081	660053.0626	0.119050711	5445.935671	72.06805606	-1.18E-06	17673.20201	0.982640913
CML61	-18.55291532	-2.443443426	-262064.5895	-0.085522414	-2398.868528	-35.92817848	-8.62E-05	-7384.168559	0.884482285
PI561521	-7.786752652	-2.561711518	-182938.3972	-0.017228677	-1622.73162	-19.82637306	2.36E-05	-5519.294844	0.768166469
NSL65863	-3.618948502	-0.31481856	-48838.67583	-0.01771618	-618.7519065	-9.298702094	-2.88E-05	-1881.925362	0.773927123
PI561601	-1.763607523	-1.15366909	-60298.78982	-0.005574786	-408.0032298	-4.279336884	3.33E-05	-1352.269447	0.708653264
Ab616	-4.776772768	-1.658243788	-118408.4063	-0.021673135	-1239.079552	-15.76036636	-9.09E-06	-4111.47442	0.798395239
PI641224	-1.585173106	-1.6146285	-87953.08374	0.011349185	-477.1255707	-2.785204359	7.81E-05	-1801.931547	0.752081967
Ames23456	3.79732503	2.811818289	172570.8893	-0.013609289	993.3156874	9.845753894	-9.51E-05	3693.65818	0.821291038
EP53	6.69871378	3.829020733	235253.6162	-0.003700174	1394.346532	15.29043885	-9.40E-05	5079.885631	0.8279379
Ames26805	16.39307995	3.549837459	295406.0168	0.073438774	2493.338342	34.4143739	4.36E-05	7934.888606	0.843305591
Ames27203	13.31474074	1.727262175	204655.5826	0.069433709	1823.96774	26.51219553	0.000112728	5742.134764	0.886081984
PI340863	1.196722173	-1.98609601	-48583.0594	0.035305474	211.5695088	5.152704998	9.71E-05	308.6393254	0.803745127
PI547086	-7.4566811	-1.312418033	-127816.657	-0.06052146	-1189.51548	-17.29946464	-0.000159334	-3680.568036	0.794241821
PI639055	2.438799351	-0.069777929	9411.754126	0.014883061	229.0086841	4.999690203	4.65E-05	605.9163132	0.828443658
PI638549	-1.548603644	-1.026686443	-16366.56192	0.010316538	-19.08524208	-3.027581544	5.00E-05	-289.6779214	0.839276959
PI506412	10.50017635	7.152201634	448081.202	-0.008457684	3465.791198	37.30977495	-0.000220013	12358.9491	0.749425603
PI619430	-3.591296473	-1.96644745	-102296.5078	-0.005014127	-824.8711681	-9.967685027	5.76E-05	-2875.666088	0.725671224
PI340850	2.284176734	-0.342946177	10474.90116	0.020712201	216.4639664	4.062312841	7.79E-05	415.9728247	0.932009555
CIze7	-6.685291765	0.196536648	-101812.4558	-0.035376479	-1005.20138	-12.62428129	-6.33E-05	-2796.671663	0.849003615
EP39	1.328171691	1.747952315	118721.2716	-0.007329283	907.437942	9.074496497	-5.76E-05	3151.345944	0.702064073
Ames27028	4.288326451	2.730233633	193769.2098	-0.011215725	979.56485	8.123697437	-8.75E-05	3597.446928	0.746104572
CML379	-5.309945893	-1.626923344	-112989.3209	-0.005598075	-849.6383359	-9.893102967	6.10E-05	-2981.331151	0.70717872
PI391416	-3.884784184	-1.414481646	-90459.75522	-0.00037478	-373.7063127	-3.896993314	3.85E-05	-1350.867129	0.797585416
PI595568	-3.753911876	-2.749878911	-149300.9625	-0.00111864	-891.3097193	-7.919367173	7.17E-05	-3069.0926	0.723739666
Ames30864	-0.212031558	0.04244238	-11714.7735	0.004345817	15.40579525	0.427350968	3.49E-06	107.3789595	0.857680967
NSL29303	-9.508715095	-1.583200814	-169771.6896	-0.040122946	-1512.706901	-20.89384027	-8.37E-05	-4850.01817	0.908221573
Ames22045	9.072893117	6.301724523	390498.6582	-0.004109825	2762.957963	29.82435832	-0.000181945	9849.167964	0.781860625
PI553061	0.267942578	0.643718704	61934.65454	-0.016882124	-14.666299	-2.993869281	-5.71E-05	24.91727637	0.725394098
W22Rrstd	2.148374416	3.163822436	160485.842	-0.022168871	932.0436677	8.517968339	-0.00012436	3661.692625	0.958635234
Ames22024	2.976431474	4.98961949	240689.0036	-0.031695497	1758.196391	16.44047319	-0.000229602	6620.862234	0.81268573
GT154	2.863651549	-0.085535515	765.6476365	0.02466179	403.2103963	6.826651553	5.98E-05	1211.341959	0.805646725
Ames10256	-0.444957262	-0.490922612	-38308.8327	0.005412152	-43.29134598	0.639198788	7.72E-06	-160.8136257	0.820198798
PI358530	3.192296824	4.294166703	221519.5749	-0.024890316	1029.88749	8.23955798	-0.000176507	4152.948644	0.763440944
NSL30871	-2.127498859	-3.266640425	-122362.8411	0.010733264	-973.0759638	-10.48062873	7.44E-05	-3656.293818	0.819257611
CML492	-7.023374303	-2.585521618	-151283.5795	-0.022316204	-1287.410385	-16.79065358	3.36E-05	-4419.768115	0.714881604
NSL81595	1.544697393	1.328341051	33458.74524	-0.010597234	167.5178815	2.386853173	-7.33E-05	725.7741306	0.844549523
PI542943	-4.409038597	-0.476283427	-69476.31323	-0.027256599	-996.5625469	-14.02961349	-3.35E-05	-3077.318561	0.847549142
PI596356	-4.61071492	-4.677198922	-197183.9944	0.02337077	-1637.843052	-18.67196965	0.000208865	-6037.389481	0.88100397
PI550901	-3.041200334	-0.553125985	-50654.78922	-0.01419521	-426.9814501	-5.877202011	1.65E-05	-1300.434249	0.705440815
PI510674	-1.907608423	-0.586907276	-26264.73717	0.000884988	-404.4259011	-5.882540988	3.19E-05	-1479.169885	0.742774793
EZ10	0.986776872	0.716027932	45911.64786	-0.007388584	329.9534355	2.656110516	-1.88E-05	1367.901381	0.806788185
BAIIIId-2	-4.332114231	1.295801306	-26283.43906	-0.039140743	-404.4722413	-6.477199266	-9.48E-05	-862.4461482	0.813734104
PI198896	1.385459157	0.932351014	63347.6216	-0.000409919	690.5318817	7.962843577	-2.89E-05	2381.005602	0.77182613
Ames22757	2.22510325	1.541974393	92024.9302	-0.013327599	656.2235449	6.583826732	-7.57E-05	2476.095797	0.740943635
PI635122	-8.720361338	-1.835082647	-158245.8083	-0.041031319	-1448.490616	-19.99711344	3.16E-06	-4557.898016	0.704863146
PI593007	-7.836565421	-4.730919856	-239141.2988	0.014765494	-1594.239296	-19.01522245	0.00019851	-5797.359883	0.923050656
PI415089	17.16759456	8.804307326	646578.8305	0.012731486	4150.660805	44.77181872	-0.000174174	14619.80301	0.783059091
PI632746	-11.44809781	-0.395928068	-150208.2758	-0.07200204	-1612.72141	-24.09600572	-0.000146783	-4732.727044	0.865758542
Ames12818	4.186410612	-1.514187697	20667.3204	0.05556379	276.0259263	4.419890092	0.000174147	336.4649697	0.92467598
CML481	-4.364235822	-3.190209945	-172987.7782	0.007562769	-955.8808911	-9.106034866	0.000103091	-3423.203981	0.765421747
PI221750	-2.870188193	0.117816412	-26015.99152	-0.012850801	-426.0015293	-5.488446537	-1.78E-05	-1264.68253	0.761189659
NSL437931	-4.654559316	5.273907444	154275.0153	-0.078337826	852.9451551	3.898925027	-0.000249973	4117.761196	0.815240672
PI433487	20.26784537	11.77440688	854344.8825	0.005931546	5364.890755	55.55389463	-0.000236086	19049.1262	0.813344005
Ames23924	-7.679327779	-2.099762456	-153351.8149	-0.018414435	-1328.617697	-17.37875456	3.88E-05	-4419.480534	0.748368512
Ames26755	-6.924740455	-1.280901241	-124699.6017	-0.030670973	-1170.67126	-16.00616808	-6.65E-05	-3855.203229	0.88602957
PI641258	-4.412626053	-1.236092414	-89558.33535	-0.023353617	-730.5189392	-10.37591126	-3.22E-06	-2250.477626	0.790918556
NSL437920	-15.74101159	-0.719461975	-212330.5413	-0.106892442	-1862.201184	-28.10835642	-0.00030815	-5506.074629	0.980555609
Ames26795	0.777254655	0.482102732	-6903.641288	-0.002358301	389.8778969	6.126086492	-5.96E-05	1266.484086	0.818372074
Ames23414	7.197779603	0.869751782	92326.08481	0.03156065	1064.368609	16.93854186	9.58E-06	3321.564527	0.820445675
Ames22058	12.59241296	7.695425493	492240.4966	-0.006761119	3135.029556	32.79540233	-0.0002037	11185.97363	0.827290123
PI658081	27.38692419	6.883781907	568338.1707	0.113534863	4706.462947	61.10175716	3.61E-05	15364.58848	0.952889549
H84	-7.195840196	1.67356207	-14773.01839	-0.063191898	-512.2340568	-11.7183536	-0.000220348	-1021.780045	0.949318158
PI561695	1.430423802	0.930964201	45058.78796	0.00500615	248.5141879	3.559266955	-1.51E-05	918.7540225	0.762804954
PI538008	11.27383939	2.926532559	213770.5807	0.043451675	2095.657737	28.83476254	-7.30E-07	7051.491421	0.859446594
PI594060	-0.79232163	1.082339069	23291.75972	-0.003289765	24.05553415	-1.301418367	-1.63E-05	329.8660948	0.790511047
SC55	0.217890381	-0.393780736	-39293.94161	-0.00190989	-354.3366015	-2.23288369	2.66E-05	-1221.983189	0.907848887
Ames24725	-4.703650655	0.557296369	-28495.81275	-0.032992133	-312.7682103	-5.851855362	-8.48E-05	-645.7741896	0.741553761
PI641064	-2.265984984	-1.10954611	-71408.01033	0.004381057	-321.3262455	-2.338723054	5.96E-05	-1143.453059	0.735806153
PI594078	-0.238001586	-1.350513636	-85023.67512	0.011991013	-651.8353462	-6.705471592	6.03E-05	-2269.443854	0.790644223
PI592741	-1.963403735	-1.334806355	-68386.03843	0.016536538	-383.3320948	-3.843299826	6.23E-05	-1519.970616	0.755151846
PI651545	4.18771206	1.480084662	77111.54248	0.017033995	1009.210785	14.40917492	-2.89E-06	3496.686309	0.844940789
P39	19.78302923	13.73349031	901217.6466	-0.028428622	5665.46735	56.55927401	-0.000364212	20424.94838	0.969313555
PI601466	-0.265114038	2.44942244	35711.6053	-0.043100868	247.2489366	3.092319655	-0.000201465	1333.677079	0.923521428
Ames26747	3.639989788	0.517958588	35986.74029	0.014185653	51.39482728	2.445132454	2.34E-05	90.21267899	0.762697031
Ames24585	2.273314633	1.58350091	98778.99002	-0.002272444	739.8956997	7.952003166	-4.45E-05	2602.130589	0.745566021
PI639926	-3.923714688	-1.804202091	-117613.8112	0.003429522	-783.0451062	-6.486440542	7.68E-05	-2778.441093	0.711233563
EZ17	4.940494119	2.467199634	178626.1728	0.002612106	1364.656407	14.55286728	-6.09E-05	4765.481373	0.811010566
CML487	-2.631068045	-1.553584127	-86056.62132	-0.002491736	-234.8879611	-2.16643584	3.65E-05	-761.2831921	0.749463237
PI506249	0.888643639	-0.416293592	-28555.91023	0.004699981	-411.998343	-1.549590621	4.28E-05	-1360.509391	0.78658331
PI608764	-1.365215231	0.349784639	-18264.95633	-0.019200023	-123.964963	-2.054871293	-8.39E-05	-283.4246972	0.811324731
PI233312	13.12613946	9.116534885	594878.2464	-0.026406718	3657.276139	35.34678511	-0.000284798	13231.89979	0.795760215
PI550568	2.135077983	1.137536309	60619.12885	-0.000810604	587.504505	7.374816812	-6.13E-05	2152.558182	0.794668149
PI406108	-9.402818173	-0.066060165	-105508.1446	-0.066519328	-1187.773916	-19.88395277	-0.000145997	-3441.882011	0.808834783
Ames30791	20.42208023	5.386763627	399797.8115	0.07534118	3405.091592	45.31668023	-8.01E-06	11199.19016	0.91715004
CML498	-8.087068321	-3.839959138	-201934.6839	-0.02109904	-1822.106275	-23.48063432	7.46E-05	-6342.532152	0.765834408
EZ53	0.54629523	1.977980915	74105.25671	-0.014293119	309.2164935	2.809186775	-7.36E-05	1278.832395	0.769959818
NSL29319	-0.288081248	-0.36252703	-21593.16343	0.00364614	10.05159272	-0.290975758	-1.45E-05	-66.05588524	0.883844364
CML345	-4.641361932	-3.193603719	-174727.4069	0.010549636	-1080.365128	-10.04298921	0.000111425	-3870.27777	0.74759678
PI601573	6.656289134	3.988971796	255048.4259	0.013179179	1605.847391	15.83621476	-7.27E-05	5530.798327	0.908542442
PI550909	-3.333563083	-1.064301673	-96316.99562	-0.007934755	-589.9590103	-6.119604567	1.44E-05	-1976.007003	0.741826423
Ames26784	-11.67323634	-1.954190346	-196273.9862	-0.055127644	-1814.397653	-26.26721929	-0.000120621	-5808.766911	0.881357142
CML247	-8.127539125	-0.854113926	-133377.2209	-0.041355873	-1165.432943	-16.97144995	-2.53E-05	-3690.899605	0.982497332
PI221822	-5.11898724	-1.440770741	-102278.3282	-0.02862657	-807.3451595	-11.52091153	-2.50E-05	-2515.740809	0.718517269
PI542778	-2.06493027	-2.381315795	-116459.523	0.01104897	-760.9512798	-8.144608401	8.28E-05	-2811.227769	0.795973498
NC87	-5.829178586	-0.555131249	-76560.68041	-0.038717361	-861.720051	-13.39807354	-7.03E-05	-2539.781311	0.759227651
Ames28290	7.013541561	4.918721614	270121.8928	-0.010284193	1969.107477	20.99968745	-0.000113346	7109.476344	0.930234803
Ames22060	10.17060375	7.108182195	409974.3686	-0.016290117	2493.408993	25.91568878	-0.000205872	9110.327481	0.832445954
Ames14116	-10.3889612	0.051516251	-113734.6985	-0.073972551	-1023.730652	-16.33265531	-0.000170331	-2856.149067	0.842429942
NSL22628	-5.100979417	-2.113013336	-102926.2002	-0.003052036	-933.7324213	-12.18474869	3.90E-05	-3231.130585	0.774688139
PI595538	-4.193352069	-0.60599442	-75297.88447	-0.022847504	-715.6845428	-9.228428795	4.93E-06	-2188.689823	0.716566264
EP44	1.595282025	0.26857913	31052.87224	0.01285897	334.6497459	5.450473261	2.61E-05	1003.920854	0.809215105
SD44	3.005739005	1.229052474	34145.66507	0.002544682	495.3968288	7.683892084	-4.85E-05	1660.433559	0.943238912
Ames14113	-7.430445698	-0.654614353	-111372.2923	-0.046462377	-869.13483	-12.99932971	-9.98E-05	-2648.596112	0.809366129
PI511317	2.967107744	-1.390874403	-34315.3024	0.020270155	-180.0500289	1.318495341	7.12E-05	-961.3030235	0.796501865
Ames27197	8.510453543	2.595941978	177250.3555	0.017741668	1435.733836	18.42035316	-1.84E-05	4859.701301	0.867928986
CML430	-5.299438006	-2.559825684	-154524.9835	0.000861526	-1041.340956	-11.59231852	8.56E-05	-3678.166165	0.731038212
PI518660	15.35021788	3.421968396	283819.4123	0.054426569	2332.202998	31.53144224	2.24E-05	7668.077251	0.821254944
EP85	11.69485009	7.808192367	477863.5559	-0.009703532	3180.477464	34.13100501	-0.000223023	11393.66294	0.796707247
NC356	-4.959301311	-3.894886777	-205155.1579	-0.00411827	-1517.382436	-15.98945984	8.56E-05	-5455.260731	0.920807999
NSL438009	3.104007604	4.504691899	161718.567	-0.029221342	1048.238283	11.02125105	-0.000156114	4078.537483	0.926042961
NSL22633	2.0774899	1.271768705	57560.98881	0.012591165	692.1096212	9.743689004	-1.40E-05	2358.712744	0.787374576
Ames26115	-5.795393157	0.363192857	-55967.12254	-0.041191866	-760.6709336	-11.88492466	-0.000103182	-2138.939147	0.779887401
Ames27107	19.57440287	6.274642084	506309.2212	0.03857543	3722.42561	44.37397124	-9.06E-05	12544.21941	0.749094224
Ames23429	-0.236400614	1.09156219	44817.28284	-0.015636575	426.2050807	3.265704672	-8.10E-05	1643.520135	0.752423107
Ames24719	-5.381116849	-1.211201686	-128674.7404	-0.027387834	-982.3817517	-12.60453764	-8.43E-05	-3347.346091	0.906173019
CML78	-10.10361439	-1.780110243	-162409.136	-0.041923949	-1347.020585	-19.29233231	-2.49E-05	-4285.442535	0.92996783
Ames2335	-1.701428651	-0.446308949	-18034.78594	-0.019890841	-236.2147377	-4.100470995	-2.39E-05	-565.0042406	0.671519551
Ames24748	-11.01145289	0.148170112	-121598.3674	-0.061430069	-1140.22681	-18.50938689	-0.000123784	-3061.816244	0.779699062
PI550904	-2.899223108	-0.464155115	-56463.92142	-0.007538535	-399.1494624	-4.184531915	1.47E-05	-1359.76223	0.718970863
PI539924	31.24785785	8.631783951	678572.7601	0.122170202	5411.052917	69.81173409	2.83E-05	17762.99475	0.964023866
NSL29898	1.772977879	0.320255797	14265.23981	0.004729538	128.557726	2.212597349	-3.92E-05	268.9460595	0.908561028
PI506256	2.634187741	0.607942087	23175.02074	0.011624187	306.0345338	6.79870183	1.76E-05	944.5033451	0.812576927
PI539870	-7.427485353	-0.751519591	-130601.4765	-0.05047883	-882.3270708	-11.54531376	-0.000152477	-2631.787042	0.818338535
Ames26752	-12.96723184	-5.053711353	-281616.7121	-0.028044292	-2448.114794	-31.94249814	6.21E-05	-8353.386329	0.915862711
CI3A	-3.7921884	-1.618541494	-103299.1004	-0.005544951	-669.1998493	-8.020421805	5.22E-06	-2418.177305	0.923164778
Ames26761	-3.237051573	-4.687345122	-215544.5191	0.043068241	-1445.088483	-13.53911172	0.000287794	-5465.460964	0.951337047
A3G-3-1-3	-1.626277148	-0.456293584	-23524.4901	-0.005147503	322.6167875	3.615111173	-3.79E-06	1181.754677	0.746311248
PI633844	1.329360435	0.777991889	43543.49586	-0.004372509	616.5025071	7.500704438	-4.29E-05	2261.604149	0.805355837
Ames22031	-2.290491131	1.600650504	45002.59712	-0.018455341	24.78864988	-1.531847417	-9.81E-05	385.3812139	0.774204127
Ames10276	-1.756947062	-0.387859416	-38494.10528	-0.006951131	-58.69734129	-0.396823321	-1.58E-05	-89.95964782	0.776708182
PI601576	-3.774241925	0.960261409	-3906.635277	-0.041325932	-151.1280419	-5.287085908	-0.000129269	-94.60069456	0.832439347
PI550515	-2.465452491	-0.202023304	-65595.84058	-0.004677091	-291.4078589	-2.825822309	-1.17E-05	-913.0207915	0.850125837
CML172	-3.517464474	-1.327994023	-96666.90359	-0.003636345	-617.2738773	-6.519683098	4.87E-05	-2098.803255	0.743725683
Ames10260	0.873786067	-0.852901896	-24392.56261	0.017279037	-23.05529434	1.803059103	6.51E-05	-313.0420172	0.75728778
Ames26806	-3.103170762	-0.643225439	-62935.64169	0.000686194	-412.87052	-4.094123255	2.53E-05	-1558.567559	0.742663849
PI594086	2.004564956	0.26896777	19117.34996	0.019284309	69.60405941	1.871317512	3.77E-05	172.2827088	0.817966266
SA24	-9.419016359	-5.475800596	-263654.5238	-0.007411408	-2097.607598	-26.93153673	7.72E-05	-7530.040999	0.956337219
CML341	-3.365390359	-2.920912821	-160041.157	0.009349091	-1079.433652	-10.54586658	0.000120847	-3939.260243	0.940771843
Tzi9	-5.12928981	-4.179066297	-214909.8748	0.003460601	-1404.446634	-15.35098768	9.17E-05	-5108.290301	0.910749148
Ames22021	15.34236999	10.40064867	667174.7722	-0.019704764	4303.237876	44.08602807	-0.000307468	15427.66207	0.844291169
SC76	-22.15448631	-6.340535512	-391672.6959	-0.091819981	-3524.339857	-50.93837284	-2.72E-05	-11631.29265	0.910323872
PI595527	-5.808855061	-2.063605538	-137929.1114	-0.016120482	-971.0443299	-12.23833957	3.51E-05	-3201.102479	0.765202541
B104	0.144955011	-3.235826096	-64969.18645	0.049034661	-592.0931501	-7.246855819	0.000130886	-2727.326941	0.94375403
PI303935	1.146616411	0.473278746	35157.56638	-0.014171225	0.228418333	-1.116166517	-5.97E-05	76.29555269	0.767492186
EZ1	-7.117834738	-1.313038429	-99767.79737	-0.043157018	-1166.819352	-18.62320561	-6.71E-05	-3676.527114	0.833074953
Ames26762	-2.990112228	-4.912777403	-223261.67	0.046767899	-1301.582516	-11.03165403	0.000295261	-5014.490609	0.947828251
Ames28927	-3.329557908	0.7648377	4142.888682	-0.02075272	-211.9652786	-4.299520457	-3.47E-05	-371.3014624	0.746316604
PI415085	4.259696144	3.526141983	205606.5435	-0.016858039	1387.75005	13.41728589	-0.000121115	5185.749489	0.745448899
PI391679	0.774308949	0.344816033	36393.51284	-0.008266256	520.0779302	5.809319745	-3.16E-05	1919.707135	0.732176687
Ames22011	11.5431968	7.284825044	479154.7202	-0.010022511	3255.766801	33.71534942	-0.000216524	11681.51078	0.756604947
PI340837	-5.064547497	-2.469165102	-119682.3969	-0.004604413	-1031.891526	-13.65415648	2.56E-05	-3617.496212	0.826277618
PI221794	-4.395411667	0.034544691	-51184.92997	-0.032191493	-639.4015488	-9.224410048	-4.34E-05	-1732.733254	0.77744819
Ames27214	12.30967538	3.774402416	275705.2365	0.046387207	2172.643284	28.05396717	1.64E-06	7254.832433	0.871229899
Ames28985	-2.251725343	-1.440645832	-77132.01612	0.002567456	-657.0085419	-8.76324973	5.94E-05	-2412.705363	0.819558955
NSL437976	-9.737720444	-1.731069588	-178000.831	-0.065774491	-1758.429455	-23.83764934	-0.000110879	-5569.20205	0.771907325
PI340873	2.122757956	0.155521265	74412.81384	5.39E-05	374.738853	2.420015322	-1.85E-05	1284.876555	0.718298327
CML217	-2.26645025	-0.667069393	-69110.10925	-0.006835792	-258.2597055	-1.69635626	4.55E-06	-782.4004983	0.810240016
PI560082	-6.24534537	-0.775971132	-106036.9656	-0.020657852	-817.7909611	-11.12182211	-3.52E-05	-2625.697073	0.755130217
PI641261	-0.804123969	-0.198654357	-12750.66821	0.001298511	-37.69295163	0.119479354	1.20E-05	-175.0009543	0.855264413
CML450	-9.697532846	-3.87150374	-235005.2902	-0.026120103	-1555.430306	-19.96655499	3.01E-05	-5178.955259	0.788426918
Ames10266	-1.684634314	-0.240148516	-35437.52862	-0.007325537	-110.5630271	-1.575514178	-1.59E-05	-299.7539813	0.818773397
Ames29000	-3.122915929	-2.157814805	-123348.1881	0.006609744	-840.1942789	-9.489127198	6.58E-05	-3117.065817	0.874214033
PI405709	-0.18579311	0.759917187	27428.00844	-0.007806475	351.3362941	4.075589043	-3.64E-05	1358.697064	0.749862516
NSL22634	-1.376929141	1.214936382	17593.99721	-0.017295546	163.4282797	0.937074742	-7.21E-05	903.0772244	0.798117614
Ames23444	0.146233613	-0.152183694	8276.901483	-0.00102449	74.17260183	0.238128336	-2.05E-05	249.2359852	0.724216045
Ames27444	9.543731449	9.625519552	550864.0028	-0.030304208	3597.187827	35.34302661	-0.000271313	13371.37466	0.882163683
Ames22019	13.33731313	8.847694672	595868.3792	-0.015954457	3855.823664	38.72558705	-0.000262815	13782.13448	0.757461137
NSL30911	-4.108647112	-4.406970106	-187313.1922	0.021157199	-1436.562991	-14.00677819	0.000131378	-5332.767044	0.910326216
PI639942	-3.217727121	-0.884686201	-78433.13871	-0.000776385	-116.7253528	-0.125366881	3.42E-05	-339.731038	0.718419693
Ames27029	7.344669028	3.317576099	230833.9534	0.003525962	1379.223674	15.64555403	-7.19E-05	4803.769185	0.744579241
PI198903	0.498548773	0.29696513	19393.63779	3.95E-05	150.1219023	2.11059756	-4.57E-07	546.260667	0.844154955
PI406113	-6.165052827	-4.810626366	-236526.2943	0.023000616	-1849.487207	-21.16721903	0.000228603	-6779.762546	0.921044519
CML427	-2.183317087	-0.953567536	-70021.55479	-0.000352802	-410.3132843	-3.304754572	2.95E-05	-1475.422896	0.776310511
B79	-8.209566592	-4.016384776	-205659.9857	-0.002759809	-1784.479786	-24.04018133	6.15E-05	-6437.905436	0.934342339
PI639931	-0.586701688	-2.099189526	-99442.85175	0.010594892	-810.1615922	-5.93284902	9.91E-05	-2864.425082	0.72110196
PI594055	-3.495361428	-1.177006804	-82455.00919	-0.001839513	-525.9969285	-7.331472057	1.14E-05	-1707.46436	0.77895534
Ames12727	-3.919932646	-0.892843915	-76665.06773	-0.027748535	-392.1274992	-6.553372423	-6.02E-05	-1050.58191	0.776386309
Ames30524	-0.725951798	-0.178514997	-19045.84088	-0.003480179	-57.91565473	-0.292394417	7.80E-06	-134.9933734	0.788147243
PI186230	-1.997436081	0.181253571	-10045.51072	-0.00028344	-4.422769572	-0.133436616	9.26E-07	-25.48709267	0.761425793
NSL438038	-11.44203096	-1.95224212	-181469.4933	-0.06537058	-1733.969931	-25.88423945	-7.78E-05	-5388.680008	0.745976519
Ames27181	-20.45983083	-7.044699683	-397108.516	-0.072411339	-3315.569306	-46.05523364	1.22E-05	-11244.81454	0.939205835
SC359	-5.857493244	-1.279748131	-109739.2405	-0.020662417	-1007.468362	-13.19834963	-1.57E-06	-3277.170347	0.763152323
PI641249	-12.98796276	3.166984668	-78252.52538	-0.095841394	-860.7227832	-14.79636293	-0.000185572	-1188.051886	0.857340222
CH9	-4.081558492	-0.452010875	-70971.10866	-0.01581688	-594.6618905	-8.915887233	-3.53E-05	-1985.184639	0.945145647
Ames23447	2.871286312	1.358267932	82051.25269	-0.002075987	497.9449424	4.963397838	-2.50E-05	1856.334086	0.752574985
PI594059	9.737122924	1.66486412	162418.9319	0.044186798	1455.302689	20.93557408	3.64E-05	4587.907782	0.81780914
MP717	-10.65083962	-3.336708804	-233122.6475	-0.025233254	-1746.733256	-22.4978281	5.11E-05	-5698.318916	0.847433705
Ames30480	-8.552579303	-0.564000032	-128303.8405	-0.065859885	-1390.723451	-20.36407045	-0.000157239	-4300.631493	0.804629545
PI641061	-1.65950919	-0.617773782	-48343.10215	-0.002114438	-171.6400638	-1.080378152	2.15E-05	-474.0107338	0.799777361
PI639045	13.36693776	3.642494886	260581.5241	0.053567672	2252.250756	31.03943393	9.90E-06	7340.72318	0.871245524
NSL117226	-0.669956941	1.964772553	53255.94076	-0.02742486	387.8579119	2.987596245	-0.000166791	1550.520815	0.847473102
Ames22051	3.846222988	6.930805115	345933.1046	-0.053779501	1869.196209	14.91576065	-0.000284472	7367.605855	0.808034422
A6	3.910504751	-0.33663031	-9652.753153	0.018233822	277.7968806	7.333961129	6.75E-05	604.456499	0.929914239
GA224	2.97034166	0.816791386	41508.19401	0.002662211	526.4297276	6.828517018	-3.16E-05	1861.961252	0.793000632
CML368	-3.16712205	-0.669300507	-67109.95321	-0.012061252	-202.818356	-2.734085488	-3.04E-06	-542.5491898	0.777017483
PI594081	1.307932702	-0.880037501	-53767.59937	0.026588989	-237.3519427	-0.761811447	8.84E-05	-952.5451024	0.791533802
PI558524	-7.472671584	-0.734366048	-137004.9211	-0.060637725	-1309.920438	-17.01680013	-0.000172751	-4094.499446	0.853623658
PI610494	-0.478943408	-0.435088331	-17944.33005	-0.002148487	-429.7275955	-5.464462395	3.24E-05	-1519.81104	0.723874228
PI601728	6.267070118	0.369854018	43751.30765	0.042245806	567.265156	11.28442749	9.60E-05	1574.550043	0.849008982
NSL197104	-9.527044328	-2.168359369	-167377.2188	-0.051952661	-1560.324578	-21.74807784	-8.59E-05	-5063.362624	0.746060843
Oh603	10.66987262	2.932280738	177963.2547	0.033157961	1643.767711	24.79087174	7.21E-06	5614.194129	0.919488049
Mo46	-10.99618027	-0.922366366	-164674.6487	-0.042928725	-1309.742862	-19.3280193	-7.92E-05	-3997.000194	0.885838898
SC285	-3.480237719	-0.529505444	-70640.97633	-0.012815073	-802.9827414	-9.505310072	6.21E-06	-2606.658296	0.740898966
Ames28970	0.346721939	-1.58230339	-55008.02029	0.016717584	-565.7264018	-5.764121486	7.85E-05	-2223.216084	0.855964564
Va26	-1.944769109	0.362352773	-44479.39444	-0.018633077	-254.9863357	-3.664113041	-8.68E-05	-834.8044783	0.961174705
Ames30533	4.266258073	2.454094438	174357.9026	-0.003398832	850.1388908	8.14507917	-6.88E-05	3081.064318	0.802718448
NSL30903	-1.196770343	0.38791662	-17097.45883	-0.012531377	-14.37949545	-0.274917399	-4.73E-05	197.7614257	0.754625041
PI550455	2.431846573	1.802410129	49533.1439	0.007876988	692.7936972	8.967509824	5.32E-06	2538.54746	0.941630051
PI607519	9.875346679	3.268905625	228955.297	0.028600302	1866.001672	24.42934125	-1.33E-05	6319.593981	0.802892588
PI186199	-0.33287163	0.771824148	10556.05374	0.001305475	84.90579525	1.007336782	-1.75E-05	353.7149972	0.77107611
NSL22984	-3.368134758	0.108361466	-18149.81246	-0.023534891	-362.3756254	-6.723702879	-5.39E-05	-961.9996772	0.715483587
CML316	-10.94880363	-2.01758195	-168628.5327	-0.047963903	-1348.668	-19.89086862	-2.63E-05	-4190.123083	0.788942435
PI540748	-3.820379263	-1.16649741	-103572.6602	-0.009745274	-689.4936872	-7.04466412	2.96E-05	-2265.446797	0.740619044
Ames19292	1.521817726	0.371620756	8097.830168	0.009516517	295.4971144	4.531943376	-2.46E-05	883.3861509	0.936472699
PI595533	-6.147168897	-2.547688969	-148562.1811	-0.019558778	-1229.232314	-16.27643662	3.15E-05	-4144.920771	0.764866592
PI531083	5.692717468	-3.620406945	-86027.79859	0.08832801	-169.2208472	6.326569949	0.000261848	-1414.396259	0.864544796
Ames24706	-0.82210008	0.056656089	-8157.070821	-0.008916088	-219.2245668	-3.27603087	-1.21E-05	-584.3019444	0.732096985
A214N	-8.608242419	-4.81360314	-265173.0009	0.013435175	-1942.862494	-23.49110921	0.000205053	-6980.732219	0.955672502
Ames23509	12.07762973	8.39918637	541317.9393	0.000245178	3752.406924	40.22067395	-0.000215069	13299.31946	0.779888922
PI641251	-3.341608536	-0.898511052	-60959.72187	-0.020448219	-669.9725023	-9.555491081	-7.57E-06	-2124.240277	0.782841583
PI595540	-4.92661148	-1.770556346	-124348.9144	-0.005727437	-946.2164554	-10.39878587	5.77E-05	-3223.34183	0.766795341
PI658075	18.76955475	3.941373615	343623.8812	0.085644183	3134.135616	42.97242521	8.03E-05	10037.36221	0.88701947
NSL30878	1.960405606	0.496613467	13036.34523	0.003353608	41.31816813	2.586962153	-1.87E-05	150.1850337	0.771940699
NSL30868	-2.804165478	-0.375774713	-35036.79533	-0.016931687	-230.5964854	-4.389880374	-2.66E-05	-547.4359107	0.764539069
NSL437952	-2.452751806	0.65786179	-2645.209508	-0.023028621	-17.40559545	-2.153222779	-5.92E-05	288.3876271	0.79820161
PI642767	2.654988511	-0.26236445	-3008.16246	0.022094168	121.9220706	4.347750107	7.15E-05	191.0355768	0.814558888
Oh43	-3.468966417	-1.063793524	-97129.40759	-0.018438336	-556.885508	-7.690230032	-8.29E-05	-2065.8926	0.976408226
PI221797	-1.383199308	0.104258542	-22343.87853	0.0049547	24.38665622	1.877063365	1.74E-05	57.35595554	0.800924865
CIze91	0.049312318	1.330869893	19119.27285	-0.012712429	53.59358156	1.069831189	-2.81E-05	451.1849537	0.759380051
Ames28934	-3.65218581	-1.534979075	-61017.16862	-0.006575147	-703.2076518	-9.586285493	1.30E-05	-2452.800454	0.746814353
NSL438002	-5.102214556	-0.338994295	-75295.13713	-0.037458679	-644.4495039	-9.100767066	-8.15E-05	-1837.672056	0.751780594
PI538238	-0.145100809	0.844759299	42306.44241	-0.010145242	92.51819119	-1.282028782	-5.90E-05	450.0802105	0.892057588
PI535913	19.0342514	13.26808141	865887.7126	-0.028601632	5384.126932	53.60612939	-0.000352378	19440.0907	0.956148792
PI596628	-5.125964972	-1.654539727	-118350.4622	-0.013969852	-944.2038367	-11.93864693	1.33E-05	-3093.623902	0.753941189
Ames30535	-3.56612728	-1.581841271	-107980.7074	-0.004055319	-629.5569527	-6.325621322	4.26E-05	-2178.708257	0.798614841
NC344	-12.69249285	-6.278435174	-320300.125	-0.035765441	-2462.332102	-31.4741148	2.48E-05	-8659.902094	0.956324905
PI648423	-0.96760513	-2.345813027	-96524.1527	0.027392484	-487.2634507	-3.536614497	0.000157066	-1986.971033	0.893555688
Ames29008	-8.928774496	-3.118226069	-185382.4829	-0.02344265	-1612.110942	-22.19724625	1.83E-05	-5496.61421	0.82182389
Ames27075	-5.303669958	-1.842710318	-125622.9163	-0.027784135	-1145.748114	-15.47119736	1.03E-05	-3772.588052	0.750396339
NSL30884	1.52667373	1.043803463	28060.414	-0.000140926	291.237641	5.130720614	-1.55E-05	1144.0462	0.853634792
Ames27450	-4.141461139	-4.230817831	-208915.3274	0.03401647	-1406.144798	-14.28731716	0.000262163	-5177.624821	0.93460567
A239	2.816214485	2.115828301	70729.97587	-0.01116106	671.1682432	8.477759856	-0.000108784	2477.22065	0.927390453
EZ48	0.070921545	1.577013375	46681.42855	-0.010094435	98.14711305	-1.574745875	-4.36E-05	630.8942817	0.806527928
Ames25182	-7.363389087	-2.252731863	-159884.7661	-0.023324881	-1291.3753	-16.06203312	9.17E-06	-4348.418903	0.73600092
Ames19007	-8.279038859	0.498523971	-99647.17931	-0.074119738	-830.3284862	-12.84939221	-0.000187815	-2083.632914	0.841698821
A619	-1.91388252	-0.282722429	-64461.10688	-0.012538624	-342.7268516	-3.510084403	-6.53E-05	-1165.172381	0.946059602
PI186216	-0.45824186	0.820052772	48532.77615	-0.013616381	513.1554401	4.359323148	-4.31E-05	1984.494936	0.791115569
CML423	-5.634353287	-0.889969992	-105585.6111	-0.028391655	-714.4872836	-9.215459112	-2.12E-05	-2105.907142	0.738336925
Ames24710	12.43085874	9.021407654	570317.4459	-0.028160133	3689.537464	36.16664233	-0.000294316	13333.14865	0.79258803
PI553064	-2.21567974	-0.721805831	-24466.76123	-0.013664601	-289.1462515	-6.207655983	-1.81E-05	-881.6460267	0.738450384
NSL32720	13.80655503	7.142920351	502089.9487	0.007977619	3300.549314	35.43254627	-0.000165796	11614.74206	0.836280043
PI601773	-0.342894661	-0.424509497	-44152.32552	0.001104683	-80.65585697	0.30500854	5.86E-06	-159.0659843	0.832775406
PI601788	11.26904609	4.097817723	230678.5624	0.030640701	1806.506803	25.03137443	4.90E-06	6240.735213	0.816061202
PI593014	-3.133981706	-1.096664729	-78145.83852	-0.011763966	-586.4713676	-7.063421423	-1.49E-05	-1976.784684	0.8083395
CML332	-11.83880459	-3.699656434	-243662.101	-0.043680604	-1856.187321	-25.1224699	-9.04E-06	-6374.785536	0.933327245
Ames23483	-0.084087994	1.85601459	53915.20718	-0.02523786	344.2487402	2.190664624	-0.000120852	1418.316391	0.785334692
PI558531	-1.512257756	-0.477721337	-52053.83238	0.003746774	-205.9429275	-0.922989707	7.06E-06	-699.9981769	0.823153088
PI517971	1.296250639	0.838269052	48946.3231	0.005059573	684.3544801	8.549771884	-3.31E-06	2449.721621	0.737315208
Ames22441	-2.835933821	0.333738998	-34710.35081	-0.013404481	-104.7219088	-1.859286712	-4.95E-05	-142.3142591	0.776011464
Ames22061	8.807368056	7.336786044	452667.3634	-0.026123551	2659.953359	25.11754856	-0.000229164	9738.862636	0.778057327
CML361	-5.947854765	-2.071399629	-144896.9798	-0.026686458	-1066.850799	-14.0319786	8.44E-07	-3439.765584	0.753269687
Ames12824	-4.637723777	-3.115488807	-146104.8693	0.019578686	-1385.302488	-17.28866574	0.000181301	-5020.14784	0.881272846
CML227	-3.223933898	-2.737067465	-145020.7841	0.01467832	-557.0555846	-4.428266769	0.000108812	-2118.527349	0.762783556
MS1334	-6.40935908	-6.729023775	-233006.933	0.035042902	-1982.800068	-23.64042674	0.000233368	-7453.919173	0.92584215
EZ23	-0.718585199	0.766202173	12957.34119	-0.009721298	330.0500758	2.981402085	-6.23E-05	1200.68638	0.804698781
PI391672	0.58469798	0.001871813	21522.15134	-0.004251989	80.05672022	0.450101913	6.81E-07	237.1591329	0.743299682
NC44	-2.782283629	-0.953076846	-75913.49334	-0.017986251	-409.6630672	-5.247750443	-3.83E-05	-1164.601733	0.774056785
NSL30064	-3.019482061	0.744408418	-35510.69015	-0.020440742	-237.9930713	-3.677790745	-7.24E-05	-527.8226126	0.779572803
PI550462	-6.240710837	-3.913484582	-218468.8357	0.014681459	-1630.891122	-18.81164838	0.00018883	-5821.863549	0.926916972
NSL67792	-10.17345537	-1.368881904	-171742.1812	-0.080670901	-1443.741079	-20.25666922	-0.000208322	-4375.884881	0.892230153
PI340830	8.720151266	3.93821933	302618.7574	0.016449671	2367.811304	26.49044083	-7.56E-05	8155.291037	0.742980872
CML321	0.421344459	-0.892348643	-46234.55885	0.002370056	-37.81690309	1.892272035	4.26E-05	-415.6304074	0.94062272
PI340841	-6.032907009	-2.216321445	-115500.9482	-0.009392989	-1096.249099	-15.75231987	2.53E-05	-3786.296128	0.862022619
PI538231	0.574991973	0.974209421	37327.64492	-0.013414916	287.4178069	2.7426045	-7.00E-05	1101.071322	0.827185184
Ames28420	21.02538513	5.040631785	436203.4235	0.088391306	3623.95715	46.80180029	4.02E-05	11722.20293	0.877733816
Ames19003	-7.69941475	0.565340349	-87575.87394	-0.040827639	-967.5082158	-13.1658285	-8.78E-05	-2815.812595	0.770353044
PI638550	1.834676295	0.571104132	36517.68689	0.00285192	162.5902849	1.719484868	4.61E-06	646.5700868	0.787353985
H105W	0.423723451	-3.829837714	-158798.7644	0.042393645	-1002.861121	-6.559685894	0.000246885	-4017.444189	0.959224326
PI539923	23.68390987	6.233489187	475318.3639	0.086852553	4078.856804	54.16296835	-1.24E-05	13397.97897	0.903460425
BAIIIIb-6	-4.31268605	0.862042448	-38099.09111	-0.043194661	-566.9145876	-8.493752842	-9.42E-05	-1393.220337	0.803049845
CML311	-20.02818761	-1.628450462	-260378.8914	-0.093866732	-2524.852973	-38.35627527	-9.92E-05	-7349.582448	0.953326391
CH70130	4.685989841	1.183103732	67605.39065	0.022712067	940.784348	13.27227701	-2.87E-05	2942.997053	0.917738726
EZ16A	3.470134429	2.140827343	129105.9022	0.000145246	963.0563915	11.08022916	-6.25E-05	3475.505862	0.812616969
PI303926	3.908820734	1.954424687	112829.538	0.003495451	1041.363676	12.4296102	-5.54E-05	3673.129973	0.777481772
IDS69	-8.093494921	-4.161899987	-226193.4714	-0.004392402	-1868.192591	-23.87345618	8.22E-05	-6688.241831	0.95566982
Ames27034	-2.338535688	-1.185553914	-47609.03974	-0.001675174	-549.550465	-8.577422894	3.65E-05	-2161.353192	0.829646586
PI550443	-8.998232847	-0.259698069	-94678.42277	-0.054421279	-1026.435657	-17.90240935	-0.00010993	-2893.085609	0.77908491
PI561525	-0.401416337	-0.066648809	-14186.74773	-0.005923172	-167.3385448	-2.054728396	-1.26E-05	-442.6780172	0.752817264
CML77	4.195181525	-1.052638995	-22317.84464	0.0366041	291.694566	8.671079184	0.000116019	595.6693311	0.886788539
PI601584	-1.06829078	0.478635058	-27551.30701	-0.007989089	-112.4110589	-0.445123396	-5.15E-05	-251.4890426	0.929477381
PI406120	-2.591375554	2.62185538	54758.52943	-0.046025703	177.153345	-1.622179756	-0.000182238	1265.881293	0.831049445
Ames27032	4.019740591	1.805931745	100602.5536	0.013773872	1198.821274	15.68062034	-6.13E-06	4218.047814	0.779002441
PI535916	5.410675583	1.778892105	130863.1377	0.015833217	947.2594484	12.22825162	-2.01E-05	3048.996609	0.795627728
Ames26745	-2.43174563	-0.069350868	-46938.78721	-0.002293361	-186.1112442	-2.142717225	-4.32E-06	-523.0092016	0.842003628
Ames7871	-7.333560899	-3.370681907	-205731.4264	-0.010515957	-1597.440091	-18.77384918	5.16E-05	-5530.213662	0.899520126
EP69	5.659959829	2.385378236	154886.8003	0.005425708	1095.040906	12.95676574	-5.19E-05	3855.387281	0.777890385
PI550491	4.390866623	3.214802196	160738.5937	-0.013671311	1057.697329	11.48682721	-0.000103166	3921.322161	0.765191961
B73Htrhm	33.94618235	9.032538667	726735.1623	0.130146895	5883.474199	75.56518241	1.64E-05	19290.29707	0.995024637
Ames23418	4.291835742	1.193407029	78599.02614	0.012952479	801.6397252	11.03085773	-2.58E-05	2574.497861	0.839613694
Ames26439	-1.60815911	0.073816846	-35555.72524	-0.013149357	-437.0398928	-5.600484924	-2.06E-05	-1402.228906	0.83495897
PI596629	-3.10983638	-0.624277748	-48600.03004	-0.015794648	-492.2412879	-7.082305232	-1.46E-05	-1525.551358	0.821918314
PI567793	2.696548985	4.536071319	235129.8207	-0.029587506	1645.348309	15.35331592	-0.000202924	6293.910924	0.789436288
PI561518	-7.48903434	-2.374182676	-155837.9125	-0.030941375	-1443.810103	-20.95041726	9.36E-06	-4791.123818	0.881885852
PI568158	0.729786029	1.979024598	33860.82266	-0.018130235	237.379365	3.834031197	-9.24E-05	1121.672751	0.848787345
PI648432	-17.13599488	-1.06961745	-236337.8043	-0.112158626	-2146.89685	-32.32098545	-0.00030756	-6464.335121	0.973011383
Va85	-5.383170815	5.069411356	83357.43542	-0.072574095	158.5989824	-2.148512205	-0.000218125	1968.358499	0.925023671
PI601470	5.345720524	0.780420566	79425.32651	0.028033712	691.6956062	10.0402574	5.22E-05	2222.212032	0.848387336
Ames29016	-5.247589522	-2.80945535	-147804.754	-0.002882846	-1242.889553	-15.48432059	6.73E-05	-4444.810988	0.811867938
NSL42805	3.600418901	3.976680388	175042.8536	-0.011435576	1290.402073	14.0430869	-0.000151433	4809.411208	0.883041158
Ames14112	-3.611578582	-1.556643878	-83345.24974	-0.010183269	-609.1013191	-8.557278282	1.05E-06	-2080.285175	0.814646171
PI427109	-0.45014446	-0.212546759	-11940.4802	-0.008348322	147.5849137	1.532027593	-3.31E-05	612.3510299	0.741417731
PI550520	-3.344062411	-0.442171844	-65549.75509	-0.014747289	-594.0327224	-7.573310803	-3.41E-05	-1875.915712	0.768805263
F44	6.230651585	-0.875215744	-7888.82992	0.037200707	342.9938165	11.01483892	7.96E-05	609.5513635	0.910616965
CML204	-5.896263419	-1.74627713	-133786.212	-0.022526081	-1187.741004	-14.99795396	2.35E-05	-3876.089738	0.717675888
Ames25374	10.75304982	-3.518637981	-63467.47796	0.124276711	332.2964262	17.46668976	0.000342869	105.479624	0.939948998
CUB57c-2	2.478579282	2.483362288	100282.7252	-0.009234711	953.9297519	10.98441337	-8.64E-05	3519.615388	0.865511946
PI550917	-3.762274556	-0.947562508	-78798.64746	-0.011733967	-528.6577508	-6.439348398	1.60E-05	-1718.055808	0.726715083
Ames29028	2.875699635	-0.437741854	1013.991628	0.026839941	238.8646108	4.86749593	0.00010217	563.2192977	0.940124956
B103	-1.244552987	-0.684175286	-50747.79362	0.01290602	-476.1483689	-5.514452623	9.28E-05	-1456.108568	0.89297063
Ames23436	0.331701865	1.300895012	41469.74958	-0.021060037	223.7239439	1.330877694	-9.62E-05	1050.475975	0.760407981
PI358525	3.792944245	6.021233908	336779.9962	-0.036047663	2014.400881	17.26559101	-0.000225026	7695.174929	0.790454263
Ames28976	-2.414177793	-1.098884601	-51241.80307	0.004276389	-312.4315587	-4.634501402	4.23E-05	-1254.909241	0.804694648
PI340876	0.133284061	-0.216873833	8556.140376	0.009121173	88.26735635	-0.038205821	3.66E-05	136.5148951	0.774217801
NSL32739	7.142129105	2.974745728	186043.2431	0.015185099	1450.954726	17.43481283	-3.57E-05	4960.809813	0.824415139
PI639049	5.478052276	0.771363793	96350.25018	0.03482795	671.7567244	9.636303565	4.35E-05	2012.866928	0.826464537
Ames24747	-4.610210423	-1.623944752	-113891.9775	-0.007681009	-667.3384982	-8.621329608	-1.06E-05	-2243.042236	0.847565621
NSL437903	-18.99717781	0.008382258	-245455.7568	-0.117966971	-2024.449425	-30.13722028	-0.000308338	-5841.074419	0.866373274
Ames26751	8.18070918	-1.323988209	4686.815148	0.066427395	315.1999061	11.537348	0.000186866	493.3261726	0.916445601
Ames22062	12.19636161	9.108492732	571603.0835	-0.024400919	3517.198259	35.0553013	-0.00028483	12730.63797	0.840660497
PI601457	17.39111518	2.656857881	257316.2962	0.084255435	2491.081376	36.50020381	0.000137643	7945.869728	0.867473576
PI651540	14.1273679	2.635062566	254580.1705	0.068710784	2285.596468	31.84711353	5.24E-05	7262.526704	0.901466271
PI607523	-1.323319506	1.279100694	22308.66465	-0.013134563	76.26150757	0.327845975	-5.59E-05	504.4025516	0.756582928
NSL438033	17.40575357	3.192486715	339565.1186	0.09034876	2777.973988	37.1161378	0.000126523	8760.28871	0.909183649
CML433	-10.69860935	-3.997165584	-260460.3986	-0.026821473	-2104.706963	-25.43692462	4.74E-05	-7001.581436	0.765049135
PI594070	-1.157446401	0.260507086	13038.08956	0.008371146	161.6811174	0.537387689	1.16E-05	620.3832741	0.772644888
Ames19019	-2.694101308	-0.900739504	-82910.82633	0.000931741	-536.244576	-5.031488371	2.54E-05	-1925.832705	0.872462067
CML277	-10.81934605	-5.930426177	-287544.3395	-0.011305355	-2350.321771	-30.24970191	0.000145099	-8381.030358	0.968200612
CIze88	-0.192206614	0.096310551	-14046.88802	-0.001128246	-22.95474861	0.375689266	-1.14E-05	-27.06773168	0.828646304
NC222	-19.93830562	-1.103983665	-230129.2403	-0.121760335	-2509.963401	-39.70824795	-0.000226645	-7337.782938	0.929781548
PI561535	4.747224179	-0.035195802	30630.06987	0.030597146	278.4374452	6.488091475	7.29E-05	656.9628086	0.807234955
PI594061	1.673224951	0.092548189	13173.27771	0.014032102	-155.3121543	-1.07629082	3.81E-05	-630.2804026	0.780194286
Ames24742	0.977865993	1.013969038	62554.23945	-0.004774326	384.1180509	3.979378542	-2.49E-05	1494.231865	0.760005865
PI548839	-0.85667799	-0.077155966	-37991.15226	-0.012213509	-513.5492653	-5.745677172	-3.92E-05	-1715.721844	0.870706023
NSL437948	-5.622097755	0.068647635	-60289.13514	-0.047321794	-1001.801206	-15.58784929	-7.24E-05	-2920.636792	0.761336899
PI654050	-3.6243054	-1.707306979	-111601.1494	-0.00881207	-911.9580345	-10.58191679	5.83E-05	-3099.50657	0.713357365
Mp04:97	-8.202684588	0.386129374	-81471.89781	-0.061398562	-719.9224873	-12.54636811	-0.00013341	-1719.193387	0.802694175
PI511311	33.21611446	7.916705933	668907.6474	0.135202997	5538.841072	72.73538594	5.19E-05	18042.05217	0.963811994
Ames22753	22.58800021	7.105656615	522688.9531	0.069239826	4269.644493	52.88354464	-7.83E-05	14161.08294	0.922472476
Ames23402	1.184126091	0.95725779	22529.45121	-0.00769859	291.2660635	4.384029471	-6.97E-05	1079.316916	0.788686393
Ames27217	18.88945834	5.395212629	402199.0329	0.073330651	3315.506766	43.11274149	-6.29E-06	10889.63583	0.91808087
PI221747	-2.111003124	-0.93647828	-70217.77472	-0.006785268	-548.6321143	-5.360093591	-7.55E-06	-1783.992715	0.807583804
PI550470	-3.076989935	0.082492288	-54648.64495	-0.012619199	-555.4943871	-7.174796945	-2.92E-05	-1611.690275	0.788007955
NSL30072	-1.126833292	-0.314162667	-10699.43037	-0.005336448	-145.2591489	-2.341263096	-1.98E-05	-526.3785044	0.769875924
PI651532	11.46597709	3.570180879	260505.262	0.044754176	2107.855756	26.38311444	-1.44E-05	6860.316898	0.887296593
PI601787	6.223626777	-0.1696135	50146.18767	0.050764685	750.3555028	12.63801608	0.000133154	2157.91233	0.789687115
Ames27039	1.275218974	2.881120434	139471.1106	-0.019075951	1204.235507	11.57911169	-0.000109765	4417.2928	0.7634799
Tx205	3.825176361	0.859804784	66725.34432	-0.003057175	610.0791629	8.466019704	-5.74E-05	2013.793695	0.785420916
Ames28951	3.541766056	-1.254218849	-34208.07543	0.040939734	149.5552901	6.140751063	0.000100092	167.9269949	0.827486171
Ames22028	10.61607379	8.618956807	516902.8533	-0.026936933	3491.203492	35.27821775	-0.000285973	12772.90528	0.798601475
Ames24729	-0.442069344	1.097319272	34799.02706	-0.010283055	386.8543319	3.880126304	-6.12E-05	1587.466647	0.788542382
K55	8.928239774	-0.896709391	28791.75051	0.06794126	675.8881927	16.02591606	0.000172329	1751.262395	0.921454528
CIze27	3.599966341	1.672696303	74095.69682	0.007551275	584.479209	9.055742474	-1.50E-05	2042.019534	0.769274183
PI548799	10.18347337	1.726586437	120498.3483	0.057944655	984.1885605	16.21104307	0.000142948	3182.273271	0.898968893
PI550489	27.03873726	8.524792477	902995.3793	0.025855312	6598.401053	71.01241628	-0.000107703	22109.58472	0.918036705
PI635138	-4.343097555	-1.348511826	-93067.67434	-0.006954484	-696.7383604	-7.610940244	3.67E-05	-2416.446385	0.715435858
Ames24589	-2.196872922	0.978263745	369.8697219	-0.019515895	-296.7324784	-5.719671932	-6.35E-05	-631.6471335	0.77158319
PI601208	11.94220958	1.264937876	135566.0927	0.077820406	1511.951193	24.58621414	0.000172191	4758.73048	0.867050461
CML270	-6.99036997	-2.278358903	-153937.8941	-0.010420677	-1092.693734	-12.7568172	6.16E-05	-3693.573126	0.732938572
PI511309	33.37727232	8.78710448	711168.2076	0.13004057	5731.505481	74.02362272	2.56E-05	18730.03396	0.983570066
NSL437879	-6.612648216	-1.182161198	-107607.5164	-0.039954925	-840.7801449	-13.35303136	-4.93E-05	-2513.883182	0.73788911
PI594074	-1.23423081	-0.68492465	-35652.08055	0.020706877	24.24499165	0.262496821	5.42E-05	-94.35662383	0.787633233
Ames26135	1.927202622	1.201085399	49603.32061	-0.003503216	214.7729568	3.324993459	-3.35E-05	833.7509427	0.794027902
Ames30860	-4.350268388	-1.454793537	-103443.0566	-0.010218986	-670.2663008	-7.964901023	1.65E-05	-2221.828633	0.79549105
Ames23437	0.056146019	0.65133928	35374.93577	-0.011155387	124.5952218	-0.309560262	-4.55E-05	499.6891282	0.742258507
PI415079	14.92837717	5.54872942	433317.0899	0.026268559	3327.81223	39.05276501	-8.78E-05	11337.53788	0.773732197
Ames22793	-2.07461747	1.501377815	24483.10228	-0.030880585	121.9392215	-1.267359939	-0.000104434	876.6958958	0.740408845
PI186221	-0.292143438	-0.140802035	13451.5151	-0.004670653	212.521898	1.75765226	-5.38E-06	787.6626834	0.747450155
Ames27048	16.04592554	5.888582705	453618.9915	0.026020185	3552.948489	41.79226126	-0.000101026	12154.86358	0.760921785
CML327	-3.658289474	-0.575824231	-73599.48362	-0.018211712	-577.4813943	-7.882845847	-2.37E-05	-1776.8077	0.763351826
PI639052	6.460778486	0.450895759	87838.22229	0.031131917	942.126447	13.37238342	5.69E-05	2855.137575	0.847932497
PI594083	0.684876949	0.113252636	1205.465286	0.008236181	-114.8079878	-1.392048951	2.33E-05	-328.9472513	0.786098077
Ames22032	15.59354774	10.56044296	678721.3427	-0.020478749	4452.535133	45.78231324	-0.000310687	15972.30404	0.860704525
Ames22015	15.9258594	9.307187978	641348.7784	-0.005607177	4100.884949	42.20982727	-0.000258128	14476.01236	0.799786167
NSL437913	32.59525314	8.929102625	707675.2527	0.123594049	5842.707214	75.08485448	7.09E-06	19154.00133	0.964924328
PI406126	-8.028098451	-4.043229483	-219864.978	0.014294513	-1491.770344	-18.94348786	0.000197059	-5345.994088	0.927343123
Ames27049	7.919041298	3.390997874	207566.4699	0.004496706	1359.051509	17.4022361	-4.10E-05	4831.120754	0.844194634
Ames2327	-7.912087055	1.347549853	-30150.54133	-0.073293823	-589.5103632	-13.53252003	-0.000222003	-1312.242679	0.825968979
PI553055	1.833234581	3.116129279	141132.7448	-0.027202302	550.3759965	3.916018418	-0.000138562	2317.776139	0.739445756
NSL68241	-3.232174662	-0.582894448	-60205.49372	-0.021984926	-553.6250741	-8.550971292	-3.61E-05	-1673.798229	0.812691978
PI559381	26.54329571	6.95750945	542200.6626	0.089169342	4538.062014	58.81386014	-5.12E-05	14837.32078	0.959573352
NSL437992	27.04138517	7.5525294	597551.8327	0.104129545	4672.317548	59.00634074	3.23E-05	15422.36026	0.953432413
SC333	-2.213175102	-0.479713275	-40327.03714	-0.006176587	-264.2014225	-3.445823416	-7.48E-07	-838.7219601	0.838316789
PI641066	-4.592679702	-1.177469313	-97197.85321	-0.017772899	-686.5251304	-8.927111488	1.45E-05	-2189.259666	0.729185733
PI639503	11.87245628	3.541567437	272186.8973	0.04548599	2071.55204	26.0995199	-4.01E-06	6824.571048	0.856759405
Ames26798	-1.081670985	0.303937815	-20940.82127	-0.006557959	-10.19669325	-0.200788428	-4.82E-05	89.80911101	0.83355088
PI558521	0.600394668	0.819742824	7204.800893	-0.005718467	229.356605	4.513067758	-2.74E-05	995.0107443	0.882090583
Ames30795	10.3641851	3.219135738	230733.813	0.040849252	1755.476806	21.32001244	1.60E-05	5954.866097	0.892489055
PI594064	-1.110816488	0.545051211	4509.788233	-0.001002911	-110.451703	-2.882001222	-1.95E-06	-178.2039339	0.773482531
Ames22758	-5.912215011	-1.65612185	-113030.9245	-0.022208711	-1081.667602	-14.73005639	-6.61E-06	-3590.466314	0.850388672
PI538009	25.28927992	6.515257904	514070.1689	0.107023501	4332.522009	57.58668495	2.86E-05	14129.94358	0.953873383
Ames28944	-3.442142051	-0.493470213	-47616.5499	-0.023027063	-252.8194989	-5.149644963	-6.39E-05	-604.7087351	0.739362114
PI548789	-2.137412935	-0.637040516	-61217.4241	-0.008160805	-581.3982579	-6.311820036	8.89E-07	-1863.025269	0.822287956
Ames23398	-3.457117747	0.62645731	2169.525816	-0.036403543	-512.6105731	-10.36969304	-8.50E-05	-1337.353887	0.734644332
C49A	7.54995784	5.080675527	282071.4016	-0.006031612	2166.360188	23.69332084	-0.000111871	7746.824252	0.927755216
Ames27198	4.009188622	1.179977467	83030.15831	0.014605193	796.2518545	11.21735621	1.03E-05	2673.610739	0.851566783
PI406130	-12.03342261	-4.385631339	-249328.1654	-0.033055045	-2332.565291	-31.10410794	4.02E-05	-7932.425186	0.869966543
Ames23420	-0.809844533	1.053001645	44021.58437	-0.02089102	272.710892	0.572892508	-7.16E-05	1239.429017	0.739866703
PI415090	15.96427162	8.491465092	615620.3987	0.009923006	3989.895479	42.57565261	-0.000168479	14030.1247	0.771585009
PI595530	-9.810206714	-4.207392402	-228626.6699	-0.027440279	-1711.372902	-22.63034568	4.58E-05	-5902.70139	0.87416287
PI587145	17.95136204	4.138779396	360686.0561	0.063398736	2890.868321	38.35661261	-1.79E-06	9374.726003	0.911044923
NSL68248	-1.12486336	-0.34915352	-40534.44846	0.005757353	-424.1226414	-3.807498814	2.90E-05	-1506.675845	0.828183269
Ames22749	-2.063795113	-0.200115951	-61431.52625	-0.013390831	-247.7333171	-2.567017169	-6.82E-05	-809.0862145	0.909947501
PI553057	10.13928909	2.297698029	137109.4429	0.068101241	1361.024694	22.43650324	0.000164697	4489.415709	0.90125456
EZ5	0.110443008	-2.383381186	-56493.68272	0.026414808	-153.0237728	-1.135294754	0.000121168	-924.8208171	0.85994411
CIze90	-2.093189644	0.170343744	-55057.07052	-0.019876344	-410.4080209	-4.628269656	-5.86E-05	-1173.076499	0.839139782
NSL75980	-0.601680201	-0.548555665	-38934.99611	0.009604828	-53.25328402	-0.078591054	5.27E-05	-311.8007154	0.80667886
Ames27202	9.28495104	0.324516414	117013.8364	0.056982092	1011.160968	15.44073555	0.000119402	2866.848717	0.887852585
A641	-5.080159636	-2.513945697	-148508.1494	0.009321976	-818.6209239	-8.891619345	0.000114733	-2977.177352	0.852638274
PI340857	1.783850669	-0.530296776	18799.14946	0.026602865	459.3869071	6.771112662	6.92E-05	1249.437424	0.773368312
Ames26812	13.4688775	7.576194084	528928.9421	0.002592559	3483.855056	36.94158155	-0.000182799	12243.17337	0.758328311
PI550546	-6.080521137	-1.898843919	-142403.1184	-0.018993856	-1132.060196	-13.99611691	2.81E-05	-3788.616384	0.740112978
PI548802	-0.893352428	-1.025139396	-55604.38068	0.001094256	-854.6130105	-10.05686121	3.71E-05	-2937.320878	0.869697604
Ames23502	2.718407816	2.881077962	138526.685	-0.006609511	931.783642	9.428888918	-6.97E-05	3460.768364	0.790419981
EZ33	-5.760417869	0.563206397	-58502.43552	-0.045415636	-918.8664495	-13.70000956	-0.000119458	-2754.797884	0.858227864
PI608777	-3.108578271	-0.24448145	-44036.57976	-0.018060988	-458.5773823	-5.895600428	-6.30E-05	-1488.352275	0.758123405
PI615190	-2.876340951	-1.516309082	-74345.26732	0.001908292	-618.5485638	-7.01148039	1.64E-05	-2135.526652	0.733764555
NSL30862	-0.634747757	0.941477522	9502.885664	-0.014976895	-207.4485747	-3.478473097	-4.23E-05	-398.4326121	0.767130463
PI221749	-3.274475641	-0.571903328	-56081.92142	-0.016831764	-614.9197511	-8.328294851	-1.59E-05	-1868.97497	0.772851289
Ames19011	-4.492869484	0.103017869	-72209.37662	-0.032583234	-602.2706561	-8.859499583	-8.83E-05	-1723.433868	0.75793006
Ames27451	0.198610845	-4.44804727	-163133.0828	0.047683374	-940.2790758	-6.529009126	0.000265515	-3879.786211	0.922130774
PI459080	0.470112865	0.764667119	29056.2317	0.003179617	284.87264	4.542046888	-1.82E-05	942.8200671	0.780309137
NSL437936	-14.45155014	-2.586430872	-251285.6147	-0.062766391	-2148.07244	-29.45272094	-0.000103467	-6886.655379	0.825558426
PI591014	-6.036624535	1.585776629	-20412.77524	-0.042242641	-113.8816777	-3.945182942	-0.000103979	331.0291886	0.861763856
CML92	-4.693782695	1.581106792	-27449.95857	-0.037661063	-181.2570295	-4.291386292	-7.44E-05	25.83453846	0.905812735
Ames30799	19.05937069	4.970856429	387103.4586	0.076772536	3100.443078	40.61251957	1.86E-05	10059.69877	0.917618286
EP2	5.746508048	2.008387494	147335.5979	0.01714155	1494.160127	19.29303819	-3.43E-05	5074.087599	0.788917022
VEN981a-1	0.020104916	2.203825796	52888.03662	-0.02850113	263.2414492	2.186771289	-0.000106461	1362.400053	0.817587117
Ames27154	31.75845834	9.427622366	695542.4986	0.108966614	5657.280267	72.46258184	-4.39E-05	18695.65995	0.962738656
PI608768	-1.782671525	-0.188514455	-39657.98542	-0.001534449	-34.45501013	0.467784707	-3.23E-05	-112.6378502	0.79078769
PI596506	1.305832369	1.431523845	83441.61416	-0.002469097	672.5791979	6.671769841	-4.60E-05	2464.563267	0.742911391
PI594080	5.535408939	-0.271660121	33374.57031	0.050098703	484.4218795	10.06701909	0.000106658	1163.638952	0.784894998
PI595555	-4.922057002	-1.985566945	-130096.0668	-0.004008986	-758.4148414	-7.984572865	5.13E-05	-2567.75603	0.755595264
PI594068	1.871951747	0.807411412	55950.27619	0.007614724	481.5774019	5.249115792	-9.80E-06	1696.152039	0.775035158
PI340819	14.84544405	8.46809384	622465.9715	-0.005201887	3956.508136	40.01191732	-0.000209929	14096.17096	0.75758453
NSL250298	0.054577938	0.514636019	3518.079928	-0.00152504	429.8962651	5.53610165	-3.37E-05	1646.639807	0.81365292
Ames23467	3.924099694	0.118992653	39961.18989	0.018809069	262.5482737	4.062743644	2.93E-05	705.919708	0.877715628
Ames23488	-1.110577214	-2.657245526	-112765.4053	0.020037417	-529.3759583	-5.168308502	8.78E-05	-2291.147163	0.81998306
Ames26791	5.397655785	-1.261283789	-7886.351887	0.060158677	433.8561359	10.60473124	0.000137022	847.1307608	0.869054012
PI561604	-0.635808881	0.010457771	-8348.091366	-0.005471597	-197.5518608	-1.635377752	3.34E-06	-614.7525997	0.79446496
PI221805	-0.232905224	-0.227906066	10644.24122	-0.008175791	-249.2419173	-4.151194428	3.23E-06	-811.8751617	0.726926061
Ames26770	1.867607009	1.074481768	51824.65957	0.011561643	647.0832383	8.103226667	-1.65E-05	2211.552749	0.76277288
EP2008-05	2.010185509	1.514948503	97439.70564	-0.010218439	631.9293097	6.021036311	-5.53E-05	2332.204863	0.802989596
PI561532	-7.704580012	-0.262863477	-108399.0377	-0.038633801	-820.5800492	-11.80077196	-5.94E-05	-2272.267329	0.801000786
PI540750	2.078014719	-0.711333491	-43782.46738	0.011615943	-472.4770307	-0.338470059	6.44E-05	-1702.984283	0.727399863
Ames29045	-5.851534523	-2.853476935	-172621.909	-0.004818103	-1456.336115	-16.95005471	9.19E-05	-5060.343703	0.739353244
Ames24744	1.326123924	0.56034286	29574.00692	0.007330072	249.6587854	4.455044209	-2.90E-06	923.3310289	0.771246264
PI548792	-7.186203177	-3.403108143	-172643.4566	-0.022018983	-1548.687272	-21.38952449	3.90E-05	-5440.267748	0.898814252
Ames29393	-4.321231354	-0.836558817	-92591.79941	-0.009601064	-496.0192955	-5.34353212	2.68E-05	-1546.636096	0.704246503
EP32	8.612096762	2.821589128	191951.0219	0.036336755	1772.037292	24.84753592	2.00E-07	5874.113231	0.799312834
EZ11A	-1.231570315	0.105642297	-31852.92033	-0.003468425	-458.0982586	-5.114505652	5.54E-06	-1490.233372	0.784098134
PI583847	5.135644047	1.149416647	123668.7411	0.033977251	1062.672766	11.09257274	4.63E-05	3476.848678	0.857315258
NSL29282	-3.567006078	-0.510998169	-60223.12231	-0.025687251	-917.5998736	-11.97600043	-8.20E-05	-3029.409939	0.804675984
PI639039	14.21221742	4.368384421	340150.3953	0.054832352	2667.354886	32.87480538	2.12E-07	8761.050889	0.855480597
Ki11	-1.208339931	1.153109293	-12163.42745	-0.020675065	-116.632382	-1.609544281	-2.13E-05	-137.1142106	0.978318364
PI391678	-0.81923924	0.298535543	450.8690226	-0.016696734	-199.8733646	-3.293715425	-3.80E-05	-496.949333	0.748999738
PI550553	9.316844948	4.224411237	316084.9718	0.012598416	2216.18431	24.3594805	-7.69E-05	7729.829602	0.753961821
PI535924	5.093441262	1.547317294	102317.2702	0.018313362	902.7257446	13.04867271	-1.40E-05	2940.490757	0.773372546
C103	-12.95210009	-1.660135294	-213098.6399	-0.092718535	-1777.999199	-25.00957944	-0.000230944	-5473.66458	0.949032538
Ames29025	3.032937643	-0.479967221	1995.713228	0.03045413	363.78859	6.721380907	0.000107514	932.94093	0.939243324
Ames22035	-3.293917935	0.056437863	-28555.44788	-0.026290167	-427.211213	-7.824507952	-5.30E-05	-1174.799044	0.738903252
Ames23431	2.134016855	0.799193505	44363.92497	0.008973531	722.7666711	10.2121443	-2.47E-05	2439.238009	0.731650149
PI198888	0.822068454	1.355123559	76567.23158	-0.004946996	486.3581951	5.128625337	-2.77E-05	1790.795591	0.746989485
CML392	-6.391213441	-1.643134554	-136854.2613	-0.015424245	-941.1951168	-10.91976639	2.67E-05	-3027.845446	0.702284938
PI644102	-2.265391545	3.967787441	114554.7874	-0.065434454	267.5021457	-1.958671475	-0.000269524	1869.64899	0.856834702
CML184	-3.93233761	-1.229240245	-82001.4296	-0.01191553	-407.3264149	-5.44440055	1.23E-05	-1339.253105	0.738359547
NSL30880	-6.122721989	0.442326187	-63081.75643	-0.042743173	-811.7722925	-13.67429573	-9.37E-05	-2157.970139	0.764202249
PI550920	-3.492925809	-1.010980097	-82981.01444	0.000143646	-450.4356357	-3.124127173	3.78E-05	-1523.947866	0.72515783
Ames20116	1.113367893	-0.569601753	-12587.48317	0.015570263	316.1322376	5.809075435	2.17E-05	956.9274071	0.768120684
NSL246154	1.204781953	0.730814311	28842.58941	0.00207998	470.2792986	6.631736893	-3.34E-05	1657.536483	0.852770753
PI594058	-1.450775093	-0.657291349	-37822.01628	0.005234611	-304.7070082	-3.97935291	8.56E-06	-1105.326131	0.802089311
NSL30907	-2.526396266	0.237391264	-41900.72152	-0.02517864	-371.2947919	-5.847723163	-9.30E-05	-955.1883631	0.771874291
Ames22025	4.423493354	6.395660723	361792.2418	-0.041208804	2074.155746	16.88180444	-0.000253291	7996.898263	0.782355279
Ki3	6.573736907	-2.714285228	-77551.9632	0.074975988	6.73560586	9.530055042	0.000253498	-707.5646685	0.979623977
NSL75977	-6.000065579	-4.056173524	-188202.8642	0.002898829	-1567.848546	-19.03474605	8.45E-05	-5726.986705	0.851814644
PI639935	-2.305983267	0.111019942	-43297.12666	-0.013119198	-667.6242701	-6.925287775	2.49E-05	-2115.410265	0.713189804
D940Y	-7.325603656	-1.27286407	-132007.4191	-0.033568899	-1105.174917	-15.6662168	-5.54E-05	-3592.417943	0.947722063
GE180	0.1219834	0.582562028	33410.98595	-0.004747218	320.0287686	3.447840714	-1.48E-05	1224.912244	0.769670111
PI641232	-6.910040896	-1.677873666	-147602.1409	-0.028601405	-1169.075663	-14.04465801	-1.49E-05	-3765.359852	0.749322435
PI547089	-4.897156912	0.155621182	-81862.94243	-0.03854275	-676.3889015	-9.03922203	-0.000116637	-2016.823032	0.912731567
PI543849	-9.28402422	-6.277478198	-318661.4143	0.000881469	-2260.899835	-26.09912602	0.000146737	-8142.745995	0.874697079
Ames27025	8.098245343	5.289252563	331133.5591	-0.008082558	2366.905327	24.7091073	-0.000135836	8549.471358	0.747858822
NSL53089	-1.640516289	-9.63E-05	-37591.91689	-0.012383033	-532.6046501	-6.488469315	-1.90E-05	-1608.382996	0.823166142
CML346	-6.468628576	-1.871860083	-141889.2712	-0.024109262	-887.1724771	-11.3563586	8.31E-06	-2815.711428	0.74002281
PI635128	-3.98388337	-1.454354907	-97219.28719	-0.00644388	-816.2498726	-9.041265515	4.37E-05	-2828.384625	0.736565426
PI406124	-10.27152975	-4.797618258	-206333.4095	-0.012118985	-2012.991541	-28.04191908	9.33E-05	-7140.5846	0.804935156
PI542938	-3.908250348	-1.826248416	-100642.2651	-0.003773897	-717.5514795	-8.831391819	2.68E-05	-2465.820297	0.800608001
A634	-10.65502902	-5.159631997	-281150.6396	0.004507327	-2294.892191	-28.84953778	0.000226177	-8047.543919	0.964675091
CML218	4.667538234	1.602949365	67948.51193	0.010184322	532.6325361	9.386672853	2.66E-05	1931.387152	0.910689143
CML158Q	0.325191929	-2.631751323	-98296.14051	0.012674534	-472.2817219	-3.488604725	8.85E-05	-2066.836552	0.931023873
PI641065	-3.098635202	-1.02800054	-78451.1115	0.006570885	-164.130718	0.170487346	5.73E-05	-567.7922252	0.760581242
EZ14	3.580868661	1.619125181	108042.8152	-0.004657769	913.6038448	9.993432259	-5.40E-05	3358.557918	0.789312118
PI406117	-5.174181803	-4.276427812	-207301.9322	0.009666194	-1644.868921	-16.97222137	0.000126016	-5905.284885	0.860717438
NSL68211	0.278243219	-0.642325458	-28666.57186	0.014462359	316.9898579	6.073157926	1.46E-05	998.4617476	0.832436382
R168	-21.01198616	-4.163753158	-303250.7758	-0.104752797	-2831.578732	-44.32201007	-0.000165886	-9031.024018	0.956338407
Ames28998	-2.204073879	-2.343604179	-111753.7356	0.021585309	-486.8001052	-4.518504063	0.000104254	-2036.158979	0.850698158
PI619429	-4.098132021	-1.047942971	-79051.25062	-0.008334843	-660.5254436	-7.832612776	2.82E-05	-2216.712799	0.782825586
PI340829	8.050329063	3.6838723	275280.3622	0.010437181	2067.043578	23.34791773	-5.93E-05	7144.629556	0.710326918
Ames29004	-7.186848302	-3.111110191	-162667.9317	-0.011384573	-1419.851789	-18.74703297	4.69E-05	-5062.084539	0.798148627
CML210	-4.8791605	-2.163905365	-128006.7006	-0.003705248	-810.3598345	-9.110848754	6.42E-05	-2763.977627	0.728550774
PI641265	-1.545512501	-0.571981055	-39103.16921	-0.006795695	-234.5895672	-2.966353946	1.28E-05	-795.5090815	0.763641276
NSL29314	-2.840409117	-0.941445925	-79727.96147	-0.018958555	-416.5423108	-6.332098576	-8.48E-05	-1540.359727	0.926938403
PI550531	4.305358262	2.268636456	177234.8613	-0.009129753	1179.403093	11.82488588	-8.81E-05	4047.376115	0.740046582
Ames26114	-4.227309619	0.895263239	-37277.31772	-0.031465088	-387.0418964	-6.26327992	-8.92E-05	-862.1643176	0.785616875
Ames22055	14.6444261	8.9273649	585916.3653	-0.005815826	3768.361889	39.42576149	-0.000237352	13383.21057	0.789870058
Ames2340	-0.759759295	-0.417555896	-27366.10305	-0.005353045	-359.4204005	-3.818517209	5.63E-06	-1215.603504	0.761119241
NSL54069	-2.291073737	-0.523736715	-40784.79569	-0.010014629	-262.3685883	-3.851105601	-1.49E-05	-811.8309889	0.866616819
PI559953	3.912275268	1.594320879	117701.3081	0.007177324	913.3654733	10.95300441	-5.58E-05	3273.924059	0.855587457
Ames22065	4.210287213	5.361913685	264472.6863	-0.023653714	1840.435005	18.35487778	-0.000217014	6859.414348	0.832703121
NSL8581	0.783128685	1.533409622	85797.3865	-0.013525182	598.1852632	4.849692051	-6.68E-05	2293.926688	0.734194538
Ames23407	2.02593461	0.41446079	22081.48431	-0.007792999	100.013229	1.307239789	-6.91E-05	345.7298482	0.825440508
Ames14408	-6.477715682	-1.734616974	-135549.6081	-0.027495051	-1329.131912	-17.12018144	1.76E-05	-4313.387788	0.705432673
PI614142	2.949539007	2.71374782	93510.63614	-0.001691158	783.9749294	10.35191373	-6.08E-05	3103.232396	0.848271675
CIze83	-1.869017447	-0.031539686	-35369.28906	-0.014918905	-277.5603229	-3.896594777	-3.66E-05	-762.5859012	0.774765536
PI391660	-4.434555097	-1.002854217	-111553.4085	-0.027442864	-884.5320721	-12.10564402	-7.40E-05	-2784.176436	0.855649563
NSL67789	0.244714717	1.233337691	24764.65469	-0.002538287	266.1649866	2.762312916	-1.67E-05	1148.448675	0.793539177
PI654049	-7.220976634	-0.865936765	-117679.6964	-0.029952565	-1122.011732	-15.24200402	1.75E-05	-3386.682998	0.726162355
CML420	-3.698429991	-1.378688329	-95223.07229	-0.010911986	-631.2946554	-7.124388171	3.26E-05	-2077.05863	0.738936505
PI391663	0.654686259	1.193898243	40663.39095	-0.012679053	149.2288393	1.025869128	-5.72E-05	716.1327821	0.752352186
Ames10267	-7.112470046	-2.418429084	-153430.1588	-0.017771971	-1243.498208	-16.65088903	3.24E-05	-4303.33315	0.784337949
Ames24716	-3.364229841	-2.082132915	-90243.35449	0.003256624	-647.6557872	-9.402553117	5.43E-05	-2378.844691	0.843031022
Ames23508	11.26370617	8.125392039	515831.4072	-0.014090974	3243.988509	32.9148795	-0.000234438	11643.66961	0.771649872
CML339	-7.277494701	-2.255859123	-154774.9184	-0.020009078	-1660.223863	-20.90161225	6.42E-05	-5625.540015	0.729032734
PI641075	-3.441257696	-1.34969343	-119135.5105	-0.00720596	-751.4232835	-6.848698415	2.61E-05	-2476.902365	0.783827061
Ames12820	0.780387134	-0.52245858	-34428.95304	0.015678803	-409.0053949	-2.846225154	5.32E-05	-1531.699686	0.785778441
Ames28938	-15.57681319	-1.005127778	-216915.2518	-0.107153047	-1866.950143	-27.43943306	-0.00029382	-5516.486839	0.898969161
PI520771	-4.693940241	-4.545833797	-232417.5331	0.030090062	-1511.164067	-15.34141327	0.000203944	-5732.536802	0.892006868
Ames24709	-7.464976389	-1.084036302	-121659.1596	-0.037554225	-1161.938665	-16.8321126	-7.23E-05	-3624.924142	0.823148257
Ames14211	0.483981296	1.21039262	60930.46105	-0.019009587	95.59024081	-0.066340999	-6.75E-05	460.6134626	0.738447901
PI594051	1.22084593	-0.295659975	12546.45792	0.016628794	108.790691	0.484750556	3.77E-05	225.9479686	0.82715823
PI527700	-9.007036364	-0.258780345	-118524.3265	-0.056396046	-1272.038373	-19.18318437	-0.000119717	-3668.76303	0.813353086
PI257512	6.812726654	3.46693244	242229.2466	0.001422804	1835.54436	21.04550939	-8.41E-05	6524.241735	0.759191552
PI303925	-0.268111496	1.024091034	34563.55646	-0.016768883	317.1183761	2.180091187	-7.06E-05	1371.777625	0.790231738
CI31A	-2.055191657	-2.627106408	-131509.7284	0.024653488	-948.5996588	-8.274077979	0.000154383	-3384.23818	0.937466627
PI651537	-3.187490658	-0.230005465	-57449.02072	-0.038339079	-663.2467129	-8.654181721	-0.000132035	-2116.971133	0.869927344
CML197	-6.297599595	-1.60087543	-127576.2528	-0.023937581	-1010.442615	-13.43335669	7.61E-06	-3263.484807	0.71417145
Ames26775	1.766722934	1.503595373	62301.6258	-0.007137104	852.8131167	9.749239595	-8.64E-05	3075.159444	0.798344077
Mo17	-15.74487966	-0.606343496	-209500.6758	-0.107169413	-1826.304119	-27.47583829	-0.000313958	-5375.006606	0.987272658
PI267167	0.299483063	1.768944303	83656.47664	-0.015846281	216.4469322	0.530043421	-6.21E-05	1054.625535	0.757073918
CML319	-9.239167382	-3.579054255	-210412.6235	-0.03043728	-1566.593616	-21.1087726	3.21E-05	-5234.114066	0.782141083
N192	18.03970761	6.783048239	439665.7032	0.064682405	3487.549832	42.40956041	-2.16E-05	11770.98197	0.98967085
PI601777	4.689900333	0.990746612	70778.35605	0.015043354	924.4397371	13.63641388	-4.65E-05	2964.918649	0.894864128
PI634211	-11.95333607	-0.398503453	-156884.6747	-0.068128948	-1499.961804	-22.29533166	-0.000137393	-4337.258546	0.877632122
PI221737	1.40000626	1.196686646	42263.79344	-0.011756698	454.8928125	5.312155176	-5.12E-05	1784.958998	0.755097352
CML365	-4.298808387	-1.491598009	-110180.2609	-0.004209772	-847.1520986	-9.331734578	5.37E-05	-2928.060475	0.751115487
PI200179	-1.994869547	0.465119353	6564.433823	-0.015259609	12.20697221	-0.77883526	-4.30E-05	313.511293	0.794164254
Ames23493	4.937467956	-0.938700329	5634.007529	0.047576363	50.65320667	4.465447272	0.000125716	-308.0225331	0.812594132
A659	11.17819224	1.099672042	107851.5392	0.050800604	1279.533487	22.5971591	3.37E-05	3930.979723	0.949703747
PI358533	7.874012192	4.49262255	296703.0524	-0.001798945	1932.531594	20.29252836	-0.000188313	6703.289342	0.833279754
PI415083	7.908746325	4.981315962	303128.0415	-0.013600375	1827.333247	18.29523786	-0.000153737	6702.826051	0.798647758
Ames28931	-1.902882197	0.194752246	6999.452396	-0.012982145	-361.097398	-6.580132869	5.24E-06	-1039.205382	0.740254849
Ames26022	1.837935295	0.640560595	13519.55204	0.007466356	273.6626548	5.274546696	-2.18E-05	966.8381848	0.836569958
PI601563	25.47598684	6.32966335	496739.7086	0.09432916	4101.19973	55.143647	3.82E-08	13337.06755	0.901407225
Ames12739	-8.641893813	-2.436197787	-172225.22	-0.027260589	-1370.277051	-19.07076267	7.87E-06	-4605.14099	0.843304792
Ames29012	-6.322806869	-3.466861196	-186018.6758	-0.002571798	-1552.729337	-18.9633532	7.34E-05	-5542.034734	0.839847946
Ames26788	6.484875285	0.598156824	46734.66947	0.043604198	693.6017933	13.33082603	9.32E-05	2211.109702	0.88167087
L578	-10.11451566	-4.169874595	-228547.8427	-0.021195495	-1639.463964	-21.42464697	3.42E-05	-5713.186497	0.915316113
Tzi11	2.840337325	0.947099816	21690.13181	-0.004596047	103.8128183	3.129059414	-1.18E-05	400.5196129	0.926788484
EP75	2.305085586	0.473074613	38708.64331	0.011148316	572.3754385	8.514353037	-1.03E-05	1860.326719	0.768267351
CML261	-4.394300319	2.283597333	-8695.067498	-0.044531614	-149.110251	-4.01250671	-9.28E-05	132.2704832	0.922963473
PI533659	11.87331775	3.842766846	219612.8424	0.050292851	2174.924972	31.37742813	1.42E-05	7138.904235	0.839837767
Ames26781	3.560779264	-0.778657956	-14223.56663	0.045263805	247.0157384	7.067695096	9.81E-05	368.2653038	0.842716389
Ames24714	3.412539726	2.412829532	143529.4503	-0.00213309	1065.43578	12.09080494	-3.76E-05	3767.755057	0.758532482
PI601467	6.41480968	4.951466122	270615.6275	0.001555709	2093.363864	22.79364383	-0.000115468	7584.335913	0.749315045
Ames26128	7.589984346	1.465411266	97268.95358	0.031295625	1016.139988	16.63378749	7.40E-06	3172.12308	0.880948413
PI564683	-0.056201741	-0.831372262	-19117.75208	0.009838241	-312.2406624	-3.042347513	3.34E-05	-1117.123985	0.739630275
N7A	8.247782313	-0.887659957	18234.8882	0.057545544	617.6642358	14.51020434	0.00012079	1501.129658	0.954071494
Ames2339	-2.547266751	-0.214357706	-20589.94631	-0.017435557	-40.14784643	-1.09609431	-3.54E-05	-3.068361355	0.709798697
CML196	-1.124747641	-0.654767796	-36785.83159	-0.005944703	-214.9840334	-2.875663546	1.74E-05	-596.6942439	0.754350037
PI535901	17.34984701	9.775984367	708479.6523	0.006479619	4274.777851	44.68783881	-0.000191483	15130.85307	0.781972125
Il14H	-3.237008714	3.420296639	132837.4434	-0.035844015	461.4665443	-1.028900094	-0.00022206	2336.131108	0.951995211
PI358539	6.086200478	4.445558494	279320.96	-0.009118756	1655.32105	15.71921686	-0.000188425	5885.136371	0.835365518
CML255	-4.307484809	-1.851455469	-116942.8909	-0.004425069	-980.8604738	-11.36134009	7.88E-05	-3411.570031	0.765953246
NSL437929	-7.615176892	0.102458435	-85688.85241	-0.061373733	-802.403168	-13.66208801	-0.000155742	-2122.358101	0.759035324
NC296	-25.56261383	-6.788610018	-421108.9791	-0.115152059	-3759.598575	-56.21158098	-0.000100959	-12513.5817	0.960250383
B76	-5.156511663	2.890717913	38225.14107	-0.059606663	-128.0394075	-6.634462937	-0.000243453	306.3812591	0.960668323
PI639938	-0.430551464	-1.172885271	-83570.24549	0.006272379	-408.8726732	-0.501973812	4.47E-05	-1467.980021	0.739010691
NC348	-19.57424184	-6.467732599	-371765.2653	-0.07659765	-3199.555811	-45.54228369	-9.55E-06	-10828.79491	0.942190739
PI303930	0.891041908	0.449629961	44708.30309	0.005993695	442.0020444	5.114079765	-9.77E-06	1457.257213	0.731523858
PI391680	-1.698062552	-0.156112023	-30777.2738	-0.005969458	-224.8966611	-2.75710322	-1.92E-05	-723.0904707	0.818602365
CML309	15.77497345	2.686434456	263060.7837	0.064676622	2529.942909	35.68536815	0.000103215	7979.492755	0.87955828
Ames28972	-0.293423119	-1.121657253	-33150.92613	0.018946334	-239.5445136	-2.155918117	7.40E-05	-1110.637226	0.789207887
Ames28415	25.35554385	6.147298965	523265.5176	0.090797923	4340.455534	55.43340916	-1.86E-05	14115.31341	0.93441311
[truncated: 688 more rows]
